# Supplementary material for: 2-[(4-Chloro­phen­yl)imino]-1,2-di­phenyl­ethanone
Source: IUCrdata. 2023 Jan 31;8(Pt 1):x230065. doi: 10.1107/S2414314623000652 (PMC9912312; doi:10.1107/S2414314623000652)
Supplement: Supplementary file 1 [file x-08-x230065-sup1.cif]

##############################################################################
#                                                                            #
# This CIF contains the data for a data article accepted for                 #
# publication in IUCrData. It conforms to the requirements of                #
# Notes for Authors for IUCrData, and has been                               #
# peer reviewed under the auspices of IUCrData.                              #
#                                                                            #
# Full details of the Crystallographic Information File format               #
# are given in the paper "The Crystallographic Information File (CIF):       #
# a New Standard Archive File for Crystallography" by S. R. Hall, F. H.      #
# Allen and I. D. Brown [Acta Cryst. (1991), A47, 655-685].                  #
#                                                                            #
# The current version of the core CIF dictionary is obtainable from          #
# ftp://ftp.iucr.org/pub/cif_core.dic.                                       #
#                                                                            #
# Software is freely available for graphical display of the structure(s)     #
# in this CIF. For information consult the CIF software page                 #
# http://www.iucr.org/resources/cif/software.                                #
#                                                                            #
# This file may be used for bona fide research purposes within the           #
# scientific community so long as proper attribution is given to the data    # 
# article from which it was obtained.                                        #
#                                                                            #
##############################################################################
data_I
_audit_creation_method
;
Olex2 1.2
(compiled 2018.05.29 svn.r3508 for OlexSys, GUI svn.r5506)
;
_journal_data_validation_number     ?
_journal_date_recd_electronic     2022-09-21
_journal_date_accepted     2023-01-25
_journal_name_full     'IUCrData'
_journal_year     2023
_journal_volume     8
_journal_issue      1
_journal_page_first     0
_journal_page_last     0
_journal_paper_category     HO
_journal_paper_doi     10.1107/S2414314623000652
_journal_coeditor_code     HB4414
_publ_contact_author_name     'Brihi,ouarda'
_publ_contact_author_address
;
Laboratoire de Cristallographie
D\'epartement de Physique
Universit\'e des Fr\`eres Mentouri de Constantine-1
25000 Constantine
Alg\'eria.
;
_publ_contact_author_email     'brihiouarda@gmail.com'
_publ_contact_author_fax     ' '
_publ_contact_author_phone     '0213560702875'
_publ_section_title
;
2-[(4-Chlorophenyl)imino]-1,2-diphenylethanone
;
loop_
    _publ_author_name
    _publ_author_footnote
    _publ_author_address
    'Nouara Ziani' .
;
D\'epartement de Chimie, Facult\'e des Sciences,
 Universit\'e de Setif-1, El Bez, Setif,
 Algeria
;
    'Brihi Ouarda' .
;
Laboratoire de Cristallographie
D\'epartement de Physique
Universit\'e des Fr\`eres Mentouri de Constantine-1
25000 Constantine
Algeria
;
    'Soumia Kadri' .
;
Unit\'e de Recherche de Chimie de l'Environnement
et Mol\'eculaire Structurale (URCHEMS)
D\'epartement de Chimie
Universit\'e des Fr\`eres Mentouri de Constantine-1
25000 Constantine
Algeria
;
    'Erwann Jeanneau' .
;
Universit\'e de Lyon, Centre de Diffractom\'etrie
 Henri Longchambon, Villeurbanne,
 France
;
    'Ismail Warad' .
;
Department of Chemistry, Science College,
An-Najah National University, Nablus PO Box 7,
 Palestinian Territories
;
    'Amel Djedouani' .
;
Laboratoire de Physicochimie Analytique et de Cristallochimie
 de Mat\'eriaux Organo-m\'etalique et Biomol\'eculaire,
 25000 Constantine,
 Algeria
Ecole Normale Sup\'erieure de Constantine,
Universit\'e Constantine 3, 25000,
Algeria
;
_publ_section_synopsis
;
In the title Schiff base, the dihedral angle between the phenyl rings of the
benzil unit is 74.14(5)\%.
;
_chemical_name_systematic
;
2-[(4-Chlorophenyl)imino]-1,2-diphenylethanone
;
_chemical_name_common     ?
_chemical_formula_moiety     'C20 H14 Cl N O'
_chemical_formula_sum     'C20 H15 Cl N O'
_chemical_formula_iupac     'C20 H14 Cl N O'
_chemical_formula_weight     320.78
_chemical_melting_point     ?
_space_group_crystal_system     monoclinic
_space_group_name_H-M_alt     'P 1 21/c 1'
_space_group_name_Hall     '-P 2ybc'
loop_
    _space_group_symop_operation_xyz
    'x, y, z'
    '-x, y+1/2, -z+1/2'
    '-x, -y, -z'
    'x, -y-1/2, z-1/2'
_cell_length_a     10.0982(12)
_cell_length_b     8.2447(11)
_cell_length_c     19.365(3)
_cell_angle_alpha     90
_cell_angle_beta     98.592(12)
_cell_angle_gamma     90
_cell_volume     1594.2(4)
_cell_formula_units_Z     4
_cell_measurement_reflns_used     3987
_cell_measurement_theta_min     4.3190
_cell_measurement_theta_max     29.0580
_cell_measurement_temperature     293(2)
_exptl_crystal_description     block
_exptl_crystal_colour     'clear pinkish yellow'
_exptl_crystal_size_max     0.196
_exptl_crystal_size_mid     0.165
_exptl_crystal_size_min     0.123
_exptl_crystal_density_diffrn     1.337
_exptl_crystal_density_meas     ?
_exptl_crystal_density_method     ?
_exptl_crystal_F_000     668
loop_
    _exptl_crystal_face_index_h
    _exptl_crystal_face_index_k
    _exptl_crystal_face_index_l
    _exptl_crystal_face_perp_dist
    -7 -5 22 0.0676
    7 5 -22 0.0676
    4 -11 6 0.0615
    -4 11 -6 0.0615
    -11 -3 -12 0.0775
    11 3 12 0.0775
    -2 -8 -19 0.0791
    2 8 19 0.0791
    -14 4 2 0.0678
    14 -4 -2 0.0678
_exptl_absorpt_coefficient_mu     0.243
_exptl_absorpt_correction_type     analytical
_exptl_absorpt_process_details
;
(CrysAlisPro; Rigaku OD, 2018)
;
_exptl_absorpt_correction_T_min     0.968
_exptl_absorpt_correction_T_max     0.974
_diffrn_ambient_temperature     293(2)
_diffrn_source     ?
_diffrn_radiation_type     MoK\a
_diffrn_radiation_wavelength     0.71073
_diffrn_measurement_device_type     'Xcalibur, Atlas, Gemini ultra'
_diffrn_measurement_device     'four-circle diffractometer'
_diffrn_measurement_method     '\w scans'
_diffrn_detector_area_resol_mean     10.4685
_diffrn_reflns_number     13558
_diffrn_reflns_av_R_equivalents     0.0453
_diffrn_reflns_av_unetI/netI     0.0503
_diffrn_reflns_theta_min     2.690
_diffrn_reflns_theta_max     29.845
_diffrn_reflns_theta_full     25.242
_diffrn_measured_fraction_theta_max     0.878
_diffrn_measured_fraction_theta_full     0.999
_diffrn_reflns_limit_h_min     -13
_diffrn_reflns_limit_h_max     14
_diffrn_reflns_limit_k_min     -11
_diffrn_reflns_limit_k_max     11
_diffrn_reflns_limit_l_min     -23
_diffrn_reflns_limit_l_max     26
_refine_special_details
;
H-atom treatment:
Fixed <i>U</i>~iso~ At 1.2 times of: All C(H) groups 2.a Aromatic/amide H
refined with riding coordinates: C2(H2), C3(H3), C5(H5), C6(H6), C9(H9),
C10(H10), C11(H11), C12(H12), C13(H13), C16(H16), C17(H17), C18(H18),
C19(H19), C20(H20)
;
_reflns_number_total     4026
_reflns_number_gt     2805
_reflns_threshold_expression     'I > 2\s(I)'
_refine_ls_structure_factor_coef     Fsqd
_refine_ls_matrix_type     full
_refine_ls_R_factor_all     0.0931
_refine_ls_R_factor_gt     0.0622
_refine_ls_wR_factor_gt     0.1492
_refine_ls_wR_factor_ref     0.1864
_refine_ls_goodness_of_fit_ref     1.114
_refine_ls_restrained_S_all     1.114
_refine_ls_number_reflns     4026
_refine_ls_number_parameters     209
_refine_ls_number_restraints     0
_refine_ls_hydrogen_treatment     constr
_refine_ls_weighting_scheme     calc
_refine_ls_weighting_details
              'w=1/[\s^2^(Fo^2^)+(0.0695P)^2^+1.2547P] where P=(Fo^2^+2Fc^2^)/3'
_atom_sites_solution_hydrogens     geom
_atom_sites_solution_primary     ?
_atom_sites_solution_secondary     ?
_refine_ls_shift/su_max     0.000
_refine_ls_shift/su_mean     0.000
_refine_diff_density_max     0.383
_refine_diff_density_min     -0.584
_refine_ls_extinction_method
;
SHELXL-2018/3 (Sheldrick 2015b)
;
_refine_ls_extinction_coef     0.0115(19)
_refine_ls_extinction_expression
                                  'Fc^*^=kFc[1+0.001xFc^2^\l^3^/sin(2\q)]^-1/4^'
loop_
    _atom_type_symbol
    _atom_type_description
    _atom_type_scat_dispersion_real
    _atom_type_scat_dispersion_imag
    _atom_type_scat_source
    'C' 'C' 0.0033 0.0016
                         'International Tables Vol C Tables 4.2.6.8 and 6.1.1.4'
    'H' 'H' 0.0000 0.0000
                         'International Tables Vol C Tables 4.2.6.8 and 6.1.1.4'
    'Cl' 'Cl' 0.1484 0.1585
                         'International Tables Vol C Tables 4.2.6.8 and 6.1.1.4'
    'N' 'N' 0.0061 0.0033
                         'International Tables Vol C Tables 4.2.6.8 and 6.1.1.4'
    'O' 'O' 0.0106 0.0060
                         'International Tables Vol C Tables 4.2.6.8 and 6.1.1.4'
_computing_data_collection
;
CrysAlisPro (Rigaku OD, 2018)
;
_computing_cell_refinement
;
CrysAlisPro (Rigaku OD, 2018)
;
_computing_data_reduction
;
CrysAlisPro (Rigaku OD, 2018)
;
_computing_structure_solution
;
<i>SHELXT</i> (Sheldrick, 2015a)
;
_computing_structure_refinement
;
SHELXL (Sheldrick, 2015b)
;
_computing_molecular_graphics
;
OLEX2 (Dolomanov <i>et al.</i>,  2009)
;
_computing_publication_material
;
OLEX2 (Dolomanov <i>et al.</i>,  2009)
;
loop_
    _atom_site_type_symbol
    _atom_site_label
    _atom_site_fract_x
    _atom_site_fract_y
    _atom_site_fract_z
    _atom_site_U_iso_or_equiv
    _atom_site_adp_type
    _atom_site_calc_flag
    _atom_site_occupancy
    _atom_site_disorder_assembly
    _atom_site_disorder_group
    C C1 0.8370(2) 0.8256(3) 0.40271(13) 0.0317(5) Uani d 1 . .
    C C2 0.7484(3) 0.9348(3) 0.42442(13) 0.0329(5) Uani d 1 . .
    H H2 0.773837 0.997474 0.464122 0.040 Uiso calc 1 . .
    C C3 0.6214(3) 0.9505(3) 0.38673(13) 0.0318(5) Uani d 1 . .
    H H3 0.561128 1.023849 0.401135 0.038 Uiso calc 1 . .
    C C4 0.5837(2) 0.8566(3) 0.32725(12) 0.0291(5) Uani d 1 . .
    C C5 0.6759(2) 0.7494(3) 0.30579(13) 0.0335(6) Uani d 1 . .
    H H5 0.652069 0.688099 0.265528 0.040 Uiso calc 1 . .
    C C6 0.8023(2) 0.7329(3) 0.34361(13) 0.0330(5) Uani d 1 . .
    H H6 0.863287 0.660176 0.329374 0.040 Uiso calc 1 . .
    C C7 0.3486(2) 0.8532(3) 0.30665(13) 0.0289(5) Uani d 1 . .
    C C8 0.2203(2) 0.8607(3) 0.25828(13) 0.0322(5) Uani d 1 . .
    C C9 0.1038(3) 0.9201(4) 0.27901(15) 0.0402(6) Uani d 1 . .
    H H9 0.104682 0.955946 0.324621 0.048 Uiso calc 1 . .
    C C10 -0.0139(3) 0.9263(4) 0.23202(17) 0.0480(8) Uani d 1 . .
    H H10 -0.091026 0.969215 0.245795 0.058 Uiso calc 1 . .
    C C11 -0.0170(3) 0.8691(4) 0.16500(17) 0.0521(8) Uani d 1 . .
    H H11 -0.096307 0.872138 0.133672 0.062 Uiso calc 1 . .
    C C12 0.0979(3) 0.8075(4) 0.14449(18) 0.0547(8) Uani d 1 . .
    H H12 0.095682 0.767683 0.099394 0.066 Uiso calc 1 . .
    C C13 0.2163(3) 0.8044(4) 0.19061(15) 0.0458(7) Uani d 1 . .
    H H13 0.293727 0.764354 0.176137 0.055 Uiso calc 1 . .
    C C14 0.3371(2) 0.8150(3) 0.38222(12) 0.0292(5) Uani d 1 . .
    C C15 0.3471(2) 0.6436(3) 0.40449(12) 0.0268(5) Uani d 1 . .
    C C16 0.3846(2) 0.5223(3) 0.36134(12) 0.0306(5) Uani d 1 . .
    H H16 0.403267 0.548117 0.317048 0.037 Uiso calc 1 . .
    C C17 0.3940(3) 0.3635(3) 0.38435(14) 0.0359(6) Uani d 1 . .
    H H17 0.420029 0.282786 0.355635 0.043 Uiso calc 1 . .
    C C18 0.3652(3) 0.3243(3) 0.44943(14) 0.0377(6) Uani d 1 . .
    H H18 0.370854 0.216977 0.464414 0.045 Uiso calc 1 . .
    C C19 0.3277(3) 0.4438(3) 0.49268(14) 0.0363(6) Uani d 1 . .
    H H19 0.308420 0.416916 0.536746 0.044 Uiso calc 1 . .
    C C20 0.3191(2) 0.6030(3) 0.47047(12) 0.0311(5) Uani d 1 . .
    H H20 0.294378 0.683342 0.499741 0.037 Uiso calc 1 . .
    Cl Cl1 0.99595(7) 0.80122(10) 0.45011(4) 0.0468(3) Uani d 1 . .
    N N1 0.4585(2) 0.8715(3) 0.28342(10) 0.0312(5) Uani d 1 . .
    O O1 0.31698(19) 0.9261(2) 0.42112(10) 0.0386(5) Uani d 1 . .
loop_
    _atom_site_aniso_label
    _atom_site_aniso_U_11
    _atom_site_aniso_U_22
    _atom_site_aniso_U_33
    _atom_site_aniso_U_12
    _atom_site_aniso_U_13
    _atom_site_aniso_U_23
    C1 0.0287(12) 0.0394(13) 0.0268(12) -0.0027(10) 0.0034(9) 0.0037(10)
    C2 0.0341(13) 0.0343(13) 0.0306(12) -0.0052(11) 0.0054(10) -0.0028(10)
    C3 0.0315(12) 0.0310(12) 0.0339(13) 0.0012(10) 0.0081(10) -0.0001(10)
    C4 0.0277(12) 0.0333(12) 0.0261(11) -0.0009(10) 0.0036(9) 0.0052(9)
    C5 0.0303(12) 0.0443(14) 0.0262(12) 0.0002(11) 0.0047(10) -0.0041(10)
    C6 0.0273(12) 0.0423(14) 0.0299(12) 0.0022(11) 0.0063(10) -0.0026(10)
    C7 0.0305(12) 0.0253(11) 0.0310(12) 0.0026(10) 0.0051(10) 0.0018(9)
    C8 0.0312(12) 0.0317(12) 0.0329(13) -0.0005(10) 0.0019(10) 0.0048(10)
    C9 0.0323(13) 0.0520(16) 0.0369(14) 0.0013(12) 0.0077(11) 0.0126(12)
    C10 0.0293(13) 0.0615(19) 0.0535(18) 0.0031(13) 0.0069(13) 0.0206(15)
    C11 0.0379(16) 0.0588(19) 0.0537(19) -0.0061(14) -0.0123(14) 0.0087(15)
    C12 0.0476(18) 0.064(2) 0.0466(18) 0.0059(15) -0.0120(14) -0.0122(15)
    C13 0.0417(16) 0.0536(17) 0.0396(16) 0.0099(13) -0.0026(12) -0.0083(13)
    C14 0.0240(11) 0.0337(12) 0.0298(12) 0.0020(10) 0.0040(9) -0.0024(9)
    C15 0.0231(11) 0.0344(12) 0.0222(11) -0.0005(9) 0.0007(8) -0.0010(9)
    C16 0.0338(13) 0.0320(12) 0.0253(11) -0.0010(10) 0.0022(9) 0.0002(9)
    C17 0.0425(15) 0.0315(12) 0.0318(13) 0.0036(11) -0.0007(11) -0.0031(10)
    C18 0.0384(14) 0.0354(13) 0.0372(14) -0.0040(11) -0.0010(11) 0.0063(11)
    C19 0.0353(13) 0.0434(15) 0.0296(13) -0.0062(11) 0.0036(10) 0.0081(10)
    C20 0.0302(12) 0.0364(13) 0.0274(12) -0.0008(10) 0.0060(10) -0.0010(9)
    Cl1 0.0312(4) 0.0681(5) 0.0381(4) 0.0023(3) -0.0047(3) -0.0040(3)
    N1 0.0274(10) 0.0365(11) 0.0290(10) 0.0012(9) 0.0022(8) 0.0043(8)
    O1 0.0460(11) 0.0336(9) 0.0378(10) 0.0018(8) 0.0115(8) -0.0051(8)
_geom_special_details
;
 All esds (except the esd in the dihedral angle between two l.s. planes)
 are estimated using the full covariance matrix.  The cell esds are taken
 into account individually in the estimation of esds in distances, angles
 and torsion angles; correlations between esds in cell parameters are only
 used when they are defined by crystal symmetry.  An approximate (isotropic)
 treatment of cell esds is used for estimating esds involving l.s. planes.
;
loop_
    _geom_bond_atom_site_label_1
    _geom_bond_atom_site_label_2
    _geom_bond_site_symmetry_2
    _geom_bond_distance
    _geom_bond_publ_flag
    C1 C6 . 1.377(4) ?
    C1 C2 . 1.379(4) ?
    C1 Cl1 . 1.737(3) ?
    C2 C3 . 1.384(3) ?
    C2 H2 . 0.9300 ?
    C3 C4 . 1.393(3) ?
    C3 H3 . 0.9300 ?
    C4 C5 . 1.392(4) ?
    C4 N1 . 1.419(3) ?
    C5 C6 . 1.380(3) ?
    C5 H5 . 0.9300 ?
    C6 H6 . 0.9300 ?
    C7 N1 . 1.268(3) ?
    C7 C8 . 1.482(3) ?
    C7 C14 . 1.518(3) ?
    C8 C13 . 1.385(4) ?
    C8 C9 . 1.388(4) ?
    C9 C10 . 1.385(4) ?
    C9 H9 . 0.9300 ?
    C10 C11 . 1.377(5) ?
    C10 H10 . 0.9300 ?
    C11 C12 . 1.378(5) ?
    C11 H11 . 0.9300 ?
    C12 C13 . 1.382(4) ?
    C12 H12 . 0.9300 ?
    C13 H13 . 0.9300 ?
    C14 O1 . 1.222(3) ?
    C14 C15 . 1.477(3) ?
    C15 C20 . 1.390(3) ?
    C15 C16 . 1.391(3) ?
    C16 C17 . 1.382(4) ?
    C16 H16 . 0.9300 ?
    C17 C18 . 1.374(4) ?
    C17 H17 . 0.9300 ?
    C18 C19 . 1.382(4) ?
    C18 H18 . 0.9300 ?
    C19 C20 . 1.380(4) ?
    C19 H19 . 0.9300 ?
    C20 H20 . 0.9300 ?
loop_
    _geom_angle_atom_site_label_1
    _geom_angle_atom_site_label_2
    _geom_angle_atom_site_label_3
    _geom_angle_site_symmetry_1
    _geom_angle_site_symmetry_3
    _geom_angle
    _geom_angle_publ_flag
    C6 C1 C2 . . 121.3(2) ?
    C6 C1 Cl1 . . 118.4(2) ?
    C2 C1 Cl1 . . 120.3(2) ?
    C1 C2 C3 . . 119.5(2) ?
    C1 C2 H2 . . 120.2 ?
    C3 C2 H2 . . 120.2 ?
    C2 C3 C4 . . 120.1(2) ?
    C2 C3 H3 . . 120.0 ?
    C4 C3 H3 . . 120.0 ?
    C5 C4 C3 . . 119.2(2) ?
    C5 C4 N1 . . 116.9(2) ?
    C3 C4 N1 . . 123.7(2) ?
    C6 C5 C4 . . 120.7(2) ?
    C6 C5 H5 . . 119.6 ?
    C4 C5 H5 . . 119.6 ?
    C1 C6 C5 . . 119.1(2) ?
    C1 C6 H6 . . 120.4 ?
    C5 C6 H6 . . 120.4 ?
    N1 C7 C8 . . 120.0(2) ?
    N1 C7 C14 . . 124.3(2) ?
    C8 C7 C14 . . 115.6(2) ?
    C13 C8 C9 . . 119.1(2) ?
    C13 C8 C7 . . 118.9(2) ?
    C9 C8 C7 . . 122.0(2) ?
    C10 C9 C8 . . 120.3(3) ?
    C10 C9 H9 . . 119.9 ?
    C8 C9 H9 . . 119.9 ?
    C11 C10 C9 . . 120.2(3) ?
    C11 C10 H10 . . 119.9 ?
    C9 C10 H10 . . 119.9 ?
    C10 C11 C12 . . 119.8(3) ?
    C10 C11 H11 . . 120.1 ?
    C12 C11 H11 . . 120.1 ?
    C11 C12 C13 . . 120.3(3) ?
    C11 C12 H12 . . 119.8 ?
    C13 C12 H12 . . 119.8 ?
    C12 C13 C8 . . 120.4(3) ?
    C12 C13 H13 . . 119.8 ?
    C8 C13 H13 . . 119.8 ?
    O1 C14 C15 . . 123.2(2) ?
    O1 C14 C7 . . 118.9(2) ?
    C15 C14 C7 . . 117.9(2) ?
    C20 C15 C16 . . 119.3(2) ?
    C20 C15 C14 . . 119.0(2) ?
    C16 C15 C14 . . 121.7(2) ?
    C17 C16 C15 . . 119.9(2) ?
    C17 C16 H16 . . 120.0 ?
    C15 C16 H16 . . 120.0 ?
    C18 C17 C16 . . 120.3(2) ?
    C18 C17 H17 . . 119.8 ?
    C16 C17 H17 . . 119.8 ?
    C17 C18 C19 . . 120.2(2) ?
    C17 C18 H18 . . 119.9 ?
    C19 C18 H18 . . 119.9 ?
    C20 C19 C18 . . 120.0(2) ?
    C20 C19 H19 . . 120.0 ?
    C18 C19 H19 . . 120.0 ?
    C19 C20 C15 . . 120.2(2) ?
    C19 C20 H20 . . 119.9 ?
    C15 C20 H20 . . 119.9 ?
    C7 N1 C4 . . 121.8(2) ?
loop_
    _geom_hbond_atom_site_label_D
    _geom_hbond_atom_site_label_H
    _geom_hbond_atom_site_label_A
    _geom_hbond_site_symmetry_A
    _geom_hbond_distance_DH
    _geom_hbond_distance_HA
    _geom_hbond_distance_DA
    _geom_hbond_angle_DHA
    _geom_hbond_publ_flag
    C3 H3 O1 . 0.93 2.67 3.247(3) 120 yes
    C9 H9 O1 . 0.93 2.64 3.231(3) 122 yes
    C2 H2 O1 3_676 0.93 2.60 3.360(3) 139 yes
    C19 H19 Cg1 3_666 0.93 2.88 3.689(3) 146 yes
_shelx_space_group_comment
;
The symmetry employed for this shelxl refinement is uniquely defined
by the following loop, which should always be used as a source of
symmetry information in preference to the above space-group names.
They are only intended as comments.
;
_shelx_estimated_absorpt_T_min     ?
_shelx_estimated_absorpt_T_max     ?
_shelx_hkl_file
;
   0   0   3    3.27    7.96   1
   0   0   4 4046.13  112.74   1
   0   0   5   21.31   14.97   1
   0   0   6 2268.30  118.87   1
   0   0   7    8.10    6.35   1
   0   0   8 2972.72  137.71   1
   0   0   9    6.25    8.72   1
   0   0  10  199.98   41.74   1
   0   0  11  -27.13   21.20   1
   0   0  12  554.45   74.44   1
   0   0  13   -5.33   10.40   1
   0   0 -13    0.11    4.51   1
   0   0  14  543.20   79.07   1
   0   0 -14  575.42   82.54   1
   0   0  15   34.29   19.32   1
   0   0  16   13.28   14.61   1
   0   0  17    4.34   12.95   1
   0   0  18  483.69   86.42   1
   0   0  19   25.74   20.21   1
   0   0  20  635.58  109.91   1
   0   0  21   13.89   13.91   1
   0   0  22  306.36   76.56   1
   0   0  23   -9.34   30.15   1
   0   0  24  -16.07   32.38   1
   0  -1  -1    4.41    2.77   2
   0  -1  -230764.85  207.62   2
   0   1   231188.60  195.92   4
   0  -1   230782.17  205.37   1
   0  -1  -3  980.53   41.45   2
   0   1   3  937.53   50.11   1
   0  -1   3  871.24   43.47   1
   0   1   4 3863.98  117.57   1
   0  -1   4 3617.13  102.92   1
   0  -1   5 2960.29  102.39   1
   0   1   5 2849.61  111.23   1
   0  -1   611994.36  228.82   1
   0   1   611778.27  217.43   2
   0   1   611955.55  250.15   1
   0   1   723844.40  337.67   2
   0   1   723970.39  377.27   1
   0  -1   724159.75  354.90   1
   0  -1   8 2646.95  127.84   1
   0   1   8 2721.67  122.35   2
   0   1   8 2696.06  133.79   1
   0   1   9  -27.75   10.92   1
   0   1   9   -4.09    4.56   2
   0  -1   9   -6.04    7.22   1
   0  -1  10   98.44   30.09   1
   0   1  10   56.85   17.85   2
   0   1  10   70.68   26.02   1
   0   1  11  219.49   43.08   1
   0  -1  11  228.90   43.82   1
   0   1  12   11.92    6.28   1
   0  -1  12    6.32   12.05   1
   0   1 -12   17.38   15.05   1
   0  -1  13   15.59   12.79   1
   0   1 -13   33.42   22.12   1
   0  -1 -13   27.08   15.36   1
   0   1  13    7.37    8.28   2
   0   1  13   -3.37    7.08   1
   0   1  14   57.93   26.35   2
   0   1  14   75.87   47.66   1
   0  -1 -14   53.31   33.22   1
   0  -1  14   82.48   28.69   1
   0   1 -14   44.92   23.10   1
   0   1  15    9.65   14.89   2
   0  -1  15   29.21   25.04   1
   0   1  15    4.42   10.76   1
   0   1  16  820.49  106.05   1
   0  -1  16  804.19  104.72   1
   0   1  16  804.38  100.08   2
   0   1  17  114.51   42.82   1
   0  -1  17  158.26   50.81   1
   0  -1  18  557.02   94.73   1
   0   1  18  531.77   91.00   1
   0   1  19   -1.66   27.39   1
   0  -1  19    4.15   25.78   1
   0   1  20  -16.13   26.62   1
   0  -1  20   24.63    9.01   1
   0   1  21  453.98   95.86   1
   0  -1  21  405.31   89.17   1
   0   1  22   53.96   36.87   1
   0  -1  22  -20.53   17.60   1
   0   1  23  -32.75   32.00   1
   0  -1  23   61.01   35.27   1
   0  -1  24    6.02   13.88   1
   0   1  24   23.67   20.44   1
   0  -1  25   64.95   47.04   2
   0  -2   011946.89  174.14   2
   0  -2   194841.42  513.11   3
   0  -2  -199999.00  476.87   2
   0   2   198268.85  429.37   1
   0   2  -195605.69  509.76   3
   0  -2   198204.91  528.33   2
   0   2  -2  172.95   15.73   1
   0   2  -2  203.16   23.19   3
   0  -2   2  185.43   27.04   2
   0   2   2  191.68   21.05   2
   0  -2   2  167.39   21.33   3
   0  -2  -2  173.80   19.67   2
   0   2   2  163.83   22.40   4
   0   2   2  173.37   20.94   1
   0  -2   3 1311.44   70.64   2
   0   2   3 1246.74   54.02   4
   0   2   3 1202.50   62.86   1
   0  -2  -3 1252.49   62.49   1
   0  -2  -3 1150.33   52.23   2
   0  -2  -3 1137.98   54.37   4
   0  -2   3 1204.53   50.17   1
   0   2  -3 1136.75   48.88   1
   0  -2   3 1188.78   56.90   3
   0   2  -3 1167.30   55.25   3
   0   2   3 1129.15   51.13   2
   0   2  -4  857.76   49.07   3
   0   2   4  884.00   59.53   1
   0  -2   4  712.97   65.34   2
   0  -2  -4  878.80   49.22   2
   0   2  -4  850.21   48.31   1
   0  -2   4  893.45   48.70   1
   0  -2  -4  905.73   48.74   4
   0  -2  -4  899.41   60.17   1
   0   2   4  889.04   49.54   2
   0  -2  -5 4033.64  137.26   1
   0   2  -5 3893.68  119.12   1
   0  -2  -5 3868.45  103.72   4
   0   2   5 3659.29  110.85   2
   0  -2   5 3756.67  114.42   1
   0  -2  -5 3763.62  109.30   2
   0   2   5 3829.38  135.48   1
   0  -2  -6 2573.03   89.54   4
   0  -2   6 2541.10  104.19   1
   0   2  -6 2412.00  102.79   1
   0  -2  -6 2511.47   96.77   2
   0  -2  -6 2401.75  117.24   1
   0   2   6 2394.82   97.62   2
   0   2   6 2474.90  116.00   1
   0  -2  -7   11.20   10.70   1
   0   2  -7    2.98    9.15   1
   0   2   7   24.64   11.91   2
   0   2   7   33.58   12.80   1
   0  -2   7    6.47   10.21   1
   0   2  -8 7770.34  213.48   1
   0   2   8 7490.43  199.51   2
   0  -2  -8 7618.20  232.34   1
   0  -2   8 7506.95  208.08   1
   0   2   8 7169.36  227.35   1
   0  -2   9  886.70   79.12   1
   0   2  -9  996.23   82.33   1
   0   2   9  887.68   72.34   2
   0   2   9  858.42   81.70   1
   0  -2  -9  941.40   87.06   1
   0   2  10 1602.14  104.33   2
   0  -2 -10 1082.11   98.96   1
   0   2  10 1501.13  116.44   1
   0  -2  10 1707.24  112.20   1
   0  -2  11  208.17   39.93   1
   0   2  11  208.67   40.70   2
   0   2  11  197.95   44.65   1
   0  -2 -11  179.26   43.58   1
   0   2  12 1747.92  137.32   1
   0  -2  12 1866.61  130.79   1
   0  -2 -12 1837.43  143.25   1
   0   2 -12 1824.20  133.05   1
   0   2  13  822.77   97.34   1
   0  -2  13  771.38   90.47   1
   0   2 -13  805.70   92.03   1
   0  -2 -13  914.26  102.18   1
   0   2 -14 1895.36  146.66   1
   0  -2  14 1934.60  145.53   1
   0   2  14 2024.76  142.69   2
   0   2  14 1896.94  156.46   1
   0  -2  15 1060.74  115.72   1
   0   2 -15 1189.90  121.85   1
   0   2  15 1099.42  122.91   1
   0   2  15 1066.84  109.44   2
   0  -2  16  106.22   39.35   1
   0   2  16   68.31   28.85   1
   0   2  16   87.07   25.08   2
   0   2  17  114.72   40.89   1
   0  -2  17   56.17   28.43   1
   0   2  17  111.20   34.75   2
   0   2  18  309.18   72.99   1
   0  -2  18  316.11   72.32   1
   0  -2  19  748.69  109.23   1
   0   2  19  804.26  120.66   1
   0   2  20 2149.75  200.66   1
   0  -2  20 2187.07  195.33   1
   0  -2  21   37.80   35.47   1
   0   2  21   14.02   10.97   1
   0  -2  22   32.04    5.01   1
   0   2  22   82.28   41.63   1
   0   2  23    5.79   16.01   1
   0  -2  23    0.38   10.22   1
   0  -2  24  -23.40   15.94   2
   0  -2  24   26.47   25.81   1
   0  -3   0   20.52    9.79   2
   0   3   0    1.43    6.02   2
   0  -3   0   -3.40    5.46   3
   0  -3  -1   22.34   10.26   2
   0   3   1   18.30    4.88   1
   0  -3   1   25.59   11.28   3
   0   3   1   12.88    6.28   2
   0  -3   1   28.58   11.99   2
   0  -3  -1   31.04   14.04   3
   0   3  -1   33.26   12.39   2
   0   3  -2 3508.08  117.46   3
   0   3   2 3122.83  118.77   4
   0   3   2 3493.57  108.08   2
   0   3  -2 3362.62  126.00   2
   0  -3   2 3519.03  128.15   2
   0  -3   2 3566.33  120.96   3
   0   3   2 3398.19  102.03   1
   0  -3  -2 3278.96  105.24   2
   0   3  -2 3454.78   77.28   1
   0   3   3  284.30   31.04   2
   0  -3   3  307.66   41.41   2
   0   3  -3  287.26   35.28   3
   0   3   3  298.24   32.70   1
   0   3   3  260.93   30.94   4
   0  -3   3  296.67   35.38   3
   0   3  -3  306.36   28.01   1
   0  -3  -3  260.94   29.89   2
   0   3  -4  454.94   34.90   1
   0  -3  -4  472.60   38.67   2
   0  -3  -4  473.57   47.75   1
   0   3  -4  483.66   42.85   3
   0   3   4  465.15   45.98   1
   0   3   4  452.10   41.17   4
   0   3   4  420.24   38.75   2
   0  -3   4  426.28   35.56   1
   0  -3   4  477.75   43.76   3
   0  -3   4  465.68   51.00   2
   0  -3  -5 2533.95   97.30   2
   0  -3   5 2384.16  132.00   2
   0   3   5 2441.35   99.73   4
   0   3   5 2443.98  113.31   1
   0   3   5 2413.84   94.62   2
   0   3  -5 2417.87   97.03   3
   0  -3   5 2677.71   95.39   1
   0   3  -5 2485.75   91.55   1
   0  -3  -5 2565.62  118.63   1
   0  -3  -5 2607.26   99.15   4
   0  -3  -6  263.58   30.65   4
   0  -3  -6  252.18   33.22   2
   0  -3   6  269.81   34.54   1
   0  -3   6  278.51   42.57   2
   0  -3  -6  283.85   41.89   1
   0   3  -6  273.71   33.30   3
   0   3   6  290.63   41.44   1
   0   3  -6  276.04   35.07   1
   0   3   6  243.85   32.42   2
   0   3   7 1244.38   91.12   1
   0   3  -7 1234.79   74.73   3
   0  -3  -7 1406.35   96.67   1
   0  -3  -7 1264.40   75.49   2
   0  -3  -7 1379.88   74.78   4
   0  -3   7 1220.33   99.51   2
   0   3   7 1290.02   77.79   2
   0   3  -7 1309.94   79.98   1
   0  -3   7 1267.59   79.45   1
   0  -3  -8 4008.85  175.27   1
   0  -3  -8 3709.77  137.90   2
   0   3   8 3607.73  166.29   1
   0   3  -8 3753.56  134.33   3
   0   3   8 3731.06  141.71   2
   0   3  -8 3860.26  148.76   1
   0  -3  -8 3678.57  128.89   4
   0  -3   8 3798.16  146.07   1
   0  -3   8 3838.17  182.86   2
   0  -3   9  -12.45   14.57   1
   0   3   9   35.87   24.88   1
   0  -3  -9   18.13   11.86   4
   0  -3   9   -8.41   13.58   2
   0   3  -9   16.80   10.30   1
   0   3   9   17.47    7.41   2
   0  -3  -9   12.91   11.88   1
   0   3 -10  102.29   29.29   1
   0  -3 -10  107.10   29.65   1
   0  -3 -10   98.30   22.05   4
   0  -3  10   68.54   21.16   1
   0   3  10   96.90   28.75   1
   0   3  10   96.17   25.91   2
   0   3  11 1184.28   94.67   2
   0  -3 -11 1304.47   85.97   4
   0  -3  11 1194.75   97.35   1
   0   3  11 1129.21  106.17   1
   0  -3 -11 1148.34  111.54   1
   0   3  12   -7.64    5.04   1
   0  -3 -12    3.80    4.63   4
   0  -3 -12   -8.28   10.97   1
   0  -3  12    5.07   12.07   1
   0   3 -12    5.48   12.57   1
   0   3 -13  102.29   33.39   1
   0  -3  13  117.18   36.23   1
   0  -3 -13  102.74   37.22   1
   0  -3 -13   57.66   24.03   4
   0   3  13   54.60   23.26   1
   0   3  14  766.64  102.54   1
   0   3  14  838.99   92.52   2
   0   3 -14  896.65   99.81   1
   0  -3  14  732.23   87.65   1
   0   3 -15   76.63   35.01   1
   0   3  15  116.22   38.70   2
   0  -3  15   94.23   30.87   1
   0   3  15   82.17   35.44   1
   0   3  16 1250.80  122.36   2
   0   3  16 1215.81  135.45   1
   0  -3  16 1200.22  126.07   1
   0  -3  17  575.01   86.07   1
   0   3  17  553.04   85.42   2
   0   3  17  543.27   90.12   1
   0  -3  18   88.49   38.82   1
   0  -3  18   90.87   38.16   2
   0   3  18   40.82   24.71   1
   0   3  19   72.47   40.16   1
   0  -3  19   52.05   30.66   2
   0  -3  19   29.98   24.98   1
   0  -3  20  157.04   53.57   1
   0   3  20  215.91   67.26   1
   0  -3  20  202.80   62.41   2
   0  -3  21  303.33   73.32   2
   0   3  21  380.27   95.16   1
   0  -3  21  379.81   80.97   1
   0  -3  22  602.13  112.30   2
   0   3  22  684.82  120.83   1
   0  -3  22  750.70  116.99   1
   0   3  23  145.39   63.17   1
   0  -3  23   96.32   46.08   2
   0  -3  23  126.57   48.63   1
   0  -3  24  -21.44   17.82   1
   0   4   0 8052.24  144.23   1
   0  -4   0 8037.01  225.15   3
   0   4   0 7986.96  199.71   2
   0  -4   0 8139.77  202.44   2
   0  -4   1 1184.85   89.23   3
   0   4   1 1339.65   62.66   1
   0  -4   1 1207.16   87.11   2
   0   4  -1 1261.70   83.88   2
   0   4   1 1265.32   76.87   2
   0  -4  -1 1388.58   95.89   3
   0  -4  -1 1319.16   81.36   2
   0   4   2 1155.05   83.36   4
   0   4  -2 1270.79   50.23   1
   0  -4   2 1052.50   84.46   2
   0  -4  -2 1342.52   94.95   3
   0  -4  -2 1158.89   76.37   2
   0  -4   2 1187.30   84.62   3
   0   4   2 1260.24   74.35   2
   0   4   2 1219.92   66.53   1
   0   4  -2 1227.69   87.65   2
   0   4  -3 2188.82  106.55   3
   0  -4   3 2124.56  120.40   2
   0   4   3 2228.64   96.56   1
   0   4   3 2252.85  109.57   4
   0   4   3 2192.59   98.27   2
   0  -4  -3 2318.76  100.10   2
   0   4  -3 2230.28   71.73   1
   0  -4   3 2299.20  111.31   3
   0  -4   4  517.30   60.76   2
   0   4  -4  548.54   39.43   1
   0  -4  -4  531.09   48.33   2
   0   4   4  468.19   52.73   4
   0   4   4  572.30   54.43   1
   0  -4   4  541.01   53.16   3
   0   4   4  557.50   49.71   2
   0   4  -4  492.83   54.07   3
   0  -4   5   77.84   21.58   2
   0   4  -5   63.87   19.04   3
   0   4   5   71.26   16.46   2
   0   4   5   74.57   19.46   4
   0   4   5   83.22   21.07   1
   0  -4  -5   93.43   21.68   2
   0   4  -5   81.73   15.48   1
   0   4   6 1735.61   98.69   4
   0   4   6 1943.62  111.09   1
   0  -4  -6 2009.27   96.73   2
   0   4  -6 2104.28   93.49   1
   0  -4   6 1900.56  127.48   2
   0   4  -6 1900.86   99.25   3
   0  -4   6 1948.43   90.31   1
   0   4   6 1972.63   96.90   2
   0   4  -7 6210.99  175.74   1
   0  -4  -7 6353.18  220.82   1
   0   4  -7 5747.32  174.78   3
   0  -4   7 5946.80  170.90   1
   0  -4  -7 5929.48  173.80   2
   0   4   7 6048.45  175.50   2
   0   4   7 5874.73  207.49   1
   0  -4   7 6137.67  237.19   2
   0  -4   8   12.16    6.44   2
   0  -4  -8   -9.59   16.10   1
   0   4  -8   17.68   10.62   3
   0   4  -8    7.69    5.49   1
   0   4   8  -20.83   14.81   1
   0  -4   8   12.48    2.85   1
   0   4   8   -0.85    3.30   2
   0  -4  -8    1.82    2.89   4
   0  -4  -8  -12.63   11.07   2
   0  -4  -9 1496.21   93.84   2
   0   4  -9 1398.30   88.76   3
   0  -4   9 1423.37  125.51   2
   0   4   9 1530.13   96.20   2
   0  -4  -9 1539.10  120.40   1
   0  -4   9 1523.61   99.47   1
   0  -4  -9 1443.32   88.90   4
   0   4   9 1499.09  115.49   1
   0   4  -9 1481.26   97.20   1
   0  -4 -10  684.07   83.87   1
   0   4  10  714.54   70.29   2
   0  -4  10  707.26   91.26   2
   0  -4  10  717.99   71.74   1
   0  -4 -10  677.00   62.62   4
   0   4 -10  695.81   65.50   3
   0   4  10  704.11   81.50   1
   0   4 -10  746.88   72.80   1
   0  -4  11  192.73   38.41   1
   0  -4  11  154.17   42.20   2
   0   4  11  220.68   40.30   2
   0  -4 -11  173.68   44.68   1
   0   4 -11  191.82   34.49   3
   0   4  11  190.86   47.97   1
   0  -4 -11  180.76   32.66   4
   0  -4  12  182.58   40.67   1
   0   4 -12  188.94   37.40   3
   0  -4 -12  180.09   35.73   4
   0  -4  12  164.33   41.80   2
   0   4  12  193.09   46.67   1
   0  -4 -12  174.67   51.13   1
   0   4 -12  132.57   36.63   1
   0  -4  13 1124.99  125.87   2
   0  -4  13 1041.95  102.66   1
   0   4  13 1113.72  119.79   1
   0   4 -13 1136.68  106.26   1
   0   4 -13 1060.78   89.33   3
   0  -4 -13 1046.72   85.33   4
   0  -4  14  393.45   76.02   2
   0   4  14  340.72   61.43   2
   0  -4  14  416.02   69.05   1
   0  -4 -14  340.94   50.25   4
   0   4 -14  399.43   55.99   3
   0   4  14  333.01   68.01   1
   0   4 -14  394.09   65.42   1
   0  -4  15 4573.79  234.31   1
   0   4 -15 4483.99  199.45   3
   0   4  15 4590.62  262.94   1
   0  -4  15 4789.97  278.31   2
   0   4 -15 4743.03  238.87   1
   0   4  15 4964.27  229.55   2
   0   4  16  377.04   74.96   1
   0   4  16  415.70   71.03   2
   0  -4  16  371.35   66.61   1
   0  -4  16  454.81   91.00   2
   0   4  17  395.88   82.55   1
   0   4  17  376.21   68.87   2
   0  -4  17  421.19   87.53   2
   0  -4  17  431.55   78.00   1
   0  -4  18   62.70   29.18   1
   0   4  18  145.26   51.31   1
   0  -4  18  153.12   50.55   2
   0  -4  19  769.25  112.08   1
   0   4  19  807.98  125.21   1
   0  -4  19  845.65  130.82   2
   0   4  20  615.97  110.62   1
   0  -4  20  586.84   96.11   1
   0  -4  20  603.69  112.34   2
   0   4  21   78.04   34.70   1
   0  -4  21   68.31   37.64   1
   0  -4  21   38.41   26.88   2
   0   4  22   37.64   11.03   1
   0  -4  22   34.33   39.88   2
   0  -4  22   21.53    6.94   1
   0  -4  23  485.40  100.04   1
   0  -4  24   14.47   32.67   1
   0  -5   0   17.90   15.92   3
   0   5   0    9.21    1.98   2
   0   5   0   -1.40    5.62   1
   0  -5   0  -18.48   12.84   2
   0   5   1  864.33   54.46   1
   0  -5  -1  938.07   88.42   3
   0   5  -1  951.35   79.65   2
   0   5   1  939.04   74.05   2
   0  -5  -1  908.41   75.73   2
   0  -5   1  820.10   82.49   3
   0  -5   1  619.17   78.48   2
   0  -5  -2 1373.87   92.46   2
   0  -5   2 1407.88  103.57   2
   0  -5   2 1449.12  102.28   3
   0   5  -2 1361.77   57.35   1
   0   5   2 1491.82   90.65   2
   0  -5  -2 1419.59  112.21   3
   0   5   2 1432.05   75.34   1
   0   5   2 1439.86  100.89   4
   0  -5   3 3839.48  163.88   3
   0  -5  -3 3925.64  147.70   2
   0  -5  -3 3919.50  192.59   3
   0   5  -3 3837.88   97.45   1
   0   5   3 3919.40  147.02   2
   0  -5   3 3782.75  175.25   2
   0   5   3 3923.44  137.25   1
   0   5   3 3973.84  165.50   4
   0   5   4  563.63   56.38   1
   0   5  -4  528.70   39.50   1
   0  -5   4  528.28   60.31   3
   0  -5   4  562.93   68.33   2
   0   5   4  493.46   60.39   4
   0  -5  -4  554.04   54.09   2
   0   5   4  573.12   55.48   2
   0   5   5  462.70   53.08   1
   0   5  -5  411.93   37.32   1
   0  -5   5  420.50   53.67   3
   0   5   5  483.12   50.49   2
   0   5   5  395.42   55.58   4
   0  -5   5  351.68   59.29   2
   0  -5  -5  581.85   65.98   2
   0   5  -5  415.36   51.81   3
   0   5   6  750.70   69.25   4
   0  -5   6  726.16   83.90   2
   0   5  -6  739.95   55.54   1
   0   5   6  757.77   73.25   1
   0   5   6  813.31   66.22   2
   0   5  -6  657.41   64.20   3
   0  -5  -6  780.95   65.22   2
   0  -5   7   61.72   29.30   2
   0   5   7   47.65   18.62   1
   0  -5  -7   29.14   12.93   2
   0   5  -7   32.79   13.35   1
   0   5  -7   22.17    6.72   3
   0   5   7   22.65    7.93   4
   0   5   7   28.66    6.11   2
   0  -5   8  585.81   79.93   2
   0   5   8  595.43   59.75   2
   0   5   8  532.14   67.74   1
   0  -5  -8  543.54   57.70   2
   0   5  -8  606.09   57.05   1
   0   5  -8  556.02   61.85   3
   0   5  -9   25.20   12.93   1
   0   5  -9   15.39   11.14   3
   0  -5  -9   22.39   16.92   2
   0  -5   9   25.43   11.26   1
   0   5   9   77.53   28.14   1
   0  -5   9    9.92    9.74   2
   0   5   9   26.35   14.32   2
   0   5 -10  171.41   34.36   3
   0  -5  10  185.56   34.62   1
   0   5 -10  141.47   31.78   1
   0   5  10  140.81   36.50   1
   0  -5 -10  157.67   33.62   2
   0   5  10  110.58   29.92   2
   0  -5  10  192.93   51.45   2
   0  -5 -11  196.11   38.54   4
   0  -5  11  215.20   53.54   2
   0   5 -11  230.04   40.50   3
   0   5  11  233.59   50.15   1
   0   5  11  227.12   42.65   2
   0  -5  11  211.22   39.61   1
   0  -5 -12  390.40   53.30   4
   0   5 -12  341.26   49.84   3
   0   5  12  353.64   68.68   1
   0  -5  12  363.82   56.47   1
   0  -5  12  321.99   69.22   2
   0  -5 -13 2567.20  136.50   4
   0   5 -13 2779.24  163.01   1
   0  -5  13 2693.13  162.83   1
   0   5  13 2821.62  193.96   1
   0   5 -13 2609.27  142.89   3
   0  -5  13 2663.82  205.26   2
   0   5 -14  570.55   77.23   1
   0   5 -14  473.60   61.62   3
   0  -5  14  564.38   98.67   2
   0  -5  14  543.94   75.45   1
   0   5  14  503.08   84.03   1
   0   5  14  290.13   52.79   2
   0  -5 -14  521.34   61.98   4
   0   5 -15  783.92   94.17   1
   0  -5  15  842.50   97.91   1
   0   5  15  840.05   91.69   2
   0  -5  15  855.37  123.38   2
   0   5  15  917.91  118.05   1
   0   5 -15  818.83   84.37   3
   0   5  16  262.51   57.16   2
   0   5 -16  253.27   47.93   3
   0  -5  16  295.33   73.82   2
   0  -5  16  223.14   52.34   1
   0   5  16  211.06   61.66   1
   0   5  17  300.34   71.32   1
   0  -5  17  367.53   70.30   1
   0   5 -17  369.42   60.63   3
   0  -5  17  405.42   87.65   2
   0  -5  18    9.14   17.54   1
   0   5 -18   -2.87   10.60   3
   0  -5  18  -14.27   20.84   2
   0   5  18  -36.50   21.66   1
   0   5  19  305.40   74.92   1
   0  -5  19  304.22   81.52   2
   0  -5  19  288.93   70.63   1
   0  -5  20   23.44   19.20   1
   0   5  20   85.09   42.98   1
   0  -5  20   78.08   49.70   2
   0   5  21    0.31   25.04   1
   0  -5  21  -12.05   12.57   2
   0  -5  21   27.67   25.16   1
   0  -5  22  133.57   47.92   1
   0  -5  23    8.71   16.31   1
   0  -5  24  187.27   63.94   1
   0   6   0  372.68   34.19   1
   0  -6   0  311.74   51.68   2
   0  -6   0  298.97   60.31   3
   0  -6  -1   74.70   23.92   2
   0  -6   1  104.05   29.89   3
   0   6   1  104.99   35.06   4
   0   6   1  111.16   31.84   2
   0  -6   1   74.16   27.27   2
   0   6  -1  107.49   16.48   1
   0   6  -1  115.84   17.69   1
   0   6   1  123.08   21.99   1
   0  -6  -1   85.25   36.38   3
   0   6   2   13.58    7.51   1
   0  -6   2    8.07   13.72   2
   0  -6   2  -11.19    4.56   3
   0   6  -2    4.40    1.30   1
   0  -6  -2   -7.17   14.25   3
   0   6  -2    1.62    4.37   1
   0   6   2    6.50   12.39   4
   0  -6  -2   -4.42    3.52   2
   0   6   2  -11.77   12.47   2
   0  -6   3 5558.05  221.89   3
   0  -6  -3 6038.77  259.05   3
   0   6   3 5791.19  172.93   1
   0   6  -3 5574.30  114.41   1
   0  -6   3 5401.69  228.94   2
   0   6   3 5938.72  197.02   2
   0   6   3 4690.05  215.52   4
   0  -6  -3 5179.65  192.95   2
   0   6  -4 1017.99   50.52   1
   0  -6   4  963.02   90.46   3
   0  -6   4  799.89   99.24   2
   0   6   4  933.49   90.44   4
   0   6   4 1057.27   83.33   2
   0  -6  -4 1022.12   82.19   2
   0  -6  -4 1201.54  115.69   3
   0   6   4 1001.44   76.40   1
   0  -6  -5 2509.76  129.11   2
   0   6   5 2621.25  131.62   1
   0  -6   5 2468.29  144.79   3
   0   6  -5 2554.28   88.72   1
   0   6   5 2432.24  141.93   4
   0  -6   5 2211.43  160.37   2
   0   6   5 2595.40  128.19   2
   0  -6  -5 2692.92  183.74   3
   0   6  -6   14.83    2.80   1
   0  -6  -6   -7.44   10.28   2
   0   6   6   -3.58    6.78   2
   0  -6   6   -8.28   15.90   2
   0   6   6   -1.41   12.43   1
   0   6   6    2.55    9.33   4
   0   6  -7   34.23   15.42   3
   0   6   7   12.73    7.79   4
   0   6   7   16.26    7.77   1
   0   6   7   32.96   14.15   2
   0  -6   7   12.40   12.71   2
   0   6  -7   22.50   10.08   1
   0  -6  -7   17.71    7.32   2
   0   6   8   39.51   14.93   2
   0  -6  -8   31.40   16.33   2
   0   6   8   14.18   11.32   1
   0  -6   8  -18.27   22.01   2
   0   6  -8   21.17   10.90   1
   0   6  -8   33.68   16.85   3
   0   6   9    3.84    1.49   2
   0   6  -9   23.64   11.89   3
   0   6   9   19.05    7.50   1
   0  -6  -9   21.40   13.44   2
   0  -6   9   16.93   14.81   2
   0   6  -9   10.09    9.31   1
   0  -6  10   86.62   39.97   2
   0   6  10   74.84   27.91   1
   0   6  10   96.89   27.53   2
   0  -6 -10   52.29   15.26   2
   0   6 -10  116.75   32.26   3
   0   6 -10  105.65   27.93   1
   0   6 -11   85.10   26.90   3
   0   6  11   78.75   29.75   1
   0  -6 -11   54.10   18.52   2
   0  -6  11   98.19   40.10   2
   0  -6  12  257.64   65.64   2
   0  -6  12  299.66   49.06   1
   0   6  12  319.96   62.55   1
   0   6 -12  341.99   53.63   3
   0  -6  13   23.44   18.22   1
   0   6  13   22.66    8.78   1
   0   6 -13   36.53   18.25   3
   0  -6  13   37.97   22.08   2
   0   6 -13   49.62   20.16   1
   0   6 -14  819.71   84.39   3
   0   6  14  861.86  116.73   1
   0  -6  14  722.91   84.41   1
   0   6 -14  961.99   97.80   1
   0  -6  14  919.27  126.97   2
   0   6  15  152.73   45.65   1
   0   6 -15  190.36   40.85   3
   0  -6  15  161.22   41.88   1
   0  -6  15  273.64   68.22   2
   0  -6  16  139.33   39.14   1
   0  -6  16  213.79   66.57   2
   0   6 -16  185.13   40.99   3
   0   6  16  141.40   49.94   1
   0   6  17   -1.64   11.92   1
   0  -6  17   32.17   24.62   1
   0  -6  17   50.01   33.57   2
   0  -6  18   52.55   27.52   1
   0  -6  18  139.69   53.46   2
   0   6  18  118.66   47.39   1
   0   6  19   85.37   46.19   1
   0  -6  19  142.54   58.36   2
   0  -6  19   32.46   21.58   1
   0  -6  20  167.36   53.25   1
   0   6  20  298.66   79.90   1
   0  -7   0    4.67   14.83   3
   0  -7   0   -8.81    5.31   2
   0   7   0    0.01    3.16   1
   0   7   0   -0.79    6.45   1
   0   7  -1 1433.93   60.23   1
   0  -7  -1 1503.65  132.79   3
   0   7   1 1294.83  123.87   4
   0   7  -1 1542.58   61.03   1
   0  -7   1 1281.26  114.63   2
   0   7   1  986.97   93.72   2
   0  -7   1 1291.31  122.26   3
   0  -7  -1 1308.31  109.01   2
   0   7   1 1453.90   74.83   1
   0   7   2  388.34   41.46   1
   0  -7   2  251.95   58.58   2
   0  -7  -2  269.35   48.04   2
   0   7  -2  353.32   25.37   1
   0  -7   2  294.01   58.83   3
   0   7  -2  344.96   25.36   1
   0   7   2  283.23   60.52   4
   0   7   3  456.06   49.10   1
   0   7  -3  482.12   26.59   1
   0   7  -3  494.22   28.03   1
   0  -7   3  375.68   69.42   2
   0  -7  -3  427.92   61.29   2
   0  -7   3  463.69   70.45   3
   0   7   3  457.78   71.11   4
   0   7  -4  530.39   29.69   1
   0   7   4  582.67   77.30   4
   0   7   4  570.03   58.21   1
   0  -7   4  472.12   78.71   2
   0  -7   4  431.58   66.10   3
   0   7  -4  530.59   29.21   1
   0  -7  -4  409.29   61.56   2
   0  -7   5 4077.40  204.12   3
   0   7   5 4788.68  184.76   1
   0   7  -5 4621.17   97.22   1
   0   7   5 4633.60  212.65   4
   0  -7   5 4518.99  236.44   2
   0  -7  -5 3902.37  178.85   2
   0   7  -6 1448.59   61.89   1
   0  -7   6 1240.69  132.27   2
   0  -7  -6 1096.90   91.44   2
   0   7   6 1511.12  109.17   1
   0   7   6 1361.70  111.71   4
   0   7   7  366.91   54.84   1
   0   7  -7  366.05   35.17   1
   0   7   7  285.29   51.29   4
   0  -7   7  322.73   66.24   2
   0  -7  -7  218.01   38.54   2
   0   7   8  106.43   31.20   4
   0   7   8  148.73   38.55   1
   0  -7   8  151.59   50.51   2
   0   7  -8  155.75   24.68   1
   0  -7  -8   88.91   25.23   2
   0  -7   9   30.79   27.15   2
   0   7  -9   38.89   14.69   1
   0  -7  -9   10.97    7.16   2
   0   7   9   54.35   24.38   1
   0   7  10    2.87    7.38   1
   0  -7  10    7.13    6.60   2
   0  -7 -10   -3.91   13.38   2
   0   7 -11   86.08   29.94   3
   0  -7  11   33.41   20.33   2
   0   7  11   94.17   33.81   1
   0   7 -12   11.12   12.77   3
   0  -7  12  -12.16   16.11   2
   0   7  13   61.38   30.17   1
   0  -7  13   67.91   29.79   2
   0   7 -13   70.14   25.29   3
   0   7  14   75.37   30.63   1
   0   7 -14  132.01   34.37   3
   0  -7  14  108.27   47.65   2
   0   7  15    6.60   14.69   1
   0  -7  15   45.00   34.79   2
   0  -7  16  209.53   62.41   2
   0   7  16  133.34   47.15   1
   0   7  17   50.91   36.68   1
   0  -7  17   20.61   27.16   2
   0   7  18   21.59   27.00   1
   0  -7  18   10.53   27.53   2
   0   7  19   41.12   43.19   1
   0   8   0  638.07   37.43   1
   0   8   0  505.89   33.39   1
   0  -8   0  422.99   70.43   2
   0   8   0  426.17   87.01   4
   0  -8   1  139.14   45.01   2
   0   8   1  152.68   22.14   1
   0   8   1   91.16   49.98   4
   0  -8  -1   97.78   33.56   2
   0  -8   2 1831.76  150.50   2
   0   8   2 2014.75  161.44   4
   0   8   2 2005.96  139.10   2
   0  -8  -2 1357.30  116.27   2
   0   8   2 2183.92   96.68   1
   0  -8   3   47.18   29.19   2
   0  -8  -3   12.71    5.37   2
   0   8   3   65.50   19.25   1
   0   8   3   55.42   22.68   2
   0   8   3   45.20   30.22   4
   0   8   4   -5.60   17.26   4
   0  -8  -4    9.68   10.19   2
   0  -8   4   13.69   25.77   2
   0   8   4    5.24    3.82   1
   0   8   4    6.31    8.17   2
   0  -8   5   83.25   38.54   2
   0   8   5   69.63   22.19   2
   0  -8   5   89.66   34.44   3
   0  -8  -5   31.57   17.83   2
   0   8   5  109.36   39.84   4
   0   8   5  127.95   30.82   1
   0  -8   6  715.13  104.49   2
   0   8   6  524.83   76.54   4
   0   8   6  806.25   79.92   1
   0   8   7    1.16    6.20   4
   0   8   7   29.19   14.96   1
   0  -8  -7   17.17    7.36   2
   0  -8   7    6.47    3.32   2
   0  -8  -8   12.62    3.12   2
   0   8   8   22.25   17.90   4
   0   8   8   44.96   19.49   1
   0  -8   8    5.39    9.61   2
   0  -8  -9   -2.83   10.58   2
   0  -8   9    2.80   10.62   2
   0  -8 -10    7.80    8.16   2
   0   8  10   26.82   15.23   1
   0  -8  10   24.08   17.99   2
   0   8  11   99.86   36.77   1
   0  -8  11  103.09   38.59   2
   0  -8  12   15.95   15.76   2
   0   8  12   25.03   21.19   1
   0   8  13  334.05   73.12   1
   0  -8  13  535.59  101.64   2
   0  -8  14  139.21   59.16   2
   0   8  14   50.54   31.51   1
   0   8  15  117.53   45.09   1
   0  -8  15  289.27   81.78   2
   0   8  16   60.56   34.08   1
   0  -8  16  263.69   81.43   2
   0   8  17    6.05   13.99   1
   0   8  18   25.09   21.40   1
   0  -9   0   -5.35    6.60   2
   0   9   0  -12.01   23.66   4
   0   9  -1  241.32   61.01   4
   0   9   1  143.14   56.12   4
   0  -9  -1   82.82   30.22   2
   0  -9   1  101.08   35.12   2
   0  -9   2   18.22    5.58   2
   0   9   2   13.49   14.02   4
   0  -9  -2   -5.40   18.58   2
   0   9  -2   11.05   16.89   4
   0   9   3  382.21   75.38   4
   0  -9   3  259.13   63.22   2
   0  -9   4 1215.77  138.50   2
   0   9   4 1434.93  141.66   4
   0  -9  -5   17.41   13.74   2
   0  -9   5  171.17   54.77   2
   0   9   5  176.64   48.80   4
   0   9   6    3.29   10.50   4
   0  -9   6   15.05    8.74   2
   0   9   7    2.40   15.95   4
   0  -9   7   -8.00    8.20   2
   0   9   8   -4.17    5.23   4
   0  -9   8  -22.06   21.03   2
   0  -9   9    6.03   12.08   2
   0  -9  10   17.90   12.79   2
   0  -9  11  113.55   48.83   2
   0  -9  12   72.10   40.68   2
   0  -9  13   12.72   13.11   2
   0  -9  14   42.62   23.91   2
   0  10   0  448.30   88.10   4
   0 -10   0   35.72   33.52   2
   0 -10  -1    3.97   16.60   2
   0  10  -1   26.63   36.24   4
   0 -10   2   15.89   18.51   2
   0  10  -2  224.01   63.98   4
   0  10   2  207.36   52.82   4
   0 -10   3  169.31   62.24   2
   0  10   3  444.50   84.29   4
   0  10   4   25.28   15.84   4
   0 -10   4   -1.77    1.76   2
   0 -10   5   27.36   21.99   2
   0  10   5   -2.71    6.40   4
   0 -10   6   -1.73    8.08   2
   0  10   6  -32.51   21.93   4
   0 -10   7    4.70    8.55   2
   0 -10   8  -27.91   23.73   2
   0 -10   9   -3.64    8.75   2
   0 -10  10  368.97   92.98   2
   0 -10  11    0.25   33.89   2
   0  11   0  -12.72   18.47   4
   0  11  -1   -2.28   24.46   4
   0  11   1   31.69   27.50   4
   0  11   2    9.77    7.53   4
   0  11  -2   60.74   35.40   4
   0  11  -3    2.54   20.75   4
   0  11   3  -10.94   14.11   4
   0  11  -4   38.53   31.61   4
   0 -11   7    0.08   27.63   2
  -1   0  26   15.50    8.92   2
  -1   0  25   -0.69    7.63   2
  -1   0  24   78.25   37.30   1
  -1   0  24   32.34   23.43   2
  -1   0  23   19.02   31.08   1
  -1   0  22  695.79  121.20   1
  -1   0  21   59.10   40.05   1
  -1   0  20 1111.40  141.88   1
  -1   0  19   43.52   28.77   1
  -1   0  18   39.61   20.73   1
  -1   0  17   34.10   31.47   1
  -1   0  16  203.58   52.72   1
  -1   0  15   19.65   22.21   1
  -1   0  14   54.43   21.54   1
   1   0 -14   87.83   29.42   1
  -1   0  13  -21.54    8.56   1
  -1   0  12  380.84   60.94   1
  -1   0  11  161.58   72.31   1
  -1   0  1041944.06  582.21   1
  -1   0   9   87.15   30.82   1
  -1   0   8  103.38   24.70   1
  -1   0   7  474.84   52.46   1
  -1   0   6 2825.76  116.59   1
  -1   0   5    5.03    7.65   1
  -1   0   4  282.01   26.21   2
  -1   0   4  268.65   30.61   1
  -1   0   3    9.32    6.88   1
   1   0   2   10.60    6.64   1
   1   0   3   -1.68    4.42   1
   1   0   427285.02  309.41   1
   1   0   5   13.06    9.48   1
   1   0   6   35.52   20.79   1
   1   0   7    9.35   11.35   1
   1   0   8 5196.48  186.53   1
   1   0   9   -3.68   15.29   1
   1   0  10 1686.42  119.53   1
   1   0  11   -3.28    6.72   1
   1   0  11   15.35   13.97   2
   1   0  12   66.19   26.60   1
   1   0  12   73.01   24.85   2
  -1   0 -13   -6.16   16.00   1
   1   0  13   -6.83    3.38   2
   1   0  13    2.24    6.15   1
   1   0  14   15.73    5.36   1
   1   0  14    8.42   10.76   2
  -1   0 -14   44.19   23.36   1
   1   0  15   -1.63   12.23   1
   1   0  16  163.47   45.76   1
   1   0  17    5.29    4.83   1
   1   0  18 1413.79  148.70   1
   1   0  19   -5.77   19.75   1
   1   0  20  751.17  115.29   1
   1   0  21   -1.05   19.00   1
   1   0  22  167.53   57.82   1
   1   0  23   20.73   29.24   1
   1   0  24    7.05   15.02   1
  -1   1  26   44.34   35.71   2
  -1   1  25   52.40   48.61   2
  -1  -1  25   29.95   38.37   2
  -1   1  24  133.95   62.21   1
  -1  -1  24   98.00   51.85   1
  -1  -1  24   68.19   35.27   2
  -1  -1  23   59.11   34.05   1
  -1  -1  23  106.06   48.05   2
  -1   1  23  141.32   56.30   1
  -1   1  22  400.74   92.47   1
  -1  -1  22  350.78   79.95   2
  -1  -1  22  311.23   74.87   1
  -1   1  21  545.24  105.75   1
  -1  -1  21  662.60  109.18   2
  -1  -1  21  602.25  105.12   1
  -1  -1  20   53.70   30.27   1
  -1   1  20   51.78   31.21   1
  -1  -1  19  133.82   49.36   1
  -1   1  19  189.78   58.09   1
  -1  -1  18 1745.49  162.90   1
  -1   1  18 1871.76  173.76   1
  -1   1  17  161.18   50.57   1
  -1   1  17   94.33   34.45   2
  -1  -1  17   92.70   34.98   1
  -1  -1  16 1117.74  122.13   1
  -1   1  16 1073.88  123.08   1
  -1  -1  15   60.06   33.41   1
  -1   1  15  113.48   43.55   1
   1  -1 -14 1847.30  154.60   1
   1   1 -14 1660.12  140.26   1
  -1  -1  14 1750.45  137.83   1
  -1   1  14 1644.55  138.31   1
  -1   1  13   31.00   22.99   1
  -1  -1  13   -3.40    6.98   1
   1  -1 -13    6.03   14.32   1
   1   1 -13   13.60   18.63   1
  -1   1  12 1812.85  135.09   1
  -1  -1  12 1987.68  137.90   1
   1   1 -12 2063.75  142.22   1
  -1  -1  11  -12.74    7.39   1
  -1   1  11   19.20   22.11   1
  -1   1  10  820.41   80.91   1
  -1  -1  10  792.47   78.04   1
  -1   1   9  645.35   71.32   1
  -1  -1   9  634.70   65.15   1
  -1  -1   8 4817.45  171.11   1
  -1   1   8 4873.19  177.67   1
  -1  -1   7  386.19   45.19   1
  -1   1   7  619.86   61.28   1
  -1  -1   6  363.40   41.06   1
  -1  -1   6  366.56   43.74   2
  -1   1   6  336.47   41.25   1
  -1  -1   5 1109.34   70.54   2
  -1   1   5 1022.82   65.73   1
  -1  -1   5 1130.20   66.85   1
  -1  -1   446501.68  416.60   2
  -1   1   445961.68  390.51   1
  -1  -1   445547.79  392.57   1
  -1  -1   351362.17  376.87   1
  -1   1   350449.13  365.26   1
  -1  -1   351730.76  398.65   2
  -1   1   2 7451.35  136.88   4
  -1  -1   2 7784.77  142.65   2
  -1  -1   1  825.14   43.51   2
  -1   1   1  745.53   42.19   4
  -1  -1   0  586.70   36.20   2
  -1  -1  -1 2328.48   73.88   2
   1   1   1 2266.80   74.79   3
   1  -1   2  147.45   15.47   1
  -1  -1  -2  151.03   18.35   2
   1  -1   3  684.43   39.75   1
   1   1   3  629.38   47.45   1
  -1  -1  -3  659.29   45.52   2
   1   1   419027.84  285.57   1
  -1  -1  -420243.56  270.39   2
   1  -1   418639.97  248.25   1
   1  -1   5   23.29   11.45   1
  -1  -1  -5   44.48   10.97   2
   1   1   5   48.59   16.57   1
   1  -1   6 6508.92  172.31   1
   1   1   6 6349.63  190.11   1
   1   1   7  331.95   43.29   1
   1  -1   7  270.91   37.53   1
   1   1   8  681.09   66.81   2
  -1   1  -8  733.13   66.52   1
   1  -1   8  670.93   67.48   1
   1   1   8  743.27   69.39   1
   1   1   9 1490.24  105.95   2
   1  -1   9 1417.46  104.12   1
  -1   1  -9 1588.06  104.65   1
   1   1   9 1521.72  110.74   1
   1  -1  10  136.14   30.06   1
   1   1  10  135.63   34.70   1
   1   1  11 2516.33  156.78   1
   1  -1  11 2329.16  147.42   1
   1   1  12  708.84   81.36   2
   1  -1  12  751.26   84.16   1
  -1   1 -12  665.86   82.52   1
   1   1  12  655.24   84.77   1
   1   1  13 1087.27  105.79   2
  -1   1 -13 1135.21  108.51   1
  -1  -1 -13 1187.56  117.83   1
   1   1  13 1079.50  112.55   1
   1  -1  13  963.08  102.34   1
  -1   1 -14 1640.72  139.43   1
   1  -1  14 1493.61  131.10   1
   1   1  14 1606.98  140.75   1
   1   1  14 1559.80  133.83   2
   1  -1  15   81.99   29.33   1
   1   1  15   62.13   30.79   1
   1   1  15  121.33   37.89   2
   1   1  16 2127.82  179.02   1
   1  -1  16 1997.31  166.78   1
   1  -1  17   24.53   20.74   1
   1   1  17    1.55    9.91   1
   1   1  18   19.40    1.97   1
   1  -1  18   21.72   21.12   1
   1   1  19   13.70   28.33   1
   1  -1  19   85.08   40.57   1
   1   1  20  212.62   64.42   1
   1  -1  20  224.17   63.59   1
   1  -1  21  292.43   72.05   1
   1   1  21  271.89   72.07   1
   1   1  22  205.54   59.76   1
   1  -1  22  205.76   62.77   1
   1   1  23   16.42   31.12   1
   1  -1  23  -10.29   12.82   1
   1  -1  24  515.93  109.52   1
  -1   2  26    0.29    6.25   2
  -1  -2  24  180.63   61.54   1
  -1  -2  24   81.65   47.78   2
  -1  -2  23  291.77   76.56   2
  -1   2  23  374.79   91.23   1
  -1  -2  23  393.37   90.69   1
  -1  -2  22  567.42  105.34   1
  -1  -2  22  548.88  104.52   2
  -1   2  22  582.79  113.79   1
  -1  -2  21   12.67   12.96   2
  -1   2  21   11.25   15.29   1
  -1  -2  21  -30.22   20.12   1
  -1  -2  20   98.99   41.36   1
  -1  -2  20  107.53   38.54   2
  -1   2  20  127.36   50.56   1
  -1  -2  19  453.18   86.40   2
  -1   2  19  442.40   87.18   1
  -1  -2  19  457.08   86.01   1
  -1  -2  18  -11.79   21.06   1
  -1   2  18    4.43   10.04   1
  -1   2  18   -9.74   11.73   2
  -1  -2  18  -25.95   15.29   2
  -1   2  17    8.09   15.53   1
  -1  -2  17  105.75   42.54   2
  -1  -2  17   74.54   37.95   1
  -1   2  17   29.67   21.04   2
  -1  -2  16  877.78  111.45   2
  -1   2  16  745.46   91.01   2
  -1   2  16  710.20  101.10   1
  -1  -2  16  750.71   99.93   1
  -1  -2  15  374.84   67.20   1
  -1  -2  15  422.77   73.09   2
  -1   2  15  399.04   61.14   2
   1   2 -15  388.79   69.13   1
  -1   2  15  340.98   68.42   1
  -1  -2  14  600.12   79.72   1
  -1  -2  14  506.00   75.29   2
  -1   2  14  413.57   71.03   1
   1   2 -14  512.85   77.15   1
   1  -2 -14  558.21   90.07   1
  -1  -2  13  161.76   45.83   2
  -1   2  13  156.56   39.15   1
   1  -2 -13  148.05   45.72   1
  -1  -2  13  125.29   37.43   1
   1   2 -13  221.80   53.96   1
  -1   2  12  186.79   36.75   2
  -1  -2  12  228.49   47.62   2
  -1  -2  12  241.59   49.20   1
   1  -2 -12  280.18   55.87   1
  -1   2  12  250.98   54.00   1
   1   2 -12  279.84   51.01   1
  -1  -2  11 5084.97  209.41   1
  -1   2  11 4918.04  178.49   2
  -1   2  11 4755.95  210.60   1
  -1  -2  11 4900.59  218.57   2
   1  -2 -11 5387.48  231.63   1
  -1   2  10 4289.29  155.87   2
  -1   2  10 3892.26  182.32   1
  -1  -2  10 3994.08  176.30   1
  -1  -2  10 3976.25  188.79   2
   1  -2 -10 4382.29  200.26   1
   1   2  -9 4588.49  182.31   1
  -1   2   9 4393.69  145.20   2
  -1  -2   9 4467.56  175.53   1
   1  -2  -9 4715.85  197.30   1
  -1  -2   9 4217.29  187.36   2
  -1   2   9 4340.32  182.21   1
  -1   2   8  113.21   25.52   1
  -1   2   8  100.65   18.64   2
   1   2  -8  103.74   22.00   1
   1  -2  -8  103.86   25.93   1
  -1  -2   8   71.70   19.01   1
  -1  -2   8  102.79   24.16   2
  -1   2   7   72.23   15.83   2
  -1  -2   7   46.72    5.82   2
   1   2  -7   82.08   23.90   1
  -1  -2   7   44.71   14.77   1
   1  -2  -7   78.46   21.87   1
  -1   2   7   60.80   17.62   1
   1  -2  -6 1175.61   78.89   1
  -1  -2   6 1044.66   80.86   2
  -1   2   6 1068.88   53.71   2
  -1  -2   6 1132.17   74.24   1
   1   2  -6 1094.88   72.90   1
  -1   2   6 1108.51   76.87   1
   1  -2  -6  964.96   67.61   4
  -1  -2   5 8222.19  186.07   1
  -1   2   5 8203.32  125.44   2
   1   2  -5 8166.86  183.30   1
  -1  -2   5 8696.07  215.26   2
  -1   2   5 8226.01  190.83   1
   1  -2  -5 8724.18  196.27   1
   1  -2  -5 8050.11  182.35   4
  -1  -2   421135.05  270.99   1
  -1  -2   419974.00  316.50   2
  -1   2   421211.30  272.02   1
  -1   2   420325.76  162.01   2
  -1   2   420912.61  279.73   4
   1   2  -421569.06  291.25   3
   1  -2  -419787.26  272.89   1
   1   2  -420034.08  267.91   1
  -1   2   3   30.84    9.31   4
   1   2  -3   37.58   11.77   3
   1  -2  -3  100.80   22.59   1
  -1  -2   3   34.95   11.16   2
   1   2  -3   37.43   14.38   1
  -1   2   3   45.68   12.30   1
  -1  -2   230037.14  343.86   2
  -1   2   228832.65  323.88   4
   1  -2  -229873.80  249.79   1
   1   2  -229450.10  325.67   3
  -1   2   229633.29  240.27   1
   1   2  -1  194.20   25.27   3
  -1  -2   1  201.35   26.58   2
   1  -2  -1  203.79   15.92   1
   1  -2  -1  190.20   17.33   2
  -1   2   1  200.99   15.15   1
  -1   2   1  211.94   36.49   4
   1  -2   0 7989.71  130.74   2
  -1  -2   0 8313.85  173.21   2
   1   2   0 8242.22  176.55   3
  -1  -2  -1  497.14   40.81   2
  -1  -2  -2 1484.93   74.00   2
   1  -2   2 1454.74   51.17   3
  -1   2  -3  697.43   36.27   1
   1  -2   3  700.54   34.22   3
   1   2   3  736.01   54.78   1
   1   2   3  720.06   31.81   4
   1  -2   3  705.85   37.14   1
  -1   2  -3  666.91   32.68   3
  -1  -2  -3  737.06   53.27   2
   1   2   4 1520.55   83.80   1
  -1   2  -4 1471.56   48.23   3
  -1   2  -4 1372.95   60.53   1
   1  -2   4 1282.55   61.50   1
  -1  -2  -4 1513.23   80.80   2
   1   2   4 1357.14   75.79   2
   1   2   5  201.87   33.57   1
  -1  -2  -5  214.16   19.32   4
   1   2   5  209.17   34.21   2
  -1   2  -5  214.68   28.35   1
   1  -2   5  174.01   26.94   1
  -1   2  -5  202.37   19.50   3
  -1  -2  -5  204.82   32.57   2
   1   2   6  364.87   47.66   1
  -1   2  -6  381.77   42.60   1
   1  -2   6  325.62   39.49   1
  -1  -2  -6  347.00   25.59   4
   1   2   6  345.97   41.94   2
  -1  -2  -6  393.37   44.47   2
  -1   2  -7 1637.07   91.34   1
   1   2   7 1588.61   97.85   2
   1  -2   7 1677.38   91.71   1
  -1  -2  -7 1705.09   96.21   2
   1   2   7 1580.02  105.09   1
   1  -2   8 1269.99   83.94   1
   1   2   8 1279.42   92.58   2
  -1   2  -8 1198.26   85.81   1
   1   2   8 1271.72  100.55   1
  -1   2  -9  339.43   49.25   1
   1   2   9  267.65   44.05   2
   1   2   9  294.73   50.46   1
   1  -2   9  288.05   42.84   1
   1  -2  10  572.60   65.10   1
   1   2  10  623.24   77.09   1
   1   2  11   12.63   11.15   1
  -1  -2 -11   20.17    9.43   1
   1  -2  11   12.03    9.78   1
   1   2  12  340.97   56.63   2
  -1   2 -12  312.23   52.36   1
  -1  -2 -12  335.39   62.99   1
   1   2  12  309.90   57.68   1
   1  -2  12  305.31   53.45   1
  -1   2 -13  200.85   44.69   1
  -1  -2 -13  225.02   54.95   1
   1   2  13  163.49   46.79   1
   1   2  13  261.52   51.63   2
   1  -2  13  219.54   46.34   1
   1   2  14  120.11   40.16   2
   1  -2  14  181.29   44.81   1
   1   2  14  125.94   35.82   1
  -1   2 -14  108.62   34.93   1
   1  -2  15  272.10   56.55   1
   1   2  15  242.24   51.62   2
   1   2  15  261.75   59.33   1
  -1   2 -15  279.49   61.81   1
   1  -2  16  634.23   91.54   1
   1   2  16  707.82  103.11   1
   1   2  17 2162.65  190.40   1
   1  -2  17 2136.34  175.16   1
   1   2  18  213.43   65.96   1
   1  -2  18  202.45   54.91   1
   1   2  19  844.12  125.40   1
   1  -2  19  949.30  125.75   1
   1  -2  20 1597.11  169.46   1
   1   2  20 1520.48  173.12   1
   1  -2  21    8.83   23.12   1
   1   2  21    0.89   12.35   1
   1   2  22   33.86   31.23   1
   1  -2  22    3.16    8.03   1
   1   2  23  704.50  125.14   1
   1  -2  23  640.15  114.91   1
   1  -2  24   23.44   25.76   1
  -1  -3  24  171.81   59.31   1
  -1  -3  23    3.00   26.53   1
  -1   3  23   44.08   27.31   1
  -1  -3  23   16.56   23.50   2
  -1  -3  22    8.46   14.44   1
  -1   3  22   14.02    3.69   1
  -1  -3  22   43.57   29.69   2
  -1  -3  21  203.59   65.96   2
  -1  -3  21  290.62   73.50   1
  -1   3  21  303.00   80.74   1
  -1  -3  20   44.54   24.11   1
  -1  -3  20   98.37   49.17   2
  -1   3  20   54.78   33.39   1
  -1   3  19  397.70   83.47   1
  -1  -3  19  410.56   86.61   2
  -1  -3  19  475.51   84.72   1
  -1  -3  18   65.67   31.09   2
  -1   3  18   78.12   31.06   2
  -1  -3  18   74.35   28.53   1
  -1   3  18  147.30   62.19   1
  -1  -3  17  194.94   55.97   2
  -1  -3  17  172.10   48.37   1
  -1   3  17  240.74   51.97   2
  -1   3  17  252.73   60.59   1
  -1   3  16   22.99   14.96   2
  -1  -3  16   55.20   29.87   1
  -1   3  16   17.24   12.30   1
   1   3 -15  143.14   43.13   1
  -1  -3  15  148.39   41.13   1
  -1  -3  15  126.06   43.42   2
  -1   3  15  144.56   42.49   1
   1   3 -14   21.60   12.08   1
  -1   3  14   26.06   16.83   1
  -1  -3  14    6.76   13.96   2
  -1  -3  14   -6.21   17.74   1
  -1  -3  13  180.09   45.53   2
   1   3 -13  200.10   44.57   1
   1  -3 -13  190.13   53.92   1
  -1   3  13  189.46   41.58   2
  -1  -3  13  225.23   46.52   1
  -1   3  13  217.34   49.00   1
   1  -3 -12  424.42   72.83   1
  -1   3  12  467.87   57.43   2
  -1  -3  12  427.93   61.71   1
   1   3 -12  506.39   70.79   1
  -1  -3  12  388.56   67.49   2
  -1   3  12  431.74   67.50   1
   1  -3 -12  508.97   60.71   4
   1  -3 -11  731.48   71.59   4
  -1   3  11  730.69   68.07   2
   1  -3 -11  677.77   84.41   1
  -1   3  11  728.23   83.55   1
  -1  -3  11  741.46   79.09   1
  -1  -3  11  777.44   88.82   2
  -1   3  10  147.70   37.38   1
  -1  -3  10  142.25   34.89   2
  -1  -3  10  130.43   32.68   1
   1  -3 -10  119.29   34.20   1
  -1   3  10  134.54   28.13   2
   1  -3 -10  120.31   30.30   4
  -1  -3   9 1585.87  105.96   1
  -1   3   9 1544.57   84.43   2
   1  -3  -9 1569.26   97.94   4
  -1  -3   9 1549.97  122.48   2
   1   3  -9 1574.10  104.63   1
   1  -3  -9 1548.18  114.66   1
  -1   3   9 1472.88  107.65   1
   1  -3  -8 2676.86  141.91   1
   1   3  -8 2836.82  131.59   3
   1   3  -8 2753.11  130.34   1
  -1  -3   8 3008.11  159.11   2
  -1   3   8 2802.93  143.30   1
   1  -3  -8 2808.05  126.44   4
  -1   3   8 2796.65  104.62   2
  -1  -3   8 2842.89  133.54   1
   1  -3  -7 3964.88  161.01   1
  -1   3   7 3908.60  111.40   2
  -1   3   7 3900.37  157.91   1
  -1  -3   7 4043.63  176.75   2
   1   3  -7 3889.52  146.18   1
   1  -3  -7 3860.89  145.37   4
   1   3  -7 3808.18  149.16   3
  -1  -3   7 3906.08  145.72   1
  -1   3   6 3887.60  147.62   1
   1  -3  -6 3558.12  137.17   4
  -1  -3   6 3527.82  164.39   2
  -1   3   6 3702.58   97.22   2
   1   3  -6 3845.50  137.26   1
  -1  -3   6 3699.09  135.41   1
   1  -3  -6 3929.08  147.00   1
   1  -3  -6 3762.90   97.36   2
   1   3  -6 3941.33  145.87   3
  -1  -3   5 2996.21  112.09   1
   1  -3  -5 2911.35  122.22   4
   1  -3  -5 2956.96  117.60   1
  -1   3   5 2662.17  117.99   4
  -1   3   5 2859.06  117.25   1
   1   3  -5 2757.01  119.13   3
   1   3  -5 2829.48  110.38   1
  -1   3   5 2832.07   78.86   2
  -1  -3   5 3140.69  141.65   2
   1  -3  -5 2993.56   79.22   2
   1   3  -4  160.06   28.32   3
   1   3  -4  152.53   24.02   1
  -1  -3   4  168.97   30.38   2
   1  -3  -4  149.97   27.66   4
  -1   3   4  154.54   28.35   4
   1  -3  -4  163.33   16.81   2
  -1   3   4  214.24   37.08   1
   1  -3  -4  149.99   23.75   1
  -1   3   4  156.94   17.61   2
  -1  -3   335114.78  444.14   2
   1   3  -333583.76  342.02   1
   1  -3  -334515.53  330.97   1
  -1  -3   335477.33  419.13   3
   1   3  -333506.09  406.46   3
  -1   3   333976.91  253.52   2
  -1   3   333076.93  329.00   1
   1  -3  -334035.48  258.56   2
  -1   3   334505.01  410.44   4
  -1   3   213152.98  254.21   4
  -1   3   212995.37  171.69   1
  -1  -3   213087.03  255.33   3
  -1   3   212594.85  168.63   2
   1   3  -212803.39  253.74   3
  -1  -3   212895.23  263.57   2
   1  -3  -212576.91  169.79   2
   1  -3  -212863.35  174.70   1
   1   3  -1  216.89   33.16   3
  -1   3   1  231.40   17.54   1
  -1  -3   1  205.09   33.90   2
  -1  -3   1  241.12   34.63   3
  -1   3   1  184.85   32.56   4
   1  -3  -1  212.70   24.08   2
   1  -3   0 3322.49  101.71   2
   1   3   0 3322.95  124.97   2
  -1  -3   0 3553.12  128.58   2
   1   3   113944.82  253.38   2
   1  -3   113401.49  223.06   3
  -1  -3  -114051.98  252.62   2
   1  -3   112580.91  229.32   2
   1  -3   2 1488.45   69.02   3
   1  -3   2 1235.76   78.26   2
  -1  -3  -2 1424.91   79.65   2
   1   3   2 1424.35   80.44   2
   1  -3   3 2756.89   62.00   1
   1  -3   3 2760.71  121.24   2
   1  -3   3 2872.99   91.91   3
   1   3   3 2916.40  119.90   1
  -1   3  -3 2835.46   62.40   1
   1   3   3 2870.16  116.19   2
   1   3   3 2746.71   90.11   4
  -1  -3  -3 2955.54  115.68   2
   1  -3   4 2868.53   91.24   3
  -1   3  -4 2799.96   79.31   1
   1  -3   4 2781.60   77.29   1
   1   3   4 2622.29   84.51   4
  -1   3  -4 2774.30   87.51   3
   1   3   4 2815.30  122.41   1
   1   3   4 2890.69  118.77   2
  -1  -3  -4 2879.09  119.12   2
  -1  -3  -512040.55  249.55   2
  -1   3  -511704.87  181.04   3
   1   3   511541.62  265.73   1
   1   3   511603.26  170.60   4
   1   3   511639.41  245.96   2
  -1   3  -511701.00  189.79   1
   1  -3   511761.09  189.18   1
  -1  -3  -6 1027.62   75.97   2
   1   3   6  973.90   74.25   2
  -1   3  -6  976.46   52.34   3
  -1   3  -6 1024.40   63.85   1
   1  -3   6  921.48   60.09   1
   1   3   6  971.53   80.78   1
  -1  -3  -7 3031.50   90.99   4
  -1  -3  -7 3070.28  136.00   2
   1   3   7 3195.52  140.37   2
  -1   3  -7 3186.70   99.37   3
  -1   3  -7 3053.12  120.55   1
   1  -3   7 3168.37  125.64   1
   1   3   7 2956.85  150.75   1
  -1   3  -8  121.31   26.83   1
   1   3   8   95.50   24.72   2
   1   3   8   96.08   27.50   1
  -1  -3  -8  133.27   19.90   4
  -1  -3  -8  120.13   27.13   2
  -1   3  -8  125.12   19.87   3
   1  -3   8  113.77   24.79   1
  -1  -3  -8  101.65   27.74   1
  -1  -3  -9  131.87   28.64   1
  -1   3  -9  168.14   31.98   1
   1   3   9  127.39   32.81   1
  -1  -3  -9  167.45   35.81   2
   1  -3   9  148.31   30.76   1
   1   3   9  134.70   32.13   2
  -1  -3  -9  165.34   23.11   4
  -1   3  -9  150.16   23.79   3
   1  -3  10  425.25   57.08   1
  -1   3 -10  412.67   55.68   1
  -1  -3 -10  453.04   40.52   4
   1   3  10  424.42   63.48   1
  -1  -3 -10  453.04   67.29   1
   1  -3  11  576.49   69.19   1
  -1  -3 -11  688.59   91.69   1
  -1  -3 -11  601.08   50.87   4
   1   3  11  629.82   82.72   1
  -1  -3 -12  512.60   50.21   4
  -1  -3 -12  478.84   75.69   1
  -1   3 -12  568.62   72.14   1
   1  -3  12  501.59   67.06   1
   1   3  12  488.21   73.95   1
   1   3  12  414.48   62.75   2
   1   3  13 2532.99  179.30   1
  -1  -3 -13 2507.18  115.75   4
   1  -3  13 2484.98  161.87   1
  -1   3 -13 2598.83  160.99   1
   1   3  13 2614.08  164.95   2
  -1   3 -14    7.33    9.68   1
   1  -3  14    4.19   22.16   1
  -1  -3 -14   -1.08    7.01   4
   1   3  14    4.47    9.97   2
   1   3  14    2.61   20.65   1
   1   3  15  545.51   82.74   2
   1  -3  15  593.31   83.79   1
   1   3  15  590.26   94.25   1
  -1   3 -15  592.37   82.77   1
   1   3  16 2332.66  178.15   2
   1   3  16 2357.16  194.96   1
   1  -3  16 2315.10  177.84   1
   1  -3  17 2681.90  195.75   1
   1   3  17 2910.34  224.66   1
   1   3  18 1129.07  145.32   1
   1  -3  18 1049.10  128.07   1
   1  -3  19  546.45   94.28   1
   1   3  19  522.73  100.86   1
   1  -3  20   -3.13    9.41   1
   1   3  20   45.77   35.52   1
   1   3  21  868.56  134.52   1
   1  -3  21  914.03  127.67   1
   1   3  22  -11.54   29.77   1
   1  -3  22  -27.79   29.61   1
   1  -3  23   26.01   24.63   1
   1  -3  24   41.21   24.00   1
  -1  -4  24  201.71   68.01   1
  -1  -4  23  -59.17   36.83   1
  -1  -4  22   80.38   36.91   2
  -1   4  22   22.66   26.77   1
  -1  -4  22   42.59   22.43   1
  -1  -4  21    2.42   16.29   2
  -1  -4  21  -51.72   33.50   1
  -1   4  21   11.70   22.93   1
  -1  -4  20   14.24   16.93   1
  -1   4  20    3.54   19.93   1
  -1  -4  20   28.87   24.57   2
  -1  -4  19  360.37   84.58   2
  -1   4  19  314.41   79.97   1
  -1  -4  19  287.03   68.56   1
  -1   4  18   61.36   32.54   1
  -1  -4  18   49.51   25.89   1
  -1   4  17    0.30    5.65   2
  -1  -4  17   13.65    8.05   1
  -1  -4  17  -18.95   32.59   2
   1  -4 -17   -2.78    8.41   4
  -1  -4  16  148.66   48.24   2
  -1  -4  16  135.41   45.36   1
  -1   4  16  118.30   33.68   2
  -1   4  16   99.76   39.08   1
   1  -4 -16  112.24   33.86   4
  -1  -4  15  123.77   38.34   2
   1   4 -15  157.02   43.45   1
  -1   4  15  194.37   50.40   1
   1  -4 -15  126.56   35.80   4
  -1  -4  15  184.27   46.83   1
   1   4 -14  101.82   30.04   3
  -1  -4  14  140.49   46.22   2
  -1  -4  14  136.51   37.91   1
  -1   4  14  162.88   41.90   1
   1   4 -14  130.28   39.28   1
  -1  -4  13 1178.93  110.98   1
   1   4 -13 1187.19  103.34   3
  -1   4  13 1218.62   93.90   2
  -1   4  13 1204.81  118.49   1
   1   4 -13 1195.56  112.32   1
  -1  -4  13 1232.69  130.71   2
  -1   4  12    5.93    9.68   1
  -1  -4  12    6.68    4.31   2
   1   4 -12  -10.04    8.75   1
  -1  -4  12   -4.98    3.00   1
   1  -4 -12    1.03    6.88   1
  -1   4  12    8.98    5.97   2
   1  -4 -11 2600.28  140.76   4
  -1   4  11 2593.11  123.90   2
  -1   4  11 2735.59  165.57   1
   1   4 -11 2683.12  147.72   3
  -1  -4  11 2691.98  179.27   2
   1  -4 -11 2613.02  167.35   1
  -1  -4  11 2755.01  154.42   1
   1  -4 -10  403.34   53.55   4
  -1  -4  10  388.95   54.58   1
  -1   4  10  376.57   44.02   2
   1   4 -10  351.17   51.84   3
  -1  -4  10  352.61   64.73   2
   1  -4 -10  373.25   60.49   1
  -1   4  10  350.21   57.71   1
  -1   4   9  215.02   31.33   2
  -1  -4   9  230.04   51.39   2
   1   4  -9  238.82   41.55   1
   1   4  -9  211.79   39.10   3
   1  -4  -9  224.26   42.44   1
  -1  -4   9  225.59   40.94   1
  -1   4   9  262.17   47.62   1
   1  -4  -9  242.87   40.84   4
  -1  -4   8 1957.66  141.29   2
   1  -4  -8 1935.54  114.54   4
   1   4  -8 1880.86  113.54   3
   1   4  -8 2040.25  113.11   1
   1  -4  -8 2027.94  126.39   1
  -1   4   8 1939.04  121.68   1
  -1  -4   8 2040.92  113.78   1
  -1   4   8 2021.84   88.21   2
  -1   4   7 1131.73   87.29   1
   1  -4  -7 1128.34   87.74   1
   1   4  -7 1113.59   79.90   1
   1  -4  -7 1084.07   83.97   4
  -1   4   7 1064.00   60.39   2
   1   4  -7  997.61   80.98   3
  -1  -4   7  998.14   98.54   2
   1  -4  -7 1171.73   61.28   2
   1  -4  -6  492.00   53.82   1
   1  -4  -6  550.25   40.17   2
  -1   4   6  549.12   41.43   2
  -1   4   6  593.65   58.86   1
  -1  -4   6  595.98   70.97   2
   1   4  -6  539.77   59.38   3
   1  -4  -6  597.05   62.00   4
  -1   4   6  440.65   59.10   4
   1   4  -6  508.91   51.43   1
   1  -4  -5   49.50   10.84   1
  -1   4   5   54.78   19.59   4
  -1  -4   5   56.99   16.90   2
  -1   4   5   79.93   20.48   1
  -1   4   5   66.02   12.44   2
   1  -4  -5   59.17   12.03   2
   1   4  -5   63.84   20.06   3
   1   4  -5   61.80   17.34   1
   1   4  -4   -2.66    4.74   3
  -1  -4   4  -27.25   18.78   2
   1   4  -4   -6.60    6.98   1
  -1   4   4   -6.83    5.90   2
  -1   4   4    0.37    5.40   4
   1  -4  -4    4.26    5.27   2
   1  -4  -4   -0.50    9.19   1
  -1  -4   4    2.64   14.80   3
  -1   4   4    2.42    4.59   1
  -1  -4   3 5330.55  197.80   2
  -1  -4   3 5823.30  195.76   3
  -1   4   3 5598.82  138.59   1
   1   4  -3 5554.37  202.88   2
   1  -4  -3 5380.33  132.51   2
   1   4  -3 5524.97  186.48   3
  -1   4   3 5636.65  187.06   4
  -1   4   3 5376.38  130.19   2
   1   4  -3 5565.91  145.87   1
  -1  -4   2 6230.97  208.57   2
  -1   4   2 6704.23  151.96   2
  -1  -4   2 6533.08  207.94   3
   1  -4  -2 6444.44  153.15   2
   1   4  -2 6280.44  199.53   3
  -1   4   2 5422.65  205.81   4
  -1   4   2 6809.08  132.71   1
   1   4  -2 6225.06  205.92   2
  -1  -4   1  365.69   50.40   3
  -1   4   1  253.27   46.52   4
   1   4  -1  436.25   50.38   2
   1  -4  -1  370.57   38.64   2
  -1  -4   1  254.11   45.98   2
  -1   4   1  403.47   26.11   1
   1  -4   0 2125.02   97.98   2
  -1  -4   0 2285.01  125.10   3
   1   4   0 2015.97  111.46   2
   1  -4   0 2078.68  109.34   3
  -1  -4   0 2033.89  114.26   2
   1   4   1   37.89   11.15   2
   1  -4   1   44.10   20.07   3
  -1  -4  -1   54.28   21.41   3
   1  -4   1   35.46   12.32   2
  -1  -4  -1   48.92   16.06   2
   1  -4   2 2479.86  115.84   2
   1   4   2 2536.14  119.86   2
  -1  -4  -2 2305.55  136.51   3
   1   4   2 2553.01  113.16   1
   1  -4   2 2373.89  107.00   3
  -1  -4  -2 2444.44  118.03   2
   1  -4   3 8653.93  196.28   3
   1   4   3 8685.50  220.78   2
  -1  -4  -3 8411.50  218.56   2
   1   4   3 8288.94  212.24   1
   1  -4   3 8136.48  230.95   2
   1   4   3 8431.53  193.48   4
  -1   4  -4  490.30   28.98   1
   1  -4   4  535.82   47.94   3
   1   4   4  551.54   57.70   2
   1  -4   4  393.21   60.02   2
   1   4   4  453.93   44.72   4
  -1  -4  -4  510.98   55.57   2
   1   4   4  509.39   56.18   1
  -1  -4  -5 3018.29  134.65   2
   1  -4   5 3006.98   89.05   1
  -1   4  -5 3000.61   87.77   1
   1   4   5 3021.89  134.88   2
   1  -4   5 2942.79  151.44   2
   1   4   5 2918.61  139.30   1
   1   4   5 2725.22  104.73   4
   1   4   6 2270.73  129.16   1
  -1  -4  -6 2385.64  121.75   2
  -1   4  -6 2320.31   95.99   3
   1  -4   6 2361.84   91.60   1
  -1   4  -6 2466.44   91.79   1
   1   4   6 2276.56   92.67   4
   1   4   6 2473.92  124.45   2
   1  -4   6 2301.69  142.12   2
   1  -4   7   12.86    9.71   1
   1   4   7   11.84   15.93   1
  -1  -4  -7   14.15    9.01   2
  -1   4  -7   25.04   13.89   3
   1   4   7    7.78   12.55   2
   1  -4   7    9.29    8.81   2
  -1   4  -7   14.33   11.81   1
  -1  -4  -8   28.70   15.99   2
  -1   4  -8   16.27   10.55   1
   1   4   8    6.18    7.27   2
  -1   4  -8   18.73    9.60   3
   1  -4   8   -0.11   10.47   2
   1   4   8   -3.49   14.81   1
   1  -4   8   23.85    8.25   1
   1  -4   9  100.67   23.32   1
  -1  -4  -9   96.67   25.43   2
  -1   4  -9   84.53   22.90   1
  -1   4  -9   81.52   19.19   3
   1   4   9  122.55   32.07   2
   1   4   9  103.42   28.70   1
   1  -4  10   15.44   11.53   1
   1   4  10   20.71   12.86   1
  -1  -4 -10    8.00    9.22   2
  -1   4 -10   23.73   13.09   3
  -1  -4 -10   18.64    9.42   4
  -1   4 -10   28.46   11.80   1
  -1   4 -11  584.28   55.60   3
   1   4  11  615.04   84.30   1
  -1  -4 -11  628.30   52.38   4
   1  -4  11  607.28   70.67   1
   1   4  12 1157.60  105.19   2
   1  -4  12 1079.03   95.21   1
  -1   4 -12 1064.14   76.85   3
  -1  -4 -12 1051.87   71.33   4
   1   4  12 1029.26  113.67   1
   1   4  13  229.70   48.11   2
  -1  -4 -13  230.95   34.36   4
   1   4  13  161.34   44.68   1
  -1   4 -13  208.01   45.28   1
  -1   4 -13  216.91   35.76   3
   1  -4  13  233.70   46.87   1
  -1   4 -14  165.36   43.39   1
   1   4  14  191.53   45.57   2
   1   4  14  191.03   50.87   1
  -1   4 -14  171.50   33.16   3
  -1  -4 -14  210.54   34.24   4
   1  -4  14  168.87   42.08   1
  -1   4 -15  196.45   44.31   1
  -1   4 -15  182.23   35.46   3
  -1  -4 -15  187.59   33.84   4
   1   4  15  166.52   48.85   1
   1   4  15  232.17   53.99   2
   1  -4  15  232.06   49.15   1
   1   4  16   13.06   15.09   2
  -1  -4 -16    5.21    4.77   4
   1  -4  16   -5.19    6.01   1
  -1   4 -16    3.88    6.99   3
   1   4  16   18.62   20.01   1
   1  -4  17  469.97   81.67   1
  -1   4 -17  497.22   63.99   3
   1   4  17  520.86   97.57   1
   1  -4  18  237.95   59.98   1
   1   4  18  236.95   62.11   1
   1  -4  18  259.55   70.31   2
   1  -4  19  198.34   69.90   2
   1  -4  19  196.22   57.95   1
   1   4  19  215.40   66.30   1
   1   4  20   37.46   27.44   1
   1  -4  20   67.80   38.42   2
   1  -4  20    6.20   17.54   1
   1  -4  21  816.26  134.63   2
   1   4  21  813.81  133.77   1
   1  -4  21  802.61  119.36   1
   1   4  22  131.49   53.84   1
   1  -4  22  137.99   45.76   1
   1  -4  23  644.20  112.65   1
   1  -4  24  704.80  122.74   1
  -1  -5  24  205.33   71.55   1
  -1  -5  23  630.02  111.20   1
  -1  -5  22   13.25   19.55   1
  -1   5  22  -12.20   26.46   1
  -1  -5  21  161.31   56.16   2
  -1   5  21  159.56   62.52   1
  -1  -5  21  190.01   53.11   1
  -1   5  20   37.49   32.65   1
  -1  -5  20   25.50   19.56   1
   1   5 -20   38.50   22.39   3
  -1  -5  20    6.31    8.72   2
  -1   5  19  153.59   56.49   1
  -1  -5  19  133.86   53.07   2
   1   5 -19  159.80   46.35   3
  -1  -5  19  188.81   51.53   1
   1   5 -18   30.72   20.80   3
  -1  -5  18   10.24   25.84   1
  -1   5  18  -42.88   25.34   1
  -1  -5  18  -31.76   27.44   2
  -1  -5  17    5.19   17.11   2
  -1   5  17   53.48   33.08   1
  -1  -5  17   19.02   15.82   1
   1   5 -17    8.93    7.59   3
   1   5 -16  125.39   36.39   3
  -1  -5  16   72.54   31.38   1
  -1   5  16  111.35   45.50   1
  -1  -5  16   73.91   40.12   2
   1  -5 -16   80.13   31.78   4
  -1   5  15   77.66   38.41   1
   1   5 -15   54.66   25.76   1
   1  -5 -15   47.84   18.21   4
  -1  -5  15   41.06   23.02   1
   1   5 -15   75.90   34.08   3
  -1  -5  15   67.00   39.60   2
   1   5 -14  432.37   66.65   3
  -1   5  14  371.06   55.76   2
   1   5 -14  365.92   65.23   1
  -1   5  14  320.10   65.90   1
   1  -5 -14  378.24   58.77   4
  -1  -5  14  396.67   65.75   1
  -1  -5  14  350.84   73.51   2
  -1  -5  13  187.46   40.66   1
  -1  -5  13  188.02   61.77   2
   1   5 -13  212.37   46.52   3
   1  -5 -13   59.17   22.64   4
  -1   5  13  159.39   44.33   1
  -1   5  13  193.49   37.90   2
   1   5 -13  192.05   43.10   1
  -1  -5  12   29.34   28.91   2
  -1   5  12   15.47    7.66   2
   1   5 -12   22.27   19.81   3
  -1   5  12    9.12   15.04   1
   1  -5 -12  -21.66   30.81   1
   1   5 -12   17.69    8.22   1
  -1  -5  12   21.35   17.57   1
  -1  -5  11 1941.13  130.25   1
  -1   5  11 1977.54  106.62   2
  -1  -5  11 2126.37  166.75   2
   1   5 -11 1921.81  127.73   3
  -1   5  11 1893.17  141.78   1
   1  -5 -11 1755.05  141.63   1
   1   5 -10  865.46   86.95   3
  -1   5  10  803.83   63.89   2
   1  -5 -10  730.10   86.81   1
  -1   5  10  829.80   91.17   1
  -1  -5  10  824.29  106.45   2
  -1  -5  10  832.86   83.91   1
  -1   5   9 2697.47  153.87   1
  -1  -5   9 2695.01  180.39   2
   1   5  -9 2688.86  146.95   3
   1  -5  -9 2558.89  153.99   1
  -1   5   9 2598.55  108.69   2
   1   5  -9 2579.65  135.71   1
   1  -5  -8   -3.90    2.62   2
  -1   5   8   -4.47    7.64   2
  -1  -5   8   14.44   16.01   2
   1   5  -8   -2.03    9.36   3
   1   5  -8   -5.94    8.59   1
   1  -5  -8   -7.20    9.17   1
   1  -5  -7 3419.45  115.73   2
  -1   5   7 3592.15  118.50   2
  -1  -5   7 3455.91  192.58   2
  -1   5   7 3421.06  156.86   1
   1  -5  -7 3382.89  161.40   1
   1   5  -7 3665.07  145.45   1
   1   5  -7 3337.46  162.03   3
  -1   5   7 3462.52  162.50   4
  -1   5   6  210.51   35.16   1
   1   5  -6  198.94   39.74   3
   1  -5  -6  201.01   28.45   2
  -1   5   6  169.26   25.25   2
  -1  -5   6  196.75   47.67   2
  -1   5   6  175.63   38.68   4
   1   5  -6  182.81   33.19   1
  -1  -5   5 1201.94   99.22   3
  -1  -5   5 1238.72  108.72   2
  -1   5   5 1304.45   83.82   1
   1  -5  -5 1218.18   71.02   2
   1   5  -5 1260.05   98.21   3
  -1   5   5 1167.81   95.75   4
   1   5  -5 1110.56   74.14   1
  -1   5   5 1243.92   69.04   2
  -1   5   4 4331.32  143.42   1
  -1   5   4 4403.37  132.69   2
  -1   5   4 4456.73  185.64   4
   1   5  -4 4468.09  141.69   1
   1   5  -4 4372.93  183.32   3
   1   5  -4 4488.12  202.75   2
  -1  -5   4 4379.10  186.46   3
   1  -5  -4 4427.82  136.48   2
  -1  -5   4 4045.57  198.54   2
  -1  -5   3  141.39   36.30   3
  -1   5   3  171.25   25.25   1
   1   5  -3  124.17   31.16   3
  -1  -5   3  135.80   34.67   2
   1   5  -3  144.53   24.09   1
  -1   5   3  126.51   34.14   4
   1  -5  -3  153.11   26.21   2
  -1   5   3  141.65   23.69   2
  -1  -5   2  430.43   60.38   2
   1  -5  -2  474.04   48.47   2
  -1   5   2  468.88   47.26   2
  -1   5   2  470.73   36.01   1
  -1   5   2  485.46   62.33   4
  -1  -5   2  458.04   61.87   3
  -1  -5   1 1222.09   99.69   3
   1  -5  -1 1214.76   96.12   3
   1  -5  -1 1224.29   80.67   2
  -1   5   1 1239.31  102.12   4
  -1  -5   1 1169.31   97.79   2
  -1   5   1 1291.48   48.37   1
   1  -5   0 2292.92  130.72   3
  -1  -5   0 2549.70  137.39   2
  -1  -5   0 2437.75  146.45   3
   1   5   0 2583.89  135.92   2
   1  -5   0 2507.55  119.14   2
  -1  -5  -1 2515.66  137.16   2
   1   5   1 2603.63  135.72   2
   1  -5   1 2228.94  126.06   2
   1  -5   1 2498.78  132.79   3
  -1  -5  -1 2537.30  155.63   3
  -1  -5  -2  315.64   45.48   2
   1  -5   2  263.04   40.86   3
  -1  -5  -2  350.08   56.80   3
   1   5   2  298.59   46.22   2
   1  -5   2  244.99   47.52   2
   1   5   2  284.14   40.18   1
  -1  -5  -3  384.94   49.47   2
   1   5   3  250.82   44.17   4
   1  -5   3  347.47   45.18   3
   1   5   3  359.84   50.21   2
   1   5   3  374.42   49.09   1
   1  -5   3  318.95   50.03   2
  -1  -5  -3  458.18   65.94   3
   1   5   4  698.40   61.32   4
  -1  -5  -4  688.02   68.36   2
   1  -5   4  569.23   71.40   2
   1   5   4  630.62   62.70   1
   1  -5   4  650.14   62.36   3
   1   5   4  699.55   68.88   2
  -1  -5  -4  655.79   80.67   3
  -1  -5  -5  479.23   57.82   2
   1  -5   5  474.24   52.78   3
   1   5   5  446.40   49.75   4
  -1  -5  -5  481.99   74.60   3
  -1   5  -5  481.77   29.61   1
   1   5   5  459.85   58.82   1
   1   5   5  506.61   59.55   2
   1  -5   5  438.20   63.57   2
   1   5   6  865.52   68.11   4
   1   5   6 1052.33   87.05   2
  -1   5  -6  971.48   52.51   1
   1  -5   6  797.18   95.78   2
  -1  -5  -6  955.26   82.77   2
   1   5   6  953.86   87.58   1
  -1   5  -7  389.41   38.56   1
   1  -5   7  392.67   37.99   1
   1  -5   7  388.26   67.73   2
  -1  -5  -7  398.63   53.26   2
   1   5   7  380.93   58.23   1
   1   5   7  413.13   55.41   2
   1  -5   8  442.93   78.71   2
   1   5   8  578.45   75.22   1
  -1   5  -8  508.12   50.71   3
   1  -5   8  550.46   50.49   1
  -1  -5  -8  557.95   63.29   2
  -1   5  -8  526.62   50.32   1
  -1   5  -9  763.40   63.08   3
  -1  -5  -9  727.99   74.67   2
   1  -5   9  911.74   70.42   1
  -1   5  -9  761.19   66.51   1
   1   5   9  786.32   89.77   1
   1  -5   9  784.27  101.22   2
   1  -5  10   21.07   17.35   2
  -1  -5 -10   22.27   17.64   2
  -1   5 -10   39.02   18.06   1
   1  -5  10   29.69   13.43   1
   1   5  10   50.56   26.76   1
  -1   5 -10   26.14   12.17   3
   1  -5  11  165.55   35.38   1
  -1  -5 -11  142.47   37.46   2
   1  -5  11  173.32   55.24   2
   1   5  11  121.35   31.39   1
  -1   5 -11  129.43   30.54   1
  -1   5 -11  125.89   26.87   3
   1  -5  12  163.82   35.41   1
   1   5  12  128.85   35.38   2
   1   5  12  128.32   36.59   1
  -1   5 -12  107.44   24.16   3
   1  -5  12  131.96   40.65   2
  -1   5 -13   43.74   10.31   1
   1   5  13   29.81    4.50   1
   1   5  13   58.15   25.50   2
   1  -5  13   31.13   21.82   2
   1  -5  13   59.21   23.71   1
  -1   5 -13   54.81   18.36   3
  -1   5 -14  190.22   34.50   3
  -1   5 -14  217.23   47.41   1
   1  -5  14  189.73   42.05   1
   1  -5  14  155.64   49.62   2
   1   5  14  177.90   54.00   1
   1   5  14  225.72   51.05   2
   1  -5  15   29.74   25.01   1
  -1   5 -15    8.56   10.36   1
   1   5  15   40.40   29.99   1
  -1   5 -15   42.76   18.52   3
   1  -5  15   35.02   18.14   2
   1   5  15   21.54   16.07   2
   1  -5  16  358.51   81.59   2
  -1   5 -16  297.11   46.72   3
   1  -5  16  269.55   56.41   1
   1   5  16  395.86   80.71   1
   1  -5  17  292.35   62.14   1
  -1   5 -17  276.11   43.95   3
   1  -5  17  338.63   79.48   2
   1   5  17  319.69   77.33   1
   1  -5  18  218.79   57.81   1
   1   5  18  211.05   66.86   1
   1  -5  18  212.16   66.30   2
   1  -5  19  546.54  110.72   2
   1  -5  19  378.69   75.01   1
   1   5  19  509.62   99.23   1
   1   5  20  343.80   86.63   1
   1  -5  20  411.93   98.00   2
   1  -5  20  296.77   68.68   1
   1  -5  21  309.60   69.32   1
   1   5  21  306.93   80.21   1
   1  -5  22  221.04   61.46   1
   1  -5  23    0.07   14.10   1
  -1  -6  22  108.46   49.12   1
  -1  -6  21   28.61   24.34   1
  -1   6  21   17.45   20.14   1
  -1   6  20   44.07   37.36   1
  -1  -6  20   -2.32    6.27   1
  -1  -6  19   19.05   17.60   1
  -1  -6  19   -3.34   15.86   2
  -1   6  18   31.64   31.40   1
   1   6 -18   54.23   26.19   3
  -1  -6  18  -25.36   30.05   2
  -1  -6  18   35.05   23.47   1
  -1   6  17  180.54   55.86   1
  -1  -6  17  145.22   43.50   1
  -1  -6  17  140.17   51.94   2
   1   6 -17  180.57   45.99   3
   1   6 -16   69.07   27.94   3
  -1  -6  16   53.56   27.69   1
  -1   6  16   66.51   35.32   1
  -1  -6  16   40.20   20.11   2
  -1  -6  15  606.06  107.63   2
  -1  -6  15  417.05   69.75   1
   1   6 -15  476.63   72.31   3
  -1   6  15  555.68   93.07   1
   1  -6 -14  552.83   73.69   4
   1   6 -14  590.51   80.13   1
  -1   6  14  543.55   89.96   1
  -1  -6  14  582.64  102.90   2
  -1  -6  14  523.44   76.28   1
   1   6 -14  568.55   77.26   3
   1   6 -13  388.36   62.60   1
  -1  -6  13  403.46   83.35   2
  -1   6  13  365.61   51.54   2
   1   6 -13  392.99   64.20   3
  -1   6  13  364.17   66.30   1
  -1   6  12  101.86   35.20   1
   1   6 -12   86.51   31.30   1
  -1   6  12   44.67   18.32   2
   1   6 -12   94.64   27.90   3
  -1  -6  12   61.70   31.74   2
  -1   6  11   53.27   16.70   2
  -1  -6  11    4.88   13.73   2
  -1   6  11   60.06   25.87   1
   1   6 -11   55.45   20.64   3
  -1  -6  10    3.87    9.29   2
  -1   6  10   13.43    9.65   2
  -1   6  10    3.60   10.49   1
   1   6 -10   19.13   14.62   3
   1   6  -9   18.10   10.67   1
  -1   6   9   -0.16    9.00   1
  -1   6   9    0.70    1.17   2
   1  -6  -9   -2.18    7.82   2
   1   6  -9   15.19   16.57   3
  -1  -6   9   36.28   22.37   2
  -1   6   8  189.58   29.69   2
  -1  -6   8  170.16   47.12   2
   1   6  -8  165.04   33.62   1
   1  -6  -8  152.50   25.55   2
   1   6  -8  162.41   38.21   3
  -1   6   8  183.74   36.88   1
  -1   6   7 1527.08  106.52   1
   1  -6  -7 1331.55   80.02   2
   1   6  -7 1474.29  116.85   3
  -1   6   7 1287.71  111.13   4
  -1  -6   7 1308.44  135.33   2
  -1   6   7 1482.10   83.02   2
   1   6  -7 1428.89   92.76   1
  -1  -6   6   49.95   21.52   2
  -1   6   6   49.84   22.00   4
   1   6  -6   77.99   27.92   3
  -1   6   6   75.18   17.84   2
   1   6  -6   87.90   21.09   1
  -1   6   6   90.81   23.87   1
   1  -6  -6   74.49   19.23   2
   1   6  -5  440.04   63.68   3
  -1   6   5  440.34   49.70   1
  -1   6   5  414.57   67.57   4
  -1  -6   5  501.96   68.79   3
   1   6  -5  449.04   46.34   1
  -1  -6   5  485.13   71.44   2
   1  -6  -5  409.87   46.18   2
  -1   6   5  503.45   49.33   2
  -1  -6   4  191.40   47.60   2
  -1   6   4  221.36   34.46   2
  -1  -6   4  217.68   44.77   3
   1   6  -4  208.49   31.56   1
   1  -6  -4  143.36   27.30   2
  -1   6   4  181.47   27.71   1
  -1   6   4  143.43   42.78   4
  -1   6   3  640.90   83.04   4
  -1   6   3  812.45   55.14   1
  -1   6   3  789.44   66.56   2
  -1  -6   3  782.11   89.71   3
   1   6  -3  744.82   89.06   2
   1   6  -3  787.55   60.28   1
   1  -6  -3  832.86   94.15   3
  -1  -6   3  755.94   85.86   2
   1  -6  -3  749.98   65.83   2
  -1  -6   2  166.12   39.86   2
   1  -6  -2  169.34   43.61   3
  -1  -6   2  155.31   42.39   3
   1  -6  -2  144.51   30.89   2
  -1   6   2  183.54   21.90   1
   1   6  -2  139.59   25.49   1
  -1   6   2  145.30   37.55   4
   1   6  -2  177.12   39.65   2
  -1   6   1  918.35  108.15   4
  -1   6   1 1390.39   48.02   1
   1  -6  -1 1097.32   88.19   2
  -1  -6   1 1251.98  114.83   3
   1  -6  -1 1268.26  108.49   3
   1   6  -1 1234.47  105.53   2
  -1  -6   1  926.39  102.74   2
  -1   6   0  103.23   32.97   4
   1   6   0  147.67   26.39   1
  -1  -6   0  159.39   41.24   2
  -1  -6   0  122.32   35.74   3
   1  -6   0  147.62   36.65   3
   1  -6   0  144.76   32.73   2
  -1  -6  -1  837.92   83.37   2
   1  -6   1  692.96   80.88   2
  -1  -6  -1  983.51  101.11   3
   1  -6   1  855.85   85.54   3
   1   6   1  871.77   70.28   1
   1  -6   2 2179.90  138.45   2
   1   6   2 2509.56  122.40   1
  -1  -6  -2 2570.08  172.27   3
  -1  -6  -2 2329.25  142.64   2
   1  -6   2 2392.88  139.06   3
   1   6   2 2132.61  135.50   4
   1  -6   3  877.69   82.42   3
  -1  -6  -3  935.93  104.92   3
  -1  -6  -3  840.57   83.74   2
   1  -6   3  893.35   89.24   2
   1   6   3  906.95   83.16   4
   1   6   3  945.40   78.43   1
   1  -6   4  180.21   36.20   3
   1  -6   4  226.41   49.46   2
  -1  -6  -4  222.15   54.05   3
   1   6   4  209.75   39.43   1
  -1  -6  -4  193.02   39.55   2
   1   6   4  137.56   30.34   4
   1   6   5  482.38   62.72   1
  -1  -6  -5  465.92   65.14   2
   1  -6   5  403.09   53.94   3
   1  -6   5  494.13   70.78   2
   1   6   5  484.56   57.19   4
   1  -6   6   56.08   20.19   2
   1   6   6   83.97   27.96   1
  -1  -6  -6   89.15   25.08   2
  -1   6  -6   79.55   11.02   1
   1   6   6   65.36   23.22   4
  -1  -6  -7  157.69   34.50   2
   1  -6   7  108.41   38.24   2
  -1   6  -7  179.05   22.15   1
   1   6   7  167.38   36.30   1
   1   6   7  169.70   32.78   4
  -1   6  -8   66.39   16.67   1
   1  -6   8   95.62   40.64   2
   1   6   8   67.75   24.93   1
  -1  -6  -8   71.17   19.01   2
  -1  -6  -9  178.63   37.96   2
  -1   6  -9  187.72   31.64   1
   1  -6   9  199.00   57.88   2
   1   6   9  201.63   46.81   1
  -1  -6 -10    7.25    5.95   2
   1  -6  10    1.22    2.93   2
   1   6  10   -7.19   12.87   1
   1   6  10   17.06   15.89   2
  -1   6 -10    6.63    7.67   1
  -1   6 -11   74.78   21.33   1
   1  -6  11   79.49   21.25   1
   1   6  11  118.65   34.87   2
  -1   6 -11  107.09   26.64   3
   1   6  11   85.31   35.55   1
   1  -6  11   96.65   43.85   2
  -1  -6 -11   81.30   20.36   2
  -1  -6 -12    5.48    8.61   2
   1   6  12   18.82   16.73   1
  -1   6 -12    1.60    7.20   3
   1   6  12   -7.03   13.68   2
   1  -6  12    9.90   17.15   2
   1  -6  12    5.74   12.62   1
   1  -6  13 1707.27  173.59   2
   1   6  13 1716.07  157.02   1
   1  -6  13 1285.33  105.11   1
   1   6  13 1527.64  130.09   2
  -1   6 -13 1410.48   96.09   3
   1  -6  14  426.41   63.37   1
  -1   6 -14  493.61   57.45   3
   1  -6  14  616.95  102.35   2
   1   6  14  544.01   80.18   2
   1   6  14  520.41   93.39   1
   1  -6  15   10.08   13.46   1
   1   6  15  -12.82   11.15   1
   1  -6  15   31.45   31.67   2
   1  -6  16   -8.48   12.12   1
   1  -6  16   29.60   34.74   2
   1   6  16   39.02   23.37   1
   1  -6  17   17.98   16.57   1
   1   6  17   56.60   29.51   1
   1  -6  17   21.42   22.63   2
   1  -6  18   55.82   28.40   1
   1   6  18  102.01   46.38   1
   1  -6  18   95.68   39.06   2
   1   6  19  176.47   61.13   1
   1  -6  19  255.25   77.79   2
   1  -6  19  111.08   45.81   1
   1   6  20   44.48   37.99   1
  -1   7  20   17.31   13.98   1
  -1   7  19   58.55   39.13   1
  -1   7  18  268.31   74.55   1
  -1  -7  18  446.06  101.40   2
  -1  -7  17  528.59  106.93   2
  -1   7  17  323.10   78.35   1
   1   7 -16   10.46    8.96   3
  -1   7  16   21.93   18.56   1
  -1  -7  16   -7.20   10.86   2
   1   7 -15   56.99   24.75   3
  -1   7  15   52.63   29.30   1
  -1  -7  15   35.71   29.13   2
  -1  -7  14  -14.93   23.81   2
   1   7 -14  -17.30   14.94   3
  -1   7  13   80.26   34.20   1
   1   7 -13   68.74   25.70   3
  -1  -7  13   54.79   12.60   2
  -1   7  12   65.85   30.76   1
   1   7 -12   36.94   17.76   3
  -1  -7  12  100.76   46.66   2
  -1  -7  11   62.61   23.48   2
   1   7 -11   16.63   10.48   3
  -1   7  11   40.09   21.36   1
   1   7 -10   97.81   34.22   3
   1   7 -10  108.45   29.20   1
  -1  -7  10  111.07   41.54   2
  -1   7  10  120.99   34.69   1
   1   7  -9  252.36   44.05   1
  -1   7   9  307.75   53.22   1
   1  -7  -9  104.51   21.22   2
   1   7  -9  284.87   57.50   3
  -1   7   9  293.01   38.91   2
  -1  -7   9  217.34   58.46   2
  -1   7   8    7.49   11.28   1
  -1   7   8   10.86   10.10   2
   1  -7  -8   -9.55    6.29   2
   1   7  -8    6.99   16.27   1
  -1   7   8   -9.09   20.63   4
  -1  -7   8   30.29   24.88   2
  -1   7   7  103.31   35.32   4
  -1   7   7  159.46   29.25   2
  -1   7   7  192.21   38.40   1
  -1  -7   7  125.22   46.65   2
   1  -7  -7  102.49   21.64   2
   1   7  -7  139.62   28.10   1
   1   7  -6 4347.19  152.18   1
  -1   7   6 4346.40  170.19   1
  -1   7   6 3727.92  209.83   4
  -1   7   6 4924.48  167.44   2
  -1  -7   6 4244.15  241.34   2
  -1   7   5 3626.68  202.10   4
   1  -7  -5 2871.52  134.21   2
  -1   7   5 4063.73  156.10   2
  -1  -7   5 3219.92  192.58   3
   1   7  -5 3763.12  135.08   1
  -1  -7   5 3537.63  219.52   2
  -1   7   5 4105.42  151.89   1
  -1   7   4    5.43    7.57   1
  -1   7   4    6.09    2.79   4
   1   7  -4    1.03    5.88   1
  -1  -7   4    8.18   20.73   3
   1  -7  -4    6.99    8.30   2
  -1  -7   4   31.86   32.92   2
  -1  -7   3  450.45   73.77   2
  -1  -7   3  489.41   76.01   3
   1   7  -3  515.37   49.74   1
  -1   7   3  473.83   78.83   4
  -1   7   3  479.61   42.80   1
   1  -7  -3  345.67   49.28   2
  -1  -7   2  639.52   90.43   2
  -1  -7   2  783.77   95.18   3
   1   7  -2  756.73   59.42   1
  -1   7   2  810.61   44.75   1
   1   7  -2  701.41   88.80   2
   1  -7  -2  757.25   94.42   3
  -1   7   2  656.27   91.76   4
   1  -7  -2  665.11   70.14   2
   1   7  -1   13.72    9.37   1
   1   7  -1    1.95    4.17   1
  -1   7   1  -11.77    9.14   4
   1   7  -1   34.41   28.93   2
  -1  -7   1   13.07   14.20   2
   1  -7  -1   -0.12    6.93   3
   1  -7  -1    6.81   10.51   2
   1  -7   0   19.34   19.97   2
   1   7   0   16.92   15.46   2
   1  -7   0   -0.72   11.55   3
  -1   7   0   37.13   42.89   4
  -1  -7   0    3.28    9.97   2
   1   7   0   16.32   10.63   1
   1  -7   1  260.69   53.50   2
  -1  -7  -1  348.32   58.70   2
  -1   7  -1  324.35   69.74   4
   1   7   1  378.66   46.58   1
   1  -7   1  300.62   58.79   3
   1   7   1  339.18   56.83   2
   1   7   2  878.96   96.93   4
   1  -7   2  892.26   95.25   3
   1   7   2 1075.19  101.44   2
   1   7   2 1140.05   85.20   1
   1  -7   2  920.64   95.30   2
  -1  -7  -2  989.66  101.10   2
   1  -7   3  739.04   83.81   3
   1   7   3  862.50   89.23   2
   1   7   3  947.57   93.28   4
   1  -7   3  766.49   93.17   2
  -1  -7  -3  855.99   91.61   2
   1   7   3  874.50   78.74   1
   1  -7   4 1271.74  128.37   2
   1  -7   4 1389.62  114.05   3
   1   7   4 1384.52  117.71   4
  -1  -7  -4 1430.95  120.65   2
   1   7   4 1731.97  126.16   2
   1   7   4 1705.90  116.10   1
   1  -7   5  411.12   60.93   3
   1   7   5  564.16   70.55   4
   1  -7   5  391.99   69.57   2
  -1  -7  -5  472.13   66.99   2
   1   7   5  586.84   71.84   2
   1   7   5  490.72   62.22   1
   1   7   6  400.14   61.05   2
   1   7   6  348.17   56.89   1
  -1  -7  -6  328.07   52.50   2
   1  -7   6  331.89   63.69   2
   1   7   6  301.28   50.90   4
   1  -7   7  225.09   52.72   2
   1   7   7  157.36   32.32   4
   1   7   7  244.61   48.21   2
   1   7   7  200.69   47.55   1
  -1  -7  -7  219.16   41.94   2
  -1  -7  -8   25.23   16.07   2
   1   7   8   22.98   10.55   2
   1  -7   8    9.21   18.85   2
   1   7   8    9.76   11.64   1
  -1  -7  -9  809.05   86.56   2
   1   7   9 1163.93  104.06   2
   1   7   9 1111.02  114.89   1
   1  -7   9  885.05  120.53   2
   1   7  10   68.73   26.03   1
   1  -7  10   56.51   35.05   2
  -1  -7 -10   81.96   28.81   2
   1   7  10  110.14   31.67   2
   1  -7  11   54.81   33.64   2
  -1  -7 -11   32.60   13.42   2
   1   7  11   65.50   26.26   1
  -1  -7 -12   13.99   14.12   2
   1   7  12   -9.21    9.98   1
   1  -7  12   -2.19   17.33   2
   1   7  13    7.95    5.52   1
   1  -7  13    5.81   16.98   2
   1   7  14   74.25   32.10   1
   1  -7  14   37.72   24.00   2
   1  -7  15   81.74   43.74   2
   1   7  15   40.84   29.66   1
   1   7  16  212.40   65.78   1
   1  -7  16  385.27   93.24   2
   1  -7  17   74.22   30.06   2
   1   7  17   35.06   23.09   1
   1   7  18   -2.28   14.97   1
   1   7  19   -7.67   12.91   1
  -1   8  19    8.62   27.36   1
  -1   8  18  -14.53   16.74   1
  -1   8  17   40.02   30.76   1
  -1  -8  16   90.43   46.06   2
  -1   8  16   41.23   33.92   1
  -1   8  15  337.12   72.12   1
  -1  -8  15  536.06  111.49   2
  -1   8  14    5.95    5.41   1
  -1  -8  14    0.31    9.39   2
  -1   8  13   97.66   39.58   1
  -1  -8  13  106.76   40.25   2
   1   8 -13  103.98   34.96   3
  -1  -8  12  109.95   44.94   2
   1   8 -12   89.15   31.81   3
  -1   8  12  139.72   41.79   1
  -1   8  11  320.83   60.82   1
  -1  -8  11  274.41   68.52   2
  -1  -8  10   10.74   19.57   2
  -1   8  10   24.55   18.97   1
  -1   8   9    0.88   11.59   1
  -1  -8   9   -5.69   11.03   2
  -1   8   8  582.92   70.74   1
  -1   8   8  290.95   61.50   4
  -1  -8   8  501.61   90.53   2
  -1   8   7  220.23   52.86   4
  -1  -8   7  357.58   76.90   2
  -1   8   7  324.35   48.26   1
  -1  -8   6  120.53   41.73   2
  -1   8   6  148.35   31.71   1
  -1   8   6  127.85   40.66   4
   1  -8  -6   16.88    7.45   2
  -1   8   5   32.74   23.99   4
  -1  -8   5   89.37   36.17   2
   1  -8  -5    8.66   10.10   2
  -1   8   5   54.88   18.75   1
  -1  -8   4  127.25   43.04   2
  -1   8   4  148.77   25.73   1
   1  -8  -4   25.60   17.91   2
  -1   8   4  107.41   45.15   4
  -1   8   3  208.50   24.84   1
   1  -8  -3   82.93   25.46   2
  -1   8   3  133.54   49.33   4
  -1  -8   3  231.41   56.61   2
   1   8  -3  236.27   31.75   1
   1  -8  -2    2.79    4.98   2
   1   8  -2    3.20    2.52   1
  -1   8   2   29.25   24.30   4
   1   8  -2    3.30    7.25   1
  -1  -8   2   18.18   20.90   2
   1   8  -1  307.88   38.99   1
   1  -8  -1  192.99   42.26   2
  -1  -8   1  270.31   61.08   2
  -1   8   1  242.31   65.67   4
   1   8  -1  337.79   40.44   1
   1   8   0  856.53  101.93   2
  -1   8   0  673.70  107.80   4
   1   8   0  894.27   69.28   1
   1   8   0  929.98   69.90   1
   1  -8   0  427.09   66.77   2
  -1  -8   0  693.70   94.52   2
  -1  -8  -1   86.98   30.63   2
   1   8   1   49.35   33.68   4
   1   8   1  108.41   25.10   1
  -1   8  -1  139.20   45.70   4
   1   8   1   88.70   30.55   2
   1  -8   1   87.55   33.40   2
   1   8   2  165.23   56.07   4
   1   8   2  317.71   60.91   2
   1  -8   2  229.46   54.25   3
   1  -8   2  188.34   53.27   2
  -1  -8  -2  229.16   50.96   2
  -1   8  -2  288.78   72.27   4
   1   8   2  375.96   50.26   1
   1  -8   3  128.73   34.39   2
   1  -8   3   70.49   27.14   3
   1   8   3  164.79   34.06   1
   1   8   3   71.66   32.14   4
  -1  -8  -3   90.69   33.32   2
   1   8   3  141.00   39.29   2
   1   8   4   23.48   15.58   1
   1   8   4   17.11   15.90   2
  -1  -8  -4   16.64    6.70   2
   1  -8   4    3.65   10.84   3
   1   8   4   26.92   17.95   4
   1  -8   4    7.40    4.90   2
   1   8   5  786.44   91.67   4
  -1  -8  -5  695.18   85.06   2
   1  -8   5  728.48  102.55   2
   1   8   5 1170.78  109.04   2
   1  -8   5  529.45   76.85   3
   1   8   5 1202.62  102.52   1
   1   8   6  -13.52   12.00   2
   1   8   6  -15.44    8.75   1
  -1  -8  -6    4.15   11.47   2
   1  -8   6   -4.23    2.81   2
   1   8   6   -4.53   13.62   4
   1   8   7   41.90   23.70   4
   1   8   7  185.79   43.67   1
   1  -8   7  190.00   51.10   2
  -1  -8  -7  103.60   31.15   2
   1   8   8    1.17    3.25   4
   1  -8   8  -16.17   20.11   2
   1   8   8    4.20    9.45   1
  -1  -8  -9    4.90   13.71   2
   1  -8   9  -19.82   34.83   2
   1   8   9   14.93   19.84   1
   1   8  10   50.59   17.09   1
  -1  -8 -10    6.09   11.22   2
   1  -8  10   41.33   22.28   2
   1  -8  11   27.51   22.08   2
  -1  -8 -11    3.27   12.92   2
   1   8  11   14.56    9.31   1
   1  -8  12  453.13   93.37   2
   1   8  12  377.03   78.23   1
   1  -8  13  450.12   92.95   2
   1   8  13  349.46   74.48   1
   1   8  14  -22.28   18.61   1
   1  -8  14   49.63   43.22   2
   1   8  15   24.00   27.41   1
   1  -8  15  128.95   53.71   2
   1   8  16  -16.17   22.56   1
   1  -8  16   79.36   42.30   2
   1   8  17   12.80    8.03   1
   1   8  18  -56.01   34.21   1
  -1  -9  13  204.02   73.79   2
  -1  -9  12  150.88   63.38   2
  -1  -9  11   23.44   23.94   2
  -1  -9  10   29.45   34.07   2
  -1  -9   9    3.78    9.96   2
  -1  -9   8  -18.19   27.52   2
  -1   9   8    3.50   16.72   4
  -1   9   7    6.83    9.90   4
  -1  -9   7   65.58   42.75   2
  -1   9   6  696.53  102.17   4
  -1  -9   6 1032.58  129.33   2
  -1  -9   5   53.17   35.34   2
  -1   9   5   22.56   24.24   4
  -1   9   4  193.69   51.90   4
  -1  -9   4  185.06   56.10   2
  -1  -9   3   73.76   33.00   2
  -1   9   3   65.04   39.71   4
   1  -9  -3    9.26    3.82   2
   1  -9  -2   18.75   15.07   2
  -1   9   2  240.78   69.27   4
  -1  -9   2  194.89   55.89   2
   1  -9  -1    8.26   11.42   2
  -1  -9   1    3.28   19.29   2
   1   9  -1    2.53   11.97   4
  -1   9   1   -3.28   16.79   4
  -1  -9   0    8.46   12.22   2
   1  -9   0   -3.03    7.81   2
  -1   9   0    8.16   19.28   4
  -1   9  -1   48.85   26.70   4
  -1  -9  -1   37.02   27.68   2
   1  -9   1   25.27   23.07   2
   1   9   1   21.94    8.57   4
   1  -9   2  124.17   42.92   2
  -1  -9  -2  142.14   43.09   2
  -1   9  -2  258.13   77.16   4
   1   9   2  110.27   53.87   4
  -1   9  -3   32.89   31.31   4
   1   9   3   20.30    9.78   4
   1  -9   3   17.31   22.87   2
  -1  -9  -3   19.94   15.36   2
  -1  -9  -4    3.67    7.73   2
   1   9   4   31.80   18.34   4
   1  -9   4    1.54    4.91   2
   1  -9   5   13.70   30.23   2
   1   9   5   38.82   34.11   4
  -1  -9  -5   -9.89    8.47   2
  -1  -9  -6    1.57    7.92   2
   1   9   6   20.22   16.02   4
  -1  -9  -7    9.20   11.71   2
   1  -9   7  -14.27   15.50   2
   1   9   7    1.39   20.29   4
   1  -9   8   74.78   34.71   2
   1  -9   9    1.48    6.24   2
   1  -9  10   99.81   40.09   2
   1  -9  11   59.76   35.43   2
   1  -9  12   22.70   27.68   2
   1  -9  13   -3.65   29.23   2
  -1 -10  11   24.16   23.67   2
  -1 -10  10   14.81    8.14   2
  -1 -10   9   15.57   26.03   2
  -1 -10   8  169.07   57.51   2
  -1  10   8   -3.58    7.52   4
  -1  10   7   -9.81   24.37   4
  -1 -10   7   15.69   33.32   2
  -1  10   6  -70.83   33.92   4
  -1 -10   6  -19.28   19.33   2
  -1 -10   5   -1.74    5.69   2
  -1  10   5  -19.19   17.76   4
  -1  10   4   47.23   23.97   4
  -1 -10   4    2.01   13.79   2
  -1  10   3   31.40   26.66   4
  -1 -10   3  -50.32   29.42   2
   1  10  -2   35.81   28.72   4
  -1 -10   2    3.14    9.09   2
  -1  10   2    1.14    9.15   4
  -1  10   1  110.03   42.77   4
   1  10  -1  143.07   50.53   4
  -1 -10   1   28.98   19.59   2
  -1  10   0  303.14   83.63   4
   1  10   0  439.64   87.99   4
   1 -10   1  -47.93   25.42   2
   1  10   1   20.54   17.43   4
  -1  10  -1   -2.72   26.44   4
  -1 -10  -1   -0.75   25.95   2
   1  10   2   -2.11   17.99   4
   1 -10   2    1.10   14.83   2
  -1 -10  -2    1.25   25.35   2
  -1  10  -2   28.76   28.35   4
   1 -10   3   26.86   29.97   2
  -1 -10  -3    9.93   21.16   2
   1 -10   4   -1.56    5.00   2
  -1  10  -4   17.99   18.91   4
   1  10   4   21.53   25.05   4
  -1  10  -5   37.92   38.12   4
   1 -10   5   -9.98   12.98   2
   1 -10   6  -54.60   31.13   2
   1 -10   7   23.04   35.34   2
   1 -10   8    4.32   10.68   2
   1 -10   9   16.86   27.29   2
   1 -10  10   31.32   42.27   2
   1 -10  11   63.64   33.66   2
  -1 -11   7  -25.69   23.96   2
  -1 -11   6   25.31   35.12   2
  -1 -11   5    7.34   21.06   2
  -1  11   4    6.40   10.99   4
  -1 -11   4   -2.40    6.87   2
   1  11  -4   28.77   40.03   4
  -1  11   3   76.27   37.05   4
   1  11  -3   69.61   37.64   4
   1  11  -2  -37.80   27.48   4
  -1  11   2  -55.73   33.33   4
  -1  11   1  -11.93    7.11   4
   1  11  -1    3.77   20.06   4
  -1  11   0   61.94   39.21   4
   1  11   0   47.46   29.86   4
  -1  11  -1   25.46   19.29   4
   1  11   1    0.33    2.43   4
  -1  11  -2   11.64   34.19   4
  -2   0  26   55.40   34.78   2
  -2   0  25   -9.40   15.91   2
  -2   0  24  188.55   62.90   1
  -2   0  24   95.55   41.91   2
  -2   0  23   25.26   18.85   1
  -2   0  23   12.23   19.72   2
  -2   0  22 1408.60  153.98   2
  -2   0  22 1676.34  185.50   1
  -2   0  21  -22.87   21.09   1
  -2   0  21   -3.43   10.94   2
  -2   0  20   -7.28    9.69   1
  -2   0  20  -15.80   11.63   2
  -2   0  19   12.82   21.98   1
  -2   0  19   -6.74   18.80   2
  -2   0  18 1846.65  174.14   1
  -2   0  18 1725.17  151.78   2
  -2   0  17   -5.08   14.10   2
  -2   0  17    8.54   17.04   1
  -2   0  16  398.24   66.42   2
  -2   0  16  472.06   78.76   1
  -2   0  15  -13.89   15.00   2
  -2   0  15   -2.75    8.96   1
   2   0 -14   36.73   22.30   1
  -2   0  14    5.64    5.82   2
  -2   0  14   21.94   21.19   1
  -2   0  13   -3.20   16.70   1
  -2   0  13   13.82   19.16   2
  -2   0  12 3542.65  186.74   1
  -2   0  12 3533.20  168.99   2
  -2   0  11   -3.86    9.66   2
  -2   0  11   -0.22   11.56   1
  -2   0  10 5276.59  206.70   1
  -2   0  10 5087.10  183.19   2
  -2   0   9   -3.55   11.22   1
  -2   0   9    2.31    4.65   2
  -2   0   8   12.39   10.00   1
  -2   0   8   -2.80    5.92   2
  -2   0   7   -8.02   12.56   1
  -2   0   7    8.35   10.29   2
  -2   0   6 1054.12   74.60   1
  -2   0   6 1057.34   63.44   2
  -2   0   5    3.90    4.56   2
   2   0  -5   15.72    8.17   2
  -2   0   5    4.46    2.49   1
   2   0  -421148.11  245.05   2
  -2   0   420809.58  286.79   1
  -2   0   420107.76  244.67   2
  -2   0   3   -6.42    3.29   2
  -2   0   3    5.00    7.18   1
  -2   0   229836.90  269.14   2
  -2   0   1   -0.67    1.42   2
  -2   0   0  612.21   40.95   2
   2   0   0  561.20   35.91   3
  -2   0  -1    4.10   14.86   2
   2   0   1    4.76    2.50   4
  -2   0  -1    8.64    2.66   4
   2   0   1   10.32    6.53   3
  -2   0  -254149.68  342.39   4
   2   0   254089.28  340.17   3
  -2   0  -254077.73  442.90   2
  -2   0  -3   23.81   14.37   2
  -2   0  -3    3.24    3.33   3
  -2   0  -4 5465.59  119.82   3
   2   0   4 5639.05  160.43   1
  -2   0  -4 5520.26  164.38   2
   2   0   5   11.55   11.95   1
   2   0   6 1518.41   93.65   1
   2   0   7   13.57   16.68   1
   2   0   8 1391.20  102.47   1
   2   0   9    7.16   11.16   1
   2   0  1010816.21  317.07   1
   2   0  11   -1.80   14.12   1
   2   0  12 5772.94  253.41   1
   2   0  12 6087.53  259.25   2
  -2   0 -12 5809.31  256.09   1
  -2   0 -13   -5.26    8.17   1
   2   0  13   21.98   14.44   1
   2   0  13    2.05    8.24   2
   2   0  14    0.76    7.75   1
   2   0  15    9.78    6.99   1
   2   0  16 1725.15  160.92   1
   2   0  17   24.81   36.96   1
   2   0  18 7452.20  360.61   1
   2   0  19   54.47   50.50   1
   2   0  20  466.77   95.06   1
   2   0  21   11.70   19.86   1
   2   0  22   91.14   34.33   1
   2   0  23   23.42   34.16   1
  -2   1  26   -0.36   25.51   2
  -2  -1  25   90.25   45.86   2
  -2   1  25  115.99   45.23   2
  -2  -1  24 1538.72  186.89   1
  -2  -1  24  818.69  126.91   2
  -2   1  24 1342.96  178.04   1
  -2   1  24  876.12  123.16   2
  -2   1  23   28.23    3.93   1
  -2  -1  23   40.27   38.23   1
  -2  -1  23   67.16   37.21   2
  -2   1  23   16.20   22.14   2
  -2   1  22   24.82   17.77   2
  -2  -1  22  -28.46   33.11   1
  -2   1  22   -2.07   26.82   1
  -2  -1  22   20.41    7.96   2
  -2   1  21  -15.72   27.35   1
  -2  -1  21  -14.55   18.43   2
  -2  -1  21   -1.73   14.58   1
  -2   1  21   15.54   11.53   2
  -2  -1  20    2.02    8.16   2
  -2  -1  20   -0.69   10.55   1
  -2   1  20   38.31   27.90   2
  -2   1  20   36.79   24.96   1
  -2  -1  19  354.10   74.83   1
  -2   1  19  352.81   75.24   1
  -2  -1  19  265.26   61.33   2
  -2  -1  18   30.52   21.51   2
  -2  -1  18   32.94   22.39   1
  -2   1  18   -0.56   14.84   1
  -2  -1  17   59.75   26.47   2
  -2  -1  17   88.14   38.90   1
  -2   1  17   67.26   31.85   1
  -2  -1  16   22.22   18.61   1
  -2  -1  16  -23.90   14.87   2
  -2   1  16   -3.70   14.87   1
  -2  -1  15   44.89   25.15   1
  -2  -1  15   51.35   25.11   2
  -2   1  15   39.57   29.24   1
   2  -1 -14 3540.57  212.43   1
   2   1 -14 3773.14  211.96   1
  -2   1  14 3511.36  204.41   1
  -2  -1  14 3630.47  199.24   2
  -2  -1  14 3420.52  200.79   1
   2  -1 -13 1699.76  143.59   1
  -2  -1  13 1751.46  136.03   1
  -2   1  13 1702.32  136.61   1
  -2  -1  13 1741.21  131.90   2
   2   1 -13 1880.63  145.12   1
  -2  -1  12 1162.32  106.81   1
  -2  -1  12 1124.59  102.45   2
  -2   1  12 1126.30  106.46   1
  -2  -1  11 1920.77  130.64   1
  -2  -1  11 1778.41  122.37   2
  -2   1  11 1717.13  125.90   1
  -2  -1  10  792.18   79.05   1
  -2  -1  10  752.52   75.50   2
  -2   1  10  786.86   81.43   1
  -2  -1   9 3799.31  162.93   2
  -2  -1   9 3969.13  170.97   1
  -2   1   9 3604.44  164.89   1
  -2  -1   8  866.26   76.00   1
  -2   1   8  765.51   71.85   1
  -2   1   8  818.24   57.44   2
  -2  -1   8  850.45   73.36   2
  -2   1   7  488.85   53.09   1
  -2  -1   7  493.35   54.81   1
  -2   1   7  508.23   41.32   2
  -2  -1   7  485.70   51.90   2
  -2  -1   620968.79  337.88   1
  -2   1   620137.02  322.74   1
  -2  -1   619930.39  320.16   2
  -2   1   620745.33  236.72   2
  -2   1   512877.29  165.76   2
  -2  -1   513221.59  254.26   1
  -2   1   513008.69  244.02   1
  -2  -1   512815.61  245.68   2
  -2   1   4 7886.60  176.20   1
  -2  -1   4 7845.08  183.66   1
   2  -1  -4 8122.36  114.47   2
  -2  -1   4 8034.79  184.60   2
   2  -1  -4 8215.26  176.07   1
  -2   1   4 7853.20  114.08   2
  -2  -1   3   75.56   17.38   2
  -2   1   3   72.92   17.87   1
  -2   1   3   65.36    9.38   2
   2  -1  -3   57.98    8.42   2
   2  -1  -3   45.66   14.23   1
  -2   1   2 6282.97  129.37   1
  -2   1   2 5975.89   92.30   2
   2   1  -2 6677.27  156.57   3
  -2   1   2 6084.51  150.28   4
   2  -1  -2 5945.82  129.13   1
  -2  -1   2 6553.06  153.89   2
   2  -1  -2 6264.32   92.24   2
  -2   1   1 4981.14   93.93   2
   2  -1  -1 5037.05   95.95   2
   2   1  -1 5302.13  135.45   3
   2  -1  -1 5144.70  111.70   1
  -2   1   1 5047.89  131.16   4
  -2  -1   1 5072.36  132.02   2
  -2  -1   0   52.63   12.18   2
  -2   1   0   35.56   10.45   2
  -2   1   0   49.32   15.22   4
   2  -1   0   50.17   13.85   2
   2   1   0   43.94   11.28   3
  -2  -1  -1 5787.60  148.18   2
  -2   1  -1 5973.62  130.33   2
  -2   1  -1 5875.39  144.77   4
   2  -1   1 5543.66  128.90   2
   2   1   1 6392.97  147.25   3
  -2  -1  -2  233.66   28.90   2
  -2   1  -2  218.87   27.37   4
   2   1   2  215.95   27.01   3
  -2  -1  -3 8426.83  197.00   2
   2  -1   3 8219.48  168.83   1
   2  -1   4  137.20   25.97   1
  -2  -1  -4  178.67   27.10   2
   2   1   4  165.97   31.17   1
   2  -1   5  654.12   56.29   1
  -2  -1  -5  590.59   57.63   2
   2   1   5  592.33   59.39   1
   2   1   6 4651.72  180.32   1
  -2  -1  -6 4715.67  172.15   2
   2  -1   6 4463.34  152.23   1
  -2   1  -6 3853.85  155.34   1
   2  -1   7  405.34   50.63   1
   2   1   7  343.30   49.47   1
  -2   1  -7  376.07   45.16   1
  -2  -1  -7  358.73   48.34   2
   2   1   8 1209.94   96.09   1
  -2   1  -8 1153.14   91.40   1
   2  -1   8  998.39   89.59   1
   2  -1   9 2459.19  141.73   1
   2   1   9 2662.34  153.84   1
   2   1  10 1278.55  110.84   1
   2  -1  10 1274.09  101.96   1
  -2   1 -11   43.88   20.77   1
   2  -1  11   25.22   15.60   1
   2   1  11   65.31   26.69   1
   2   1  11   35.85   14.88   2
   2   1  12    4.74   13.56   1
   2  -1  12   27.29    8.53   2
  -2   1 -12   46.63   21.21   1
   2   1  12    9.95   10.43   2
  -2  -1 -12   16.29   15.97   1
   2  -1  12   10.22   14.31   1
   2   1  13 1050.58  111.26   1
  -2  -1 -13  901.71  107.92   1
   2  -1  13  904.01  108.38   2
  -2   1 -13  986.22  105.98   1
   2  -1  13  862.93  100.99   1
   2   1  13  877.80  103.54   2
   2  -1  14 3212.89  203.53   1
   2   1  14 3686.46  217.19   2
  -2   1 -14 3692.89  211.19   1
   2   1  14 3401.69  213.26   1
   2   1  15    4.57   15.67   1
   2  -1  15   -1.08   13.87   1
   2   1  16 3229.46  224.94   1
   2  -1  16 3384.14  218.90   1
   2  -1  17   98.59   39.28   1
   2   1  17   68.18   43.38   1
   2  -1  18  487.54   89.82   1
   2   1  18  480.61   90.66   1
   2   1  19 1237.37  153.50   1
   2  -1  19 1275.57  145.28   1
   2   1  20   29.32   15.48   1
   2  -1  20   48.20   30.19   1
   2  -1  21   78.18   43.59   1
   2   1  21   22.71   30.36   1
   2   1  22   13.02   11.31   1
   2  -1  22  -12.09   18.61   1
   2  -1  23  518.00  106.79   1
   2   1  23  495.91  106.07   1
  -2   2  25   25.21   25.56   2
  -2  -2  25   -8.76   21.74   2
  -2   2  24   43.98   39.71   1
  -2  -2  24   70.03   34.98   1
  -2   2  24   21.93   22.33   2
  -2  -2  24   15.27   16.53   2
  -2   2  23   78.40   36.90   1
  -2  -2  23  220.86   70.35   1
  -2  -2  23  130.39   55.40   2
  -2   2  23  131.29   44.91   2
  -2  -2  22  214.54   58.50   2
  -2  -2  22  277.10   73.93   1
  -2   2  22  284.00   78.14   1
  -2   2  22  217.12   57.11   2
  -2   2  21  123.03   53.30   1
  -2  -2  21  133.93   50.08   2
  -2  -2  21   52.41   29.29   1
  -2  -2  20  417.81   86.65   2
  -2   2  20  403.62   85.89   1
  -2  -2  20  404.44   79.41   1
  -2  -2  19   19.20   14.75   1
  -2  -2  19   19.07   27.47   2
  -2   2  19    1.05    3.26   1
  -2   2  18    1.09   13.76   2
  -2  -2  18   28.31   28.13   2
  -2   2  18    3.34   29.38   1
  -2  -2  18  -26.28   18.40   1
  -2   2  17 3268.82  224.74   1
  -2  -2  17 3272.53  220.08   2
  -2  -2  17 3254.61  217.96   1
  -2   2  17 2818.63  176.02   2
  -2  -2  16 1098.47  123.99   2
  -2   2  16 1042.04  101.19   2
  -2   2  16 1133.74  129.59   1
  -2  -2  16 1036.07  119.24   1
  -2  -2  15 2186.28  162.89   1
  -2   2  15 2142.96  170.00   1
  -2  -2  15 2183.69  165.79   2
  -2  -2  14  100.61   37.54   1
   2   2 -14  124.28   38.29   1
  -2  -2  14   76.46   31.09   2
   2  -2 -14   87.49   34.30   1
  -2   2  14  130.95   40.22   1
  -2   2  13  128.76   31.60   2
  -2  -2  13   67.15   23.98   2
  -2  -2  13  113.06   34.22   1
  -2   2  13   72.44   23.65   1
   2  -2 -13  109.53   32.09   1
   2   2 -13  123.55   37.74   1
   2   2 -12  214.15   45.29   1
  -2  -2  12  225.85   46.60   1
  -2   2  12  180.52   45.98   1
  -2  -2  12  158.30   39.87   2
   2  -2 -12  158.53   43.15   1
  -2  -2  11    6.12   10.07   2
   2   2 -11    3.05   14.55   1
  -2   2  11   27.10   16.34   1
   2  -2 -11    6.78   18.53   1
  -2  -2  11   10.82   18.57   1
   2  -2 -10  753.69   78.54   1
  -2   2  10  602.03   71.49   1
  -2  -2  10  627.75   74.54   2
  -2  -2  10  631.05   72.24   1
   2  -2  -9 1107.79   92.21   1
  -2   2   9 1039.36   89.29   1
  -2  -2   9  998.35   91.34   2
  -2  -2   9 1043.55   89.68   1
   2  -2  -8 3516.84  154.57   1
  -2  -2   8 3330.89  150.82   1
  -2   2   8 3139.49  147.89   1
  -2  -2   8 3244.12  153.40   2
   2   2  -8 3346.19  151.09   1
   2  -2  -7 7582.36  222.87   1
  -2  -2   7 7722.20  231.13   2
  -2  -2   7 8059.30  222.98   1
  -2   2   7 7560.95  213.13   1
   2  -2  -7 7313.73  212.99   4
   2   2  -7 7694.53  220.71   1
  -2  -2   6 4273.00  164.58   2
  -2   2   6 4173.72   81.50   2
   2  -2  -6 4423.70  153.66   1
  -2   2   6 4364.45  149.94   1
  -2   2   6 4405.88   85.13   2
  -2  -2   6 4287.90  154.32   1
   2  -2  -5 1799.06   91.70   1
  -2  -2   5 1734.33   93.80   1
  -2  -2   5 1638.21   99.10   2
  -2   2   5 1711.76   86.22   1
  -2   2   4 1096.09   63.29   1
  -2  -2   4 1118.67   80.97   2
   2  -2  -4 1084.86   63.92   1
   2   2  -4 1160.55   76.76   3
  -2   2   3  227.57   32.87   4
  -2  -2   3  232.17   33.37   2
   2   2  -3  188.98   27.73   3
   2  -2  -3  196.13   25.40   1
  -2   2   3  179.49   22.84   1
   2  -2  -245994.54  335.86   1
   2   2  -246777.90  467.10   3
  -2   2   245789.82  463.82   4
  -2   2   246246.78  335.76   1
  -2  -2   245955.46  477.49   2
   2   2  -1   -1.15    8.58   3
   2  -2  -1  218.61   31.26   1
  -2   2   1  286.13   59.66   4
   2  -2  -1   58.68   15.57   2
  -2  -2   1   13.32    8.60   2
  -2   2   0  496.45   47.75   4
   2   2   0  417.80   43.32   3
  -2  -2   0  438.04   45.25   2
   2  -2   0  405.39   25.21   1
  -2  -2  -1 9407.36  211.09   2
   2   2   1 9914.68  221.39   3
  -2   2  -1 9552.80  218.13   4
  -2  -2  -2 5508.31  164.90   2
   2  -2   2 5193.28  105.82   1
   2  -2   3    9.43    4.50   1
  -2  -2  -3   -2.36    5.63   2
  -2  -2  -4   61.34   16.21   2
   2  -2   4   52.07   14.73   1
   2   2   4   33.73    9.37   1
   2   2   5  369.22   49.23   1
  -2  -2  -5  358.50   41.52   2
   2  -2   5  288.93   34.52   1
   2  -2   6   61.03   18.50   1
   2   2   6   44.85    2.09   1
   2   2   6   60.08   21.54   2
  -2   2  -6   48.89   13.86   1
  -2  -2  -6   74.24   21.94   2
   2  -2   7 1444.14   93.40   1
   2   2   7 1593.67  112.97   1
   2   2   7 1625.41  108.93   2
  -2  -2  -7 1728.18  108.52   2
  -2   2  -7 1760.42   97.76   1
   2   2   8  522.78   67.10   1
   2   2   8  519.92   65.74   2
  -2   2  -8  528.94   58.03   1
   2  -2   8  505.31   54.18   1
  -2  -2  -8  479.45   59.63   2
  -2   2  -9 3477.51  156.64   1
   2  -2   9 2914.95  148.36   1
   2   2   9 3029.00  170.51   1
  -2  -2  -9 3166.14  159.98   2
   2  -2  10 3877.24  182.13   1
   2   2  10 4018.84  205.57   1
   2   2  11   14.28   12.32   1
   2  -2  11   38.09   17.02   1
   2   2  11   20.64    3.68   2
   2   2  12  237.62   51.53   1
  -2   2 -12  277.66   53.63   1
   2   2  12  277.98   55.61   2
   2  -2  12  251.73   49.81   1
  -2  -2 -12  277.86   62.95   1
   2   2  13 1815.16  153.64   1
   2   2  13 1855.76  148.92   2
   2  -2  13 1773.54  140.09   1
  -2   2 -13 1913.20  141.49   1
  -2   2 -14  171.33   44.44   1
   2   2  14  166.24   47.59   2
   2   2  14  149.44   49.04   1
   2  -2  14  142.28   41.05   1
   2   2  15 1026.94  123.12   1
   2  -2  15 1131.04  117.28   1
   2  -2  16 1084.11  123.81   1
   2   2  16 1197.50  140.31   1
   2  -2  17 2378.08  184.67   1
   2   2  17 2511.33  209.27   1
   2  -2  18 1107.10  132.20   1
   2   2  18 1171.60  147.49   1
   2  -2  19  360.61   79.15   1
   2   2  19  295.09   77.21   1
   2   2  20  110.29   42.50   1
   2  -2  20  166.57   54.86   1
   2   2  21   84.49   39.65   1
   2  -2  21    5.43   20.08   1
   2   2  22   79.11   42.99   1
   2  -2  22  188.78   64.72   1
   2  -2  23   30.90   24.05   1
   2  -2  24  259.65   78.17   1
  -2  -3  24  181.81   64.87   1
  -2  -3  24  141.43   61.03   2
  -2   3  23  215.97   65.00   1
  -2  -3  23  319.01   81.26   1
  -2  -3  23  171.32   59.36   2
  -2   3  23  177.49   50.27   2
  -2  -3  22   33.67    8.04   2
  -2  -3  22   21.58   15.35   1
  -2   3  22   30.13    6.86   1
  -2   3  21  162.98   57.03   1
  -2  -3  21   97.26   47.52   2
  -2  -3  21  194.46   59.19   1
  -2   3  20  314.53   77.59   1
  -2  -3  20  345.18   80.55   1
  -2  -3  20  282.99   73.37   2
  -2  -3  19  146.50   46.06   1
  -2   3  19  137.40   38.02   2
  -2   3  19  144.56   44.22   1
  -2  -3  19  166.72   57.00   2
  -2   3  18 1212.97  144.67   1
  -2  -3  18 1318.61  146.70   1
  -2   3  18 1125.57  112.73   2
  -2  -3  18 1199.41  140.57   2
  -2  -3  17  157.43   51.91   2
  -2   3  17  155.40   53.11   1
  -2   3  17  155.89   40.16   2
  -2  -3  17  174.23   51.67   1
  -2  -3  16  281.10   60.78   1
  -2   3  16  320.31   68.30   1
  -2  -3  16  298.65   67.40   2
   2  -3 -15   53.91   20.87   4
  -2   3  15   93.59   35.00   1
  -2  -3  15   55.16   28.24   2
  -2  -3  15   84.97   32.10   1
   2  -3 -14   58.17   27.82   4
   2   3 -14   63.44   25.27   1
  -2   3  14   54.35   19.38   2
  -2  -3  14   36.68    8.05   2
  -2   3  14  105.27   38.98   1
  -2  -3  14   63.61   21.56   1
  -2   3  13  983.23  107.02   1
   2   3 -13  960.64  105.30   1
  -2  -3  13 1044.66  107.61   1
  -2   3  13  955.60   80.57   2
  -2  -3  13  940.78  107.64   2
   2  -3 -13 1071.92   98.85   4
   2  -3 -13 1025.24  117.48   1
  -2   3  12  274.13   55.04   1
  -2  -3  12  252.81   50.44   1
  -2   3  12  275.67   40.05   2
   2   3 -12  275.99   53.68   1
  -2  -3  12  294.30   58.97   2
   2  -3 -12  307.28   58.97   1
   2   3 -11   62.98   24.91   1
  -2   3  11   53.89   19.84   1
  -2  -3  11   94.02   31.43   2
   2  -3 -11   82.97   24.69   1
  -2   3  11   90.34   22.74   2
  -2  -3  11   64.56   22.83   1
   2  -3 -10  407.57   61.15   1
  -2   3  10  402.79   40.00   2
  -2  -3  10  389.75   57.49   1
  -2   3  10  358.68   55.97   1
  -2  -3  10  359.28   58.98   2
   2  -3  -9 3482.57  168.90   1
  -2   3   9 3219.97  160.32   1
  -2   3   9 3267.39  104.19   2
   2  -3  -9 3442.14  158.24   4
  -2  -3   9 3308.06  173.98   2
  -2  -3   9 3373.27  163.03   1
   2   3  -8 3790.67  163.41   1
   2  -3  -8 3822.46  167.94   1
  -2   3   8 3756.68  164.93   1
   2   3  -8 3725.72  165.98   3
  -2  -3   8 3788.71  161.32   1
  -2   3   8 3616.17   92.61   2
  -2  -3   8 3613.27  178.11   2
   2  -3  -8 3951.72  165.15   4
   2  -3  -7 6983.96  212.97   1
  -2  -3   7 6892.70  211.48   1
  -2   3   7 6408.91   98.82   2
   2   3  -7 6536.37  214.45   3
   2  -3  -7 7070.86  216.67   4
  -2  -3   7 6573.22  232.35   2
  -2   3   7 6498.66  201.60   1
   2   3  -7 6699.21  207.97   1
   2  -3  -6 1737.68   98.49   1
   2   3  -6 1779.66  103.13   1
  -2  -3   6 1738.80  113.47   2
  -2   3   6 1712.59   95.71   1
   2  -3  -6 1774.92  105.91   4
   2   3  -6 1726.99  106.87   3
   2   3  -5   35.73   13.73   1
  -2   3   5   18.07    3.75   1
   2   3  -5   29.31   14.96   3
  -2  -3   5   28.66   14.15   2
   2  -3  -5   38.17   15.75   1
  -2   3   5   34.91   16.50   4
   2  -3  -5   27.60   12.56   4
  -2   3   4 9038.59  186.06   1
   2  -3  -4 9290.43  191.53   1
   2   3  -4 9081.45  234.42   3
   2   3  -4 9246.34  217.21   1
  -2   3   4 9207.39  235.62   4
  -2  -3   4 9611.68  256.50   2
  -2  -3   3  416.09   50.79   3
   2  -3  -3  359.52   34.68   1
  -2   3   3  349.71   46.35   4
  -2  -3   3  382.48   50.96   2
  -2   3   3  392.17   34.79   1
   2   3  -3  405.29   48.03   3
   2  -3  -2 2450.79   75.00   1
   2   3  -2 2464.21  121.66   3
  -2   3   2 2351.36  119.45   4
  -2   3   2 2420.91   74.62   1
  -2  -3   2 2428.80  123.40   2
   2  -3  -2 2390.84   62.88   2
   2   3  -1 4300.22  161.03   3
   2  -3  -1 4385.43  102.39   2
   2  -3  -1 4467.03   83.37   1
  -2   3   1 4417.87  162.54   4
  -2  -3   1 4250.29  160.77   2
  -2  -3   0  654.67   58.18   2
   2   3   0  615.05   61.05   3
  -2   3   0  637.64   63.48   4
   2   3   1 2677.01  133.01   3
  -2   3  -1 2881.99  135.32   4
  -2  -3  -1 2760.17  127.32   2
  -2  -3  -2 2060.71  110.52   2
   2  -3   2 1903.17   70.87   3
   2   3   2 1986.68  109.37   2
  -2  -3  -3 2140.76  114.82   2
   2  -3   3 2104.06   60.16   1
   2  -3   3 2140.79   67.05   3
   2   3   3 2045.28  110.52   2
   2   3   4 7729.93  107.95   4
  -2  -3  -4 7640.22  219.75   2
   2  -3   4 7272.39  136.24   1
   2   3   4 7597.32  230.32   1
   2   3   4 7758.13  222.16   2
   2   3   5 2282.29  122.60   2
  -2  -3  -5 2293.01  120.84   2
   2  -3   5 2165.46   86.91   1
   2   3   5 2130.16  125.14   1
  -2  -3  -6 3683.61  161.21   2
  -2   3  -6 3498.80  122.87   1
   2  -3   6 3343.13  119.27   1
   2   3   6 3671.62  161.00   2
   2   3   6 3413.50  162.56   1
   2   3   7 1104.83   92.23   2
  -2  -3  -7  952.38   84.37   2
  -2   3  -7 1027.51   72.91   1
   2  -3   7  996.81   70.98   1
   2   3   7  999.60   91.49   1
  -2   3  -7 1001.56   40.11   3
   2   3   8 2312.69  146.76   1
  -2   3  -8 2438.56   67.48   3
   2  -3   8 2371.73  121.38   1
  -2  -3  -8 2391.79  136.56   2
  -2   3  -8 2560.80  124.21   1
  -2  -3  -9 1489.25  111.83   2
   2  -3   9 1498.45  101.64   1
  -2   3  -9 1547.49   60.35   3
   2   3   9 1561.91  125.06   1
  -2   3  -9 1457.22   98.59   1
   2  -3  10  247.41   44.39   1
   2   3  10  259.97   54.95   1
  -2  -3 -10  258.89   22.62   4
  -2   3 -10  261.56   28.58   3
  -2  -3 -10  229.76   45.45   2
  -2   3 -10  247.13   43.39   1
   2   3  10  257.77   47.64   2
  -2  -3 -11 3972.30  101.55   4
   2   3  11 4204.61  208.24   2
   2  -3  11 4146.41  183.34   1
   2   3  11 3992.99  220.42   1
   2   3  12  270.89   53.09   2
   2   3  12  247.42   55.49   1
  -2  -3 -12  242.99   26.84   4
  -2   3 -12  209.09   43.65   1
   2  -3  12  262.11   50.78   1
  -2  -3 -13    2.26    5.12   4
   2  -3  13   19.70   12.78   1
   2   3  13  -10.70    6.67   2
   2   3  13   18.74   22.58   1
  -2   3 -13   -7.50   11.22   1
  -2   3 -14  145.02   39.84   1
   2   3  14  128.68   39.51   1
   2  -3  14  180.86   45.78   1
   2   3  14  174.09   49.65   2
  -2  -3 -14  148.90   26.52   4
   2   3  15   -3.13   12.97   1
   2  -3  15   27.12   20.43   1
  -2  -3 -15    5.97    4.07   4
  -2   3 -15    5.79   15.53   1
   2  -3  16  149.39   42.49   1
   2   3  16  165.61   50.78   1
  -2  -3 -16  145.20   31.94   4
   2   3  17   15.21   13.45   1
   2  -3  17   37.24   27.79   1
   2  -3  18 2459.85  195.49   1
   2   3  18 2780.07  230.06   1
   2  -3  19  128.56   49.97   1
   2   3  19  122.94   55.23   1
   2  -3  20  531.10   98.34   1
   2   3  20  544.29  112.78   1
   2  -3  21    9.14   14.26   1
   2   3  21   56.59   42.03   1
   2  -3  22   63.00   36.72   1
   2   3  22   31.71   15.02   1
   2  -3  23  180.94   61.74   1
   2  -3  24   -8.93   26.77   1
  -2  -4  24  121.68   47.89   1
  -2  -4  23  206.80   68.20   1
  -2   4  23   59.26   41.12   1
  -2  -4  22   -8.79   12.56   2
  -2  -4  22   -1.37    7.97   1
  -2   4  22   -6.02   13.03   1
  -2  -4  21  -17.20   35.63   2
  -2  -4  21   -5.02   15.78   1
  -2   4  21  -11.77   16.58   1
  -2  -4  20   56.62   28.29   2
  -2  -4  20  114.52   44.62   1
  -2   4  20   88.16   37.08   1
  -2  -4  19   29.83   27.56   1
  -2  -4  19   62.25   34.02   2
  -2   4  19   43.93   27.52   1
  -2  -4  18  148.62   47.51   1
  -2   4  18  124.59   45.17   1
  -2  -4  18  120.43   49.03   2
   2  -4 -17  146.39   41.78   4
  -2   4  17  182.03   51.19   1
  -2  -4  17  202.21   52.02   1
  -2  -4  17  201.88   58.38   2
   2  -4 -16   58.57   27.57   4
  -2   4  16   15.26   15.29   1
  -2  -4  16   79.97   34.48   1
  -2  -4  16   27.14   18.88   2
   2  -4 -15   78.14   29.30   4
  -2   4  15   56.13   29.96   1
  -2   4  15   81.87   26.34   2
  -2  -4  15   33.99   23.43   1
  -2  -4  15   70.75   38.09   2
  -2  -4  14   -7.25    5.29   1
   2  -4 -14    1.05   12.57   4
  -2   4  14    9.28   16.27   1
   2   4 -14  -13.73   19.59   3
  -2   4  14   -1.04    5.36   2
  -2  -4  14   40.80   23.63   2
   2   4 -14  -11.62   12.94   1
   2   4 -13  210.74   48.41   1
   2   4 -13  215.81   46.57   3
  -2   4  13  158.50   39.01   1
   2  -4 -13  168.24   45.18   1
  -2  -4  13  240.24   57.57   2
  -2  -4  13  231.60   51.62   1
  -2   4  13  178.71   32.02   2
   2  -4 -13  188.36   41.69   4
   2  -4 -12 2112.51  143.94   4
   2   4 -12 2147.36  147.58   3
  -2   4  12 2231.92  156.14   1
  -2  -4  12 2342.18  153.53   1
   2  -4 -12 2026.66  157.09   1
  -2  -4  12 2225.57  172.08   2
   2   4 -12 2268.30  152.39   1
  -2   4  12 2305.72  106.31   2
  -2  -4  11   13.60   19.47   2
   2  -4 -11    7.31   15.51   1
   2  -4 -11    9.00    6.75   4
  -2   4  11    8.59    7.37   2
   2   4 -11   22.03   14.12   3
  -2  -4  11   19.10    6.63   1
  -2   4  11   14.46   15.72   1
   2   4 -11    6.07    7.93   1
  -2  -4  10  602.83   72.96   1
  -2   4  10  548.25   72.90   1
   2   4 -10  538.87   68.99   3
  -2  -4  10  662.03   88.11   2
  -2   4  10  590.68   43.92   2
   2  -4 -10  516.23   71.25   1
  -2  -4   9 1060.79   92.34   1
  -2  -4   9  999.86  105.98   2
  -2   4   9 1037.04   92.18   1
   2   4  -9  937.32   90.12   3
  -2   4   9  929.27   47.27   2
   2  -4  -9 1003.79   91.52   1
   2  -4  -8 3697.01  167.95   1
  -2   4   8 3648.53  164.09   1
   2   4  -8 3626.63  173.36   3
  -2  -4   8 3851.07  200.36   2
  -2   4   8 3609.39   78.44   2
   2   4  -8 3692.06  163.91   1
  -2   4   7 1606.84  102.95   1
  -2  -4   7 1661.53  127.05   2
   2   4  -7 1569.05  110.97   3
   2  -4  -7 1548.71  102.56   1
   2   4  -7 1639.94  105.92   1
   2   4  -6 4883.98  176.63   1
  -2   4   6 4701.86  163.26   1
  -2   4   6 4856.89  191.53   4
   2  -4  -6 4925.14  169.80   1
  -2  -4   6 4735.74  211.25   2
   2   4  -6 4743.65  190.03   3
  -2   4   5 2377.55  137.76   4
  -2   4   5 2538.88  109.87   1
   2   4  -5 2494.77  136.02   3
   2  -4  -5 2704.38  143.12   4
   2  -4  -5 2685.62  113.94   1
  -2  -4   5 2721.77  152.53   2
   2   4  -5 2735.61  126.63   1
  -2  -4   4  238.09   41.17   2
   2  -4  -4  260.35   19.53   2
  -2   4   4  243.60   30.58   1
   2   4  -4  254.43   38.09   1
  -2  -4   4  252.20   43.13   3
   2  -4  -4  234.66   29.87   1
   2   4  -4  233.29   40.63   3
  -2   4   4  212.03   38.63   4
  -2  -4   323251.37  419.06   3
  -2  -4   322605.19  426.17   2
  -2   4   322800.72  410.88   4
  -2   4   323200.13  262.21   1
   2   4  -321974.06  406.39   3
   2  -4  -322522.72  220.45   2
   2  -4  -322910.94  268.53   1
  -2   4   2  735.53   72.88   4
  -2  -4   2  683.91   70.26   3
   2  -4  -2  578.64   36.03   1
  -2   4   2  600.72   35.92   1
  -2  -4   2  610.56   71.15   2
   2  -4  -2  629.55   41.54   2
   2   4  -2  577.45   66.08   3
  -2  -4   1 1753.03  116.03   3
   2   4  -1 1783.78  113.13   2
  -2   4   1 1868.93  119.12   4
   2   4  -1 1605.08  109.72   3
   2  -4  -1 1676.10   76.44   2
  -2  -4   1 1768.49  112.15   2
  -2   4   0  187.72   38.65   4
   2   4   0  200.61   42.01   3
   2  -4   0  226.05   30.29   2
  -2  -4   0  206.20   37.15   2
   2   4   0  211.17   39.39   2
  -2  -4  -1 1773.12  114.94   2
  -2   4  -1 1898.09  122.77   4
   2  -4   1 1826.38   96.36   2
   2  -4   1 1596.89   88.86   3
   2   4   1 1894.26  115.31   2
  -2  -4  -2 6996.30  221.05   2
   2  -4   2 7029.61  169.52   3
   2  -4   2 7049.90  199.74   2
   2   4   2 7270.57  225.02   2
   2  -4   3  997.40   82.76   2
  -2  -4  -3 1161.78   93.64   2
   2   4   3 1093.63   90.14   2
   2  -4   3 1140.44   63.54   3
  -2  -4  -4 2073.94  123.62   2
   2   4   4 1920.02   80.30   4
   2  -4   4 2022.20   82.02   3
   2   4   4 1986.13  120.36   1
   2  -4   4 2072.83   53.88   1
   2   4   4 2100.63  123.42   2
   2  -4   5  513.33   35.31   1
   2   4   5  491.96   62.11   1
   2   4   5  455.48   34.70   4
   2   4   5  460.27   58.43   2
  -2  -4  -5  448.37   58.11   2
  -2  -4  -6  771.82   76.46   2
   2  -4   6  716.00   50.78   1
   2   4   6  673.73   75.45   1
   2  -4   7 1306.65   76.46   1
  -2  -4  -7 1267.82  102.55   2
  -2   4  -7 1356.18   77.11   1
   2   4   7 1275.34  108.79   1
   2  -4   8 1249.97   81.72   1
  -2   4  -8 1285.57   82.51   1
  -2  -4  -8 1262.17  102.67   2
   2   4   8 1176.23  108.19   1
   2   4   9  249.16   49.94   2
  -2   4  -9  338.82   30.28   3
  -2  -4  -9  342.29   57.46   2
   2  -4   9  345.09   47.12   1
  -2   4  -9  317.26   43.79   1
   2   4   9  331.74   61.54   1
   2  -4  10  151.49   32.89   1
   2   4  10  109.96   36.74   1
  -2   4 -10  114.55   17.73   3
  -2  -4 -10  119.23   32.83   2
   2   4  10  134.16   36.06   2
  -2   4 -10  104.43   26.59   1
  -2  -4 -11 6147.26  251.37   2
   2   4  11 6939.99  271.31   2
   2   4  11 6502.84  286.97   1
   2  -4  11 6336.88  227.13   1
  -2   4 -11 6268.41  140.36   3
   2   4  12 1709.22  151.53   1
   2   4  12 1769.84  141.92   2
  -2   4 -12 1624.85   76.11   3
   2  -4  12 1822.04  126.16   1
   2   4  13 4212.95  228.27   2
   2  -4  13 3731.31  194.94   1
  -2   4 -13 3786.74  122.62   3
   2   4  13 3911.73  238.82   1
  -2   4 -13 3956.01  196.48   1
   2  -4  14 1274.38  115.80   1
  -2  -4 -14 1314.02   61.55   4
   2   4  14 1309.72  131.31   2
   2   4  14 1340.57  143.88   1
  -2   4 -14 1284.17   76.16   3
  -2   4 -14 1221.92  114.43   1
   2  -4  15  -18.72   19.39   1
  -2   4 -15   -6.44   18.40   1
  -2  -4 -15    3.27    2.95   4
  -2   4 -15    6.03    9.63   3
   2   4  15    0.29   13.63   1
   2  -4  16  108.20   36.64   1
   2   4  16  152.04   41.35   1
  -2   4 -16  144.31   29.45   3
   2   4  17   76.55   33.48   1
  -2   4 -17   49.16   15.68   3
   2  -4  17   64.61   31.43   1
   2   4  18  720.20  121.64   1
   2  -4  18  586.27   91.95   1
   2  -4  19   40.19   23.11   1
   2   4  19   62.90   40.19   1
   2  -4  20   42.42   18.70   1
   2   4  20   52.46   39.35   1
   2   4  21   35.62   32.93   1
   2  -4  21   28.38   11.32   1
   2  -4  22   91.77   34.39   1
   2  -4  23  -15.50    1.75   1
   2  -4  24   75.30   40.09   1
  -2  -5  24  111.13   58.60   1
  -2  -5  23   35.75   24.45   1
  -2  -5  22  143.78   46.44   1
  -2   5  22   62.64   40.93   1
   2   5 -21  241.88   62.60   3
  -2  -5  21  232.04   72.30   2
  -2  -5  21  314.77   76.34   1
  -2   5  21  225.96   70.26   1
  -2  -5  20  139.00   55.63   2
  -2  -5  20  209.92   60.45   1
  -2   5  20  211.21   60.70   1
   2   5 -20  235.48   59.54   3
  -2  -5  19  449.35   87.47   1
   2   5 -19  408.36   76.65   3
  -2  -5  19  406.63   91.72   2
  -2   5  19  371.58   88.52   1
  -2  -5  18   -1.01   26.18   1
   2   5 -18    1.28    3.77   3
  -2   5  18  -20.46    8.07   1
  -2  -5  18  -27.71   15.85   2
   2   5 -17   99.44   41.99   3
  -2  -5  17   43.51   27.52   1
  -2   5  17   64.69   36.86   1
  -2  -5  17   10.30   21.54   2
   2  -5 -16  184.13   48.64   4
  -2  -5  16  178.40   52.55   2
   2   5 -16  151.74   47.81   3
  -2   5  16  187.14   54.62   1
  -2  -5  16  153.80   44.71   1
  -2   5  15   16.30    7.61   2
  -2  -5  15   43.24   24.45   1
   2  -5 -15   10.87    6.30   4
   2   5 -15    2.40   10.86   3
  -2   5  15   16.73   13.75   1
  -2  -5  15    3.19   10.94   2
  -2  -5  14    8.96    1.90   2
  -2   5  14   24.41   12.51   1
   2  -5 -14   18.51   13.06   4
   2   5 -14   25.88   23.41   3
  -2   5  14   26.97   15.27   2
  -2  -5  14   26.56   16.31   1
   2   5 -14   25.15   11.97   1
   2   5 -13  611.44   83.04   3
  -2   5  13  705.62   93.88   1
  -2   5  13  578.27   53.55   2
   2   5 -13  618.40   83.51   1
  -2  -5  13  675.41   99.65   2
   2  -5 -13  622.10   82.77   4
  -2  -5  13  592.61   80.09   1
  -2   5  12   19.51    9.73   2
  -2  -5  12   40.19   22.42   2
   2  -5 -12   18.98    8.71   1
   2   5 -12   30.93   18.21   1
  -2   5  12   19.84   19.53   1
   2   5 -12   45.69   22.63   3
   2  -5 -12   22.13   14.39   4
  -2  -5  12   37.60   25.61   1
   2   5 -11  385.04   61.73   1
   2  -5 -11  378.83   59.93   4
  -2   5  11  388.10   35.20   2
  -2   5  11  404.13   64.63   1
   2   5 -11  346.47   60.34   3
   2  -5 -11  345.78   61.26   1
  -2  -5  11  366.81   71.97   2
   2  -5 -10 7054.17  261.73   4
   2   5 -10 6606.22  256.23   3
   2  -5 -10 6373.30  251.86   1
  -2   5  10 6829.82  255.26   1
  -2  -5  10 7076.37  309.31   2
  -2   5  10 6789.49  129.32   2
  -2   5   9 1568.10   55.04   2
  -2   5   9 1657.42  118.07   1
   2  -5  -9 1545.88  120.88   4
   2  -5  -9 1524.67  113.85   1
   2   5  -9 1597.76  123.55   3
  -2  -5   9 1588.29  142.16   2
   2  -5  -8  166.02   40.22   4
  -2   5   8  183.22   37.91   1
   2  -5  -8  140.23   31.89   1
   2   5  -8  171.55   39.92   3
  -2   5   8  155.91   15.66   2
  -2  -5   8  198.36   49.24   2
  -2   5   7 3074.20  166.87   4
   2   5  -7 3171.49  169.31   3
   2  -5  -7 3178.63  148.41   1
  -2   5   7 3150.72  146.35   1
  -2  -5   7 3229.92  197.10   2
   2   5  -7 3440.38  154.16   1
  -2   5   6  595.08   77.39   4
   2   5  -6  699.06   87.66   2
   2  -5  -6  682.63   33.28   2
   2   5  -6  722.76   69.28   1
  -2   5   6  724.85   64.60   1
   2   5  -6  704.97   78.38   3
   2  -5  -6  695.17   64.62   1
  -2  -5   6  723.06   90.15   2
  -2  -5   5  231.59   48.83   2
   2   5  -5  287.43   50.23   3
   2   5  -5  269.80   44.40   1
   2  -5  -5  302.39   25.55   2
  -2   5   5  245.78   48.71   4
   2  -5  -5  285.88   38.26   1
  -2  -5   5  346.02   57.55   3
  -2   5   5  321.55   40.42   1
   2   5  -5  306.25   56.91   2
   2  -5  -4  126.04   18.31   2
  -2   5   4  130.02   36.67   4
  -2   5   4  128.26   22.12   1
   2   5  -4  131.55   34.12   2
  -2  -5   4  164.52   39.77   3
   2  -5  -4  145.76   26.31   1
   2   5  -4  123.96   34.37   3
  -2  -5   4  148.40   32.77   2
   2   5  -4  118.03   26.95   1
   2  -5  -3   37.64   11.06   2
  -2  -5   3   63.72   20.61   2
  -2   5   3   46.71   11.69   1
  -2  -5   3   57.71   23.03   3
   2   5  -3   41.84   17.46   3
   2   5  -3   53.91   21.44   2
   2   5  -3   29.88    8.19   1
  -2   5   3   56.71   22.11   4
  -2  -5   2  455.55   66.95   2
   2   5  -2  464.48   65.89   3
  -2  -5   2  542.59   69.64   3
  -2   5   2  511.69   71.82   4
  -2   5   2  488.76   30.44   1
   2   5  -2  435.10   62.88   2
   2  -5  -2  495.64   45.43   2
  -2  -5   1 1280.11  109.09   3
   2  -5  -1 1121.49   71.03   2
  -2  -5   1 1117.75  101.31   2
  -2   5   1 1173.14  107.15   4
  -2  -5   0  532.21   70.50   2
  -2  -5   0  551.52   75.58   3
  -2   5   0  613.49   77.39   4
   2  -5   0  603.30   57.09   2
   2  -5   0  582.95   63.90   3
   2  -5   1 2553.47  125.36   3
  -2   5  -1 2458.67  157.76   4
  -2  -5  -1 2615.84  160.83   3
   2  -5   1 2391.97  119.69   2
  -2  -5  -1 2409.79  142.30   2
  -2  -5  -2   61.39   20.49   2
  -2  -5  -2   98.85   31.46   3
   2  -5   2  108.65   25.11   3
   2  -5   2   53.36   18.27   2
   2   5   3  145.33   31.67   1
  -2  -5  -3  104.06   26.61   2
   2  -5   3  105.88   31.48   2
   2  -5   3  134.36   26.08   3
  -2  -5  -3  163.66   41.51   3
   2   5   4  142.93   33.11   1
   2  -5   4  137.36   25.05   3
   2   5   4  139.32   26.46   4
  -2  -5  -4  136.44   38.02   3
  -2  -5  -4  142.33   36.65   2
   2  -5   4  110.12   37.23   2
  -2  -5  -5  239.37   45.63   2
   2  -5   5  202.47   44.73   2
   2   5   5  280.67   47.67   1
  -2  -5  -5  211.28   55.30   3
   2  -5   5  267.37   35.02   3
   2   5   5  252.45   32.14   4
   2   5   6  438.67   39.59   4
   2   5   6  406.03   61.66   1
  -2  -5  -6  471.53   73.22   3
   2  -5   6  324.66   60.34   2
   2  -5   6  439.41   30.46   1
  -2  -5  -6  399.67   57.01   2
  -2  -5  -7  238.04   53.01   3
   2   5   7  234.15   48.53   1
  -2  -5  -7  235.32   47.55   2
   2  -5   7  243.77   27.37   1
   2  -5   7  246.86   50.96   2
   2   5   8   51.06   23.41   2
   2  -5   8   96.08   35.62   2
  -2  -5  -8   62.97   22.19   2
   2   5   8   87.35   28.49   1
   2  -5   8   81.96   18.66   1
   2  -5   9 2722.03  186.10   2
  -2   5  -9 2863.69  123.97   1
  -2  -5  -9 2501.22  156.34   2
   2  -5   9 2897.44  124.44   1
   2   5   9 2820.59  180.07   1
   2   5   9 3017.51  172.58   2
   2  -5  10 1664.74  101.86   1
  -2  -5 -10 1568.27  123.74   2
   2  -5  10 1607.97  150.13   2
  -2   5 -10 1652.99  103.04   1
   2   5  10 1712.13  133.74   2
   2   5  10 1876.90  152.47   1
   2  -5  11 1753.13  113.38   1
   2   5  11 1904.77  142.56   2
   2   5  11 1898.11  159.40   1
  -2  -5 -11 1559.64  129.23   2
  -2   5 -11 1891.32  116.86   1
   2   5  12  855.98  109.38   1
  -2  -5 -12  781.19   91.58   2
   2   5  12  836.15   97.39   2
  -2   5 -12  798.42   52.93   3
   2  -5  12  817.08   81.19   1
   2   5  13  588.37   82.78   2
   2   5  13  510.78   86.58   1
  -2   5 -13  531.80   43.77   3
  -2   5 -13  463.54   65.93   1
   2  -5  13  487.46   66.13   1
  -2   5 -14    8.78   14.09   1
  -2   5 -14    2.30    0.96   3
   2   5  14    6.40   20.71   1
   2  -5  14   -8.72   15.61   1
  -2   5 -15  190.38   45.80   1
  -2   5 -15  172.84   28.24   3
   2   5  15  211.96   56.96   1
   2  -5  15  137.93   37.64   1
   2   5  16   21.38   16.40   1
   2  -5  16    4.46    8.69   1
   2  -5  16   26.92   28.10   2
   2   5  17 1019.99  141.69   1
   2  -5  17  923.19  140.48   2
   2  -5  17  823.50  102.79   1
   2  -5  18   28.08   19.53   1
   2  -5  18   14.72   22.31   2
   2   5  18  -19.34   24.01   1
   2  -5  19   -8.73    8.48   1
   2   5  19    4.66   14.23   1
   2   5  20  261.24   71.60   1
   2  -5  20  192.03   54.26   1
   2  -5  20  265.93   79.36   2
   2  -5  21  219.41   62.86   1
   2  -5  22   27.28   18.71   1
  -2  -6  22   62.50   43.15   1
  -2  -6  21   -6.66   18.51   1
  -2   6  21  -33.27   27.85   1
  -2  -6  20   58.64   28.59   1
  -2   6  20   44.16   33.29   1
  -2   6  19  140.00   53.16   1
  -2  -6  19  119.19   42.62   1
   2   6 -19  106.34   38.85   3
  -2  -6  19  125.53   51.85   2
   2   6 -18  185.81   50.36   3
  -2   6  18  168.61   53.14   1
  -2  -6  18  183.40   57.37   2
  -2  -6  18  169.15   53.05   1
   2   6 -17  105.93   40.05   3
  -2   6  17   82.17   35.29   1
  -2  -6  17   80.34   28.83   1
  -2  -6  17  147.59   56.53   2
  -2   6  16   12.59    8.34   1
   2   6 -16   52.11   26.51   3
  -2   6  15  200.30   53.43   1
   2   6 -15  186.13   49.03   3
  -2  -6  15  227.59   68.01   2
   2   6 -14  118.30   36.90   1
  -2   6  14  122.02   44.48   1
   2  -6 -14   73.59   26.03   4
   2   6 -14   97.23   31.59   3
  -2  -6  14  146.74   48.99   2
   2   6 -13  718.57   90.08   1
   2   6 -13  812.48   98.87   3
  -2   6  13  827.70  104.42   1
   2  -6 -13  804.39   96.38   4
  -2  -6  13  886.97  119.89   2
   2   6 -12  176.01   45.37   1
   2   6 -12  211.25   49.04   3
   2  -6 -12  160.73   43.36   4
  -2  -6  12  169.72   49.82   2
   2  -6 -12   68.57   30.88   1
  -2   6  12  186.17   21.89   2
  -2   6  12  203.08   48.51   1
   2   6 -11 1381.06  113.46   1
   2   6 -11 1526.04  129.88   3
  -2  -6  11 1466.60  152.73   2
  -2   6  11 1423.72   55.52   2
  -2   6  11 1456.74  124.40   1
   2  -6 -11  801.93   95.46   1
   2   6 -10   91.37   31.53   3
   2  -6 -10   53.99   28.04   1
  -2  -6  10   35.41   24.44   2
   2   6 -10   50.78   21.58   1
  -2   6  10   88.19   29.31   1
  -2   6  10   78.21   11.55   2
   2   6  -9 2052.46  150.38   3
  -2   6   9 2198.21  138.67   1
  -2   6   9 2064.35   59.68   2
  -2  -6   9 2151.47  179.20   2
   2  -6  -9 1678.34  125.23   1
   2  -6  -8 2545.10  148.34   1
   2   6  -8 2956.50  178.12   3
  -2  -6   8 3133.65  209.42   2
  -2   6   8 3209.40  157.86   1
   2   6  -7   61.43   17.94   1
  -2   6   7   17.66   13.98   4
   2   6  -7   78.53   29.76   3
  -2   6   7   46.92   20.85   1
  -2  -6   7   29.62   20.26   2
   2  -6  -7   48.11    9.88   2
   2   6  -6   15.13    4.21   3
  -2   6   6    8.98   16.48   4
  -2  -6   6    8.62    9.89   2
   2   6  -6   10.93    7.49   1
  -2   6   6   14.21   10.09   1
   2  -6  -6   14.06    6.15   2
   2  -6  -5  655.17   46.41   2
   2   6  -5  742.85   71.26   1
   2   6  -5  664.55   84.32   3
  -2   6   5  596.40   84.50   4
   2   6  -5  806.66   97.63   2
  -2  -6   5  741.33   91.73   3
  -2   6   5  710.35   59.36   1
  -2  -6   5  669.76   92.62   2
  -2   6   4  364.67   68.89   4
  -2  -6   4  426.98   69.27   3
   2   6  -4  493.19   70.84   3
   2   6  -4  466.62   73.46   2
   2   6  -4  475.06   54.05   1
   2  -6  -4  393.33   38.69   2
  -2  -6   4  462.21   76.96   2
  -2   6   4  438.51   41.18   1
  -2  -6   3  413.66   64.25   3
  -2   6   3  409.28   32.87   1
  -2   6   3  376.59   62.92   4
   2   6  -3  338.29   61.07   3
   2   6  -3  342.14   61.68   2
  -2  -6   3  405.62   66.14   2
   2  -6  -3  311.78   37.95   2
   2   6  -3  347.02   47.14   1
  -2   6   2 4743.74  229.14   4
  -2  -6   2 5152.16  236.66   3
   2  -6  -2 4427.03  152.92   2
   2   6  -2 5035.68  228.38   2
  -2  -6   2 4716.51  224.17   2
   2   6  -1  771.31   89.86   2
  -2   6   1  710.33   89.49   4
  -2  -6   1  709.47   92.10   3
   2  -6  -1  663.49   80.87   3
   2  -6  -1  639.75   61.48   2
  -2  -6   1  699.39   90.30   2
  -2   6   0  454.44   76.92   4
   2  -6   0  422.48   56.52   2
   2  -6   0  567.35   70.79   3
   2   6   0  630.36   80.01   2
  -2  -6   0  646.40   86.07   3
  -2  -6   0  485.78   72.99   2
  -2  -6  -1    7.48   14.03   3
   2  -6   1   10.25    9.49   3
  -2  -6  -1   21.61   16.94   2
  -2   6  -1   16.68   19.01   4
   2   6   1   13.17   12.45   2
   2  -6   1   15.44   11.51   2
  -2  -6  -2  102.46   34.99   3
   2  -6   2   53.10   16.18   2
  -2  -6  -2   94.96   31.55   2
   2   6   2   84.03   31.65   1
   2  -6   2   78.02   24.50   3
   2   6   2   87.74   34.69   2
   2  -6   3  476.94   57.46   3
   2   6   3  556.84   71.86   2
   2   6   3  548.48   66.24   1
   2   6   3  525.39   58.90   4
   2  -6   3  422.04   60.98   2
  -2  -6  -3  512.12   68.34   2
   2   6   4   -5.14    9.95   4
  -2  -6  -4    6.25   11.71   2
   2   6   4    2.70    5.50   1
   2  -6   4   -9.81    8.57   2
   2  -6   4   -3.22    2.93   3
   2   6   4   -1.76    9.91   2
  -2  -6  -5  920.70   97.68   2
   2   6   5 1097.12  102.52   2
   2  -6   5  984.88   76.73   3
   2   6   5  884.69   73.15   4
   2  -6   5  840.41   93.51   2
   2   6   5  870.75   89.62   1
   2   6   6  225.55   49.23   2
   2   6   6  208.23   43.80   1
   2   6   6  158.61   27.66   4
  -2  -6  -6  201.03   41.90   2
   2  -6   6  229.19   48.46   2
   2  -6   7   34.18   22.45   2
   2   6   7   41.55   15.55   2
  -2  -6  -7   53.46   28.28   2
   2   6   7   38.62   10.64   4
   2   6   7   96.10   32.94   1
   2   6   8   18.04   12.54   2
   2  -6   8   32.95   32.90   2
   2   6   8   21.67   16.94   1
  -2  -6  -8  -21.93   16.67   2
   2  -6   9  197.95   28.42   1
   2   6   9  226.59   55.57   1
   2   6   9  171.45   42.14   2
  -2  -6  -9  150.26   40.26   2
   2  -6   9  242.55   62.95   2
   2   6  10 1104.15  120.36   1
  -2  -6 -10  972.82  102.69   2
   2  -6  10 1040.61  129.49   2
   2  -6  10  989.10   71.32   1
   2   6  10 1177.25  113.78   2
   2   6  11   39.36   23.25   2
   2  -6  11   27.23   13.77   1
   2   6  11   32.83   35.50   1
  -2  -6 -11  120.53   55.46   2
   2  -6  11   25.16   17.01   2
   2  -6  12  -22.62   22.61   2
   2  -6  12    7.50    6.60   1
   2   6  12  -40.78   33.49   1
   2   6  12    9.55   17.69   2
  -2  -6 -12    4.24    9.96   2
   2  -6  13   -7.34   24.72   2
   2   6  13    5.53   22.41   1
   2  -6  13   -8.99   13.27   1
  -2  -6 -13    7.62   23.50   2
   2   6  14 1424.20  156.44   1
   2  -6  14 1396.30  160.13   2
   2   6  15 1578.90  168.48   1
   2  -6  15 1590.11  175.59   2
   2  -6  16   55.64   28.70   1
   2  -6  16   49.29   24.83   2
   2   6  16   23.84    5.48   1
   2  -6  17   21.85   10.28   1
   2  -6  17   44.42   36.40   2
   2   6  17   31.36   26.18   1
   2  -6  18  112.38   50.49   2
   2   6  18   35.87   21.33   1
   2   6  19  192.99   61.98   1
  -2   7  20  -67.26   37.17   1
  -2   7  19   10.24   16.97   1
  -2  -7  18   62.37   31.98   2
  -2   7  18   62.26   29.98   1
  -2  -7  17  106.75   46.57   2
  -2   7  17   61.13   23.43   1
   2   7 -17   36.51   24.00   3
  -2  -7  16   71.22   45.29   2
   2   7 -16  104.06   34.02   3
  -2   7  16   85.69   39.60   1
   2   7 -15  114.25   39.30   3
  -2   7  15  145.89   43.47   1
  -2  -7  15  154.83   51.86   2
   2   7 -14   67.60   28.32   3
  -2   7  14   94.47   35.23   1
  -2  -7  14  114.61   52.18   2
   2   7 -13   81.13   36.75   3
  -2   7  13   45.28   24.59   1
  -2  -7  13  101.39   45.94   2
   2   7 -12   -9.16    7.25   3
  -2   7  12   17.70   16.86   1
  -2  -7  12    7.09   21.49   2
  -2  -7  11  987.01  132.98   2
   2   7 -11  734.78   82.37   1
   2   7 -11  865.47  102.85   3
  -2   7  11  803.23   94.89   1
   2   7 -10  299.62   51.44   1
  -2   7  10  374.39   59.38   1
  -2  -7  10  470.70   87.28   2
   2   7 -10  420.69   73.18   3
   2   7  -9  251.77   54.79   3
  -2   7   9  240.98   45.71   1
  -2  -7   9  156.71   55.82   2
  -2  -7   8  280.71   72.53   2
  -2   7   8  190.03   54.10   4
  -2   7   8  319.68   50.59   1
   2   7  -8  338.21   65.65   3
  -2  -7   7    1.10    6.75   2
  -2   7   7    7.21   13.78   4
  -2   7   7   -0.31    8.07   1
   2   7  -7   17.59   16.47   3
   2  -7  -7    1.11    2.68   2
   2  -7  -6  555.73   44.95   2
   2   7  -6 1042.56  113.83   3
  -2   7   6 1075.15  113.46   4
  -2   7   6 1027.91   78.50   1
  -2  -7   6 1128.30  127.38   2
   2   7  -6  960.65   85.10   1
  -2  -7   5  393.56   72.95   2
   2   7  -5  473.68   59.03   1
   2  -7  -5  276.33   33.72   2
  -2   7   5  417.82   70.58   4
  -2   7   5  432.67   45.58   1
   2   7  -4  414.37   53.66   1
  -2   7   4  383.46   72.45   4
  -2   7   4  402.83   36.66   1
   2  -7  -4  270.39   36.16   2
  -2  -7   4  309.92   63.21   2
  -2   7   3  922.11   38.89   1
   2  -7  -3 1237.65  124.99   3
  -2   7   3 1181.68  130.15   4
   2   7  -3 1336.99   95.81   1
  -2  -7   3 1277.07  127.96   2
   2  -7  -3  796.34   68.12   2
   2   7  -2  864.66   74.91   1
   2  -7  -2  664.55   66.20   2
  -2   7   2  802.42  111.96   4
   2   7  -2 1048.71  110.75   2
  -2  -7   2  855.33  106.26   2
   2  -7  -2  831.23  103.24   3
  -2   7   1   69.65   32.02   4
  -2  -7   1   51.74   24.89   2
   2  -7  -1   87.44   30.33   3
   2   7  -1   89.14   29.04   2
   2  -7  -1   78.57   25.43   2
  -2   7   0   13.98   12.83   4
  -2  -7   0   19.67   16.77   2
   2   7   0   41.62   18.27   2
   2  -7   0   26.46   17.88   3
   2  -7   0   19.81    6.24   2
   2   7   1   92.02   23.39   1
   2   7   1   97.88   34.83   2
  -2   7  -1   63.28   32.71   4
  -2  -7  -1  115.00   37.64   2
   2  -7   1   74.05   27.60   3
   2  -7   1   65.84   22.49   2
   2   7   2    7.04    3.34   1
   2  -7   2    0.82    8.43   2
  -2   7  -2   20.98   25.32   4
  -2  -7  -2   22.08   17.74   2
   2  -7   2   10.65   10.71   3
   2   7   2    0.57   23.76   2
   2   7   3  440.22   61.68   4
   2  -7   3  450.39   62.80   3
   2   7   3  522.24   77.05   2
   2  -7   3  402.82   59.84   2
  -2  -7  -3  478.42   74.81   2
   2   7   3  591.09   70.64   1
   2   7   4  127.07   29.85   4
  -2  -7  -4  112.05   36.27   2
   2  -7   4  106.08   38.47   2
   2  -7   4  151.61   34.45   3
   2   7   4  161.29   38.69   1
   2   7   4  205.13   47.50   2
   2   7   5  294.12   55.55   1
   2   7   5  261.07   42.81   4
   2  -7   5  212.53   39.32   3
  -2  -7  -5  237.66   49.20   2
   2  -7   5  252.93   53.64   2
   2   7   5  273.60   55.44   2
   2   7   6  278.44   54.36   1
  -2  -7  -6  255.08   53.74   2
   2   7   6  224.00   40.53   4
   2   7   6  369.90   64.36   2
   2  -7   6  136.79   49.03   2
  -2  -7  -7  833.13   97.11   2
   2  -7   7  886.18  111.27   2
   2   7   7 1167.00  113.20   2
   2   7   7 1285.58  118.79   1
  -2  -7  -8  762.38   94.79   2
   2  -7   8  918.12  113.71   2
   2   7   8 1108.72  109.30   2
   2   7   8 1077.92  115.91   1
  -2  -7  -9  208.57   46.24   2
   2   7   9  262.43   58.25   1
   2  -7   9  231.45   57.43   2
   2   7   9  256.19   54.99   2
   2   7  10   79.00   33.00   2
   2   7  10   98.34   39.05   1
  -2  -7 -10   39.52   15.27   2
   2  -7  10   25.32   25.20   2
  -2  -7 -11   17.68   18.31   2
   2   7  11   24.39   23.71   1
   2  -7  11  -11.63   11.87   2
   2  -7  12   20.90   27.15   2
   2   7  12   20.90    7.56   1
  -2  -7 -12   -5.95   10.33   2
   2   7  13 1012.43  129.40   1
   2  -7  13 1054.20  145.60   2
   2  -7  14   73.80   41.68   2
   2   7  14   80.60   33.32   1
   2  -7  15   39.78   34.88   2
   2   7  15   47.43   33.96   1
   2  -7  16  -13.22   29.52   2
   2   7  16   44.14   32.91   1
   2  -7  17   53.56   46.71   2
   2   7  17   29.74   20.89   1
   2   7  18   10.13   33.67   1
  -2   8  18   33.01   24.67   1
  -2   8  17  -10.32   22.21   1
  -2   8  16    4.11    5.79   1
  -2   8  15    8.72    6.94   1
   2   8 -15    3.92   16.63   3
   2   8 -14  177.12   49.79   3
  -2   8  14  129.38   44.67   1
  -2  -8  14  241.76   73.67   2
   2   8 -13  144.12   45.52   3
  -2   8  13   96.00   35.95   1
  -2  -8  13  118.23   48.07   2
  -2  -8  12  200.21   65.87   2
   2   8 -12  119.99   37.81   3
  -2   8  12  131.37   38.90   1
   2   8 -11   11.41    9.54   3
  -2   8  11   54.22   21.87   1
  -2  -8  11   15.96    9.23   2
   2   8 -10 1630.87  149.31   3
  -2  -8  10 1864.15  187.26   2
  -2   8  10 1578.55  123.74   1
   2   8  -9  567.79   87.75   3
  -2   8   9  520.23   66.65   1
  -2  -8   9  549.61  103.17   2
  -2   8   8   47.46   24.18   1
  -2   8   8   78.36   31.45   4
  -2  -8   8   78.10   39.39   2
  -2  -8   7   16.40   26.25   2
  -2   8   7  -24.24   18.65   4
  -2   8   7    4.67    6.10   1
  -2  -8   6   69.73   38.02   2
  -2   8   6   30.73   11.60   1
   2  -8  -6   10.84    6.61   2
  -2   8   6   24.45   12.65   4
  -2   8   5  623.76   48.10   1
  -2   8   5  693.72   99.04   4
  -2  -8   5  698.33  108.86   2
  -2   8   4  495.52   88.77   4
  -2  -8   4  491.41   89.74   2
   2  -8  -3   20.92   11.50   2
  -2  -8   3   75.59   37.61   2
  -2   8   3   66.18   38.24   4
  -2  -8   2   -6.98   15.27   2
   2   8  -2   16.53    8.50   1
  -2   8   2   11.73   15.18   4
   2  -8  -2    9.41    3.11   2
   2   8  -1  128.16   31.30   1
   2  -8  -1   35.48   18.71   2
  -2  -8   1   90.84   35.67   2
  -2   8   1  145.68   47.28   4
   2  -8   0   24.85   19.13   2
   2   8   0   12.01    7.27   1
  -2  -8   0   32.49   28.02   2
   2  -8   0   -4.27    7.54   3
   2  -8   1   27.12   10.42   2
   2   8   1   76.10   26.57   1
  -2  -8  -1   73.97   29.10   2
  -2   8  -1   45.89   28.65   4
   2  -8   1   35.12   16.91   3
   2   8   2   40.39   15.53   1
  -2  -8  -2   20.86    8.00   2
   2   8   2   26.36   19.26   4
   2  -8   2    6.76    9.45   2
  -2   8  -2   35.14   29.48   4
   2  -8   2   22.06   14.75   3
   2   8   3   28.64   13.88   4
  -2   8  -3   87.39   38.29   4
   2  -8   3   33.35   13.41   3
  -2  -8  -3   72.99   31.30   2
   2   8   3   66.83   24.54   1
   2  -8   3   45.71   25.37   2
   2   8   4   41.73   16.99   4
   2   8   4   76.62   23.69   1
  -2  -8  -4   56.73   28.75   2
   2  -8   4   25.45   14.81   3
  -2   8  -4   51.99   29.30   4
   2  -8   4   67.75   33.03   2
  -2  -8  -5  -14.06    7.82   2
   2   8   5   23.30   11.00   1
   2  -8   5    6.45    8.12   3
   2   8   5    0.68    7.74   4
   2  -8   5    3.89   10.21   2
   2   8   6   25.41   13.99   4
   2   8   6   51.95   25.34   1
  -2  -8  -6   33.34   28.01   2
   2  -8   6   51.74   27.07   2
  -2  -8  -7  101.60   34.97   2
   2   8   7  192.16   45.44   1
   2   8   7   20.31   12.75   4
   2  -8   7  128.27   43.87   2
   2   8   8   50.27   19.93   1
  -2  -8  -8   31.21   22.32   2
   2  -8   8   -7.98   10.13   2
   2   8   9   87.33   33.02   1
  -2  -8  -9   74.66   28.63   2
   2  -8   9   37.90   29.60   2
   2   8  10   93.76   36.35   1
  -2  -8 -10    4.86   16.07   2
   2  -8  10   49.55   23.91   2
  -2  -8 -11   42.47   28.32   2
   2   8  11   34.98   16.11   1
   2  -8  11    1.46   13.57   2
   2   8  12  126.82   48.71   1
  -2  -8 -12    0.05   19.57   2
   2  -8  12   84.69   39.15   2
   2  -8  13   31.88   20.84   2
  -2  -8 -13    6.42    7.50   2
   2   8  13    2.92   22.08   1
   2   8  14  109.30   43.99   1
   2  -8  14  223.78   65.54   2
   2   8  15    4.41   16.82   1
   2  -8  15   18.15   29.94   2
   2   8  16    0.44   20.63   1
   2   8  17   -8.36   13.41   1
  -2  -9  13    7.29   26.58   2
  -2  -9  12  -35.50   33.69   2
  -2  -9  11   59.94   35.30   2
  -2  -9  10   84.31   47.28   2
  -2  -9   9    1.30   13.30   2
  -2  -9   8    5.91    7.94   2
  -2   9   8    6.57    8.89   4
  -2  -9   7   55.66   35.29   2
  -2   9   7   74.82   40.63   4
  -2  -9   6  304.70   71.88   2
  -2   9   6  175.78   53.96   4
  -2  -9   5  -12.96   14.18   2
  -2   9   5   -6.89   14.94   4
  -2  -9   4   19.54   17.26   2
  -2   9   4   25.76   26.20   4
  -2  -9   3   31.89   20.12   2
  -2   9   3   39.35   26.40   4
   2  -9  -2    0.22   17.00   2
  -2   9   2   12.86   14.54   4
  -2  -9   2   14.04   12.19   2
  -2  -9   1   79.26   29.34   2
   2  -9  -1    9.25    8.96   2
  -2   9   1   80.62   41.44   4
   2  -9   0   -4.28    6.68   2
  -2  -9   0   -6.46   16.41   2
  -2   9   0  -12.95   17.32   4
   2   9   0   25.78   22.77   4
   2  -9   1   23.74   24.93   2
  -2   9  -1  210.11   63.47   4
  -2  -9  -1   90.21   42.59   2
   2   9   1  183.30   50.14   4
   2  -9   2   20.49   13.36   2
   2   9   2   36.51   18.12   4
  -2   9  -2   84.71   46.33   4
  -2  -9  -2   60.07   30.94   2
   2   9   3   -7.08   22.03   4
  -2  -9  -3    6.79   20.26   2
  -2   9  -3   -1.44   14.26   4
   2   9   3    9.10    9.76   1
   2  -9   3  -32.37   20.40   2
   2   9   4   51.09   28.40   1
   2  -9   4   11.03   20.21   2
  -2  -9  -4   24.91   18.65   2
  -2   9  -4   71.45   43.67   4
   2   9   4    6.41   13.46   4
  -2   9  -5   92.19   39.04   4
   2  -9   5    0.64    8.78   2
   2   9   5   13.41    7.78   4
   2   9   5   63.59   27.79   1
  -2  -9  -5   29.25   23.07   2
   2   9   6    3.77    2.44   1
  -2  -9  -6  -12.82   19.03   2
   2  -9   6   17.61   21.06   2
  -2  -9  -7   11.06    5.00   2
   2   9   7  145.00   48.11   1
   2  -9   7   92.12   40.32   2
  -2  -9  -8   43.75   25.02   2
   2  -9   8  133.74   42.49   2
   2   9   8  172.75   52.47   1
  -2  -9  -9   -0.89   10.30   2
   2   9   9   27.25   13.64   1
   2  -9   9   11.48   14.49   2
   2   9  10    7.59   13.81   1
   2  -9  10   10.53   11.26   2
   2  -9  11   23.87   14.48   2
   2   9  11   43.20   34.53   1
   2   9  12   11.74   19.93   1
   2  -9  12    8.83   10.49   2
   2  -9  13   19.00   36.09   2
   2   9  13  -18.21   31.82   1
  -2 -10  10   13.10   15.83   2
  -2 -10   9  345.66   94.98   2
  -2 -10   8    5.63   11.06   2
  -2  10   8   23.25   30.02   4
  -2 -10   7   48.16   28.91   2
  -2  10   7   29.07   21.20   4
  -2 -10   6   17.83   19.36   2
  -2  10   6   12.58    5.83   4
  -2  10   5  120.01   44.15   4
  -2 -10   5  133.03   51.15   2
  -2  10   4   -5.29   27.14   4
  -2 -10   4   -2.67   23.22   2
  -2 -10   3   79.61   40.17   2
  -2  10   3  152.97   51.39   4
  -2 -10   2   57.53   34.42   2
  -2  10   2   67.03   43.53   4
  -2 -10   1  406.44   80.65   2
   2  10  -1  457.90   88.51   4
  -2  10   0   93.68   43.51   4
   2  10   0   77.38   35.54   4
  -2 -10   0   31.07   15.14   2
  -2 -10  -1   -2.90   24.61   2
  -2  10  -1   27.69   21.33   4
   2  10   1   12.76   11.81   4
   2  10   2    8.16    8.66   4
  -2 -10  -2    8.12   11.47   2
  -2  10  -2   11.99   18.91   4
  -2 -10  -3   12.49   18.76   2
  -2  10  -3  151.39   69.89   4
   2 -10   4  -18.28   16.69   2
  -2 -10  -4    6.66   12.68   2
  -2  10  -4   27.64   26.89   4
   2 -10   5    4.10   17.82   2
  -2  10  -5   38.54   13.05   4
   2 -10   6   10.91   21.02   2
  -2  10  -6   50.82   30.61   4
   2 -10   7  -49.46   30.07   2
   2 -10   8   29.71   23.50   2
   2 -10   9    0.07    4.76   2
   2 -10  10    9.91   28.21   2
   2 -10  11  -14.40   18.08   2
  -2  11   6  -11.27   14.98   4
  -2 -11   6   14.04   31.78   2
  -2 -11   5   28.47   24.76   2
  -2  11   5    6.38   18.17   4
  -2  11   4   43.08   38.69   4
  -2 -11   4  -35.85   27.46   2
  -2 -11   3   21.28   27.25   2
   2  11  -3   55.72   44.07   4
   2  11  -2   13.32   16.63   4
  -2 -11   2   11.06   12.88   2
  -2  11   2   57.37   31.14   4
  -2  11   1   35.05   33.24   4
   2  11  -1    7.35   11.67   4
  -2  11   0   14.65   22.27   4
  -3   0  26   39.04   28.41   2
  -3   0  25   23.70   24.47   2
  -3   0  24  -39.29   38.13   1
  -3   0  24   20.82   20.41   2
  -3   0  23  -23.27   26.82   1
  -3   0  23   27.32   20.12   2
  -3   0  22  248.09   67.27   1
  -3   0  22  135.30   49.05   2
  -3   0  21  -23.63   20.43   1
  -3   0  21   -9.73   18.00   2
  -3   0  20  195.62   51.25   2
  -3   0  20  177.55   56.98   1
  -3   0  19  -30.81   35.16   1
  -3   0  19   -9.43   13.33   2
  -3   0  18  239.44   62.03   1
  -3   0  18  245.90   56.93   2
  -3   0  17    6.91    4.78   1
  -3   0  17   -8.03    8.58   2
  -3   0  16  541.12   85.60   1
  -3   0  16  517.98   75.85   2
  -3   0  15   -8.83    9.95   2
  -3   0  15    9.20   20.82   1
  -3   0  14  379.50   79.64   1
  -3   0  14  224.03   50.97   2
   3   0 -14  197.28   53.97   1
   3   0 -13   13.87   14.36   1
  -3   0  13    6.69   16.44   1
  -3   0  13   -6.36    6.50   2
  -3   0  12  740.78   88.70   1
  -3   0  12  777.90   80.52   2
  -3   0  11   -3.20   11.68   1
  -3   0  11    5.54   10.07   2
  -3   0  10 1202.55  101.64   1
  -3   0  10 1152.90   86.46   2
  -3   0   9  -10.76    9.04   2
  -3   0   9   -7.74    3.04   1
  -3   0   8  255.42   43.04   1
  -3   0   8  233.03   33.99   2
  -3   0   7   -6.15   17.20   1
   3   0  -7    7.17    4.85   2
  -3   0   7    0.55    6.74   2
   3   0  -6 5235.74  153.05   2
  -3   0   6 5008.37  175.08   1
  -3   0   6 5054.91  151.30   2
  -3   0   5   18.25   12.00   1
   3   0  -5  -14.72    6.20   2
  -3   0   5   -5.13    6.86   2
   3   0  -4 2679.64  100.94   2
  -3   0   4 2658.64  102.09   2
   3   0  -3   -8.89    7.03   2
  -3   0   3    7.95    8.43   2
  -3   0   2 7583.82  169.64   2
   3   0  -2 8065.39  173.82   2
   3   0  -1   -3.01    5.42   4
   3   0  -1   -2.30    6.34   2
  -3   0   1   -2.91    2.13   2
  -3   0   090222.96  607.27   2
   3   0   088117.57  553.55   4
   3   0   089464.47  546.95   3
   3   0   1    6.26    6.01   4
  -3   0  -1   -9.68    6.88   4
   3   0   1    1.67    1.78   3
  -3   0  -1   -5.19    8.06   2
   3   0   251043.32  413.20   4
   3   0   251367.05  396.19   3
  -3   0  -249796.33  501.77   2
  -3   0  -250150.71  393.54   3
  -3   0  -251423.90  402.83   4
  -3   0  -3    4.83    3.57   3
  -3   0  -3   16.69   17.38   2
   3   0   3    6.35    4.19   3
  -3   0  -3    9.15    8.24   4
  -3   0  -4  839.01   53.92   4
  -3   0  -4  830.45   51.68   3
  -3   0  -4  824.28   68.71   2
   3   0   5   -2.74    6.28   1
  -3   0  -5   14.46   11.04   3
  -3   0  -5    1.07    7.20   2
  -3   0  -5    2.72    9.49   4
  -3   0  -6  924.82   62.09   3
   3   0   6  932.98   84.73   1
  -3   0  -6  870.89   81.23   2
   3   0   7   -5.68   15.10   1
  -3   0  -7   -2.96    2.31   3
   3   0   8 6852.37  242.83   1
   3   0   9    1.08    7.47   1
   3   0  10   88.82   30.85   1
   3   0  11  -11.93   21.16   2
   3   0  11   -5.69    9.56   1
   3   0  12 3482.13  204.96   1
   3   0  12 3868.93  217.62   2
   3   0  13   15.20    7.97   1
   3   0  14 2057.65  170.57   1
   3   0  15   -9.48    7.60   1
   3   0  16 2899.67  210.55   1
   3   0  17   17.56   33.96   1
   3   0  18  112.72   44.30   1
   3   0  19   16.97   17.30   1
   3   0  20  720.45  119.52   1
   3   0  21   29.51   25.77   1
   3   0  22  117.66   48.92   1
   3   0  23   53.80   39.79   1
  -3   1  26   44.79   40.93   2
  -3  -1  26   -6.07   11.53   2
  -3   1  25   89.70   39.68   2
  -3  -1  25  100.61   43.28   2
  -3   1  24   68.61   21.93   1
  -3  -1  24   72.16   36.25   1
  -3   1  24   89.72   40.17   2
  -3  -1  24   64.80   31.88   2
  -3   1  23   37.38   18.28   1
  -3  -1  23   -4.59    8.89   1
  -3   1  23   21.98    2.36   2
  -3  -1  23   38.56   28.72   2
  -3   1  22  170.43   53.81   1
  -3  -1  22  141.17   57.03   1
  -3   1  22  135.66   44.84   2
  -3  -1  22  146.41   51.28   2
  -3  -1  21    5.78   16.80   1
  -3   1  21   -5.91   12.02   1
  -3   1  21    4.74   11.83   2
  -3  -1  21   -6.00   13.29   2
  -3  -1  20  310.88   75.55   1
  -3   1  20  313.70   77.25   1
  -3   1  20  285.45   60.49   2
  -3  -1  20  257.77   63.18   2
  -3   1  19   36.98   21.84   2
  -3   1  19   12.75   10.46   1
  -3  -1  19   19.39    7.26   1
  -3   1  18   24.52   14.97   2
  -3   1  18   36.62   13.56   1
  -3  -1  18   79.56   36.88   1
  -3  -1  18   25.62   18.03   2
  -3   1  17   83.64   33.80   1
  -3   1  17  106.75   33.89   2
  -3  -1  17  133.80   43.17   1
  -3  -1  17   92.51   35.87   2
  -3   1  16  884.95   93.20   2
  -3  -1  16  858.59  110.35   1
  -3  -1  16  855.20  101.13   2
  -3   1  16  838.02  107.39   1
  -3  -1  15   28.83   15.13   1
  -3   1  15   61.42   32.38   1
  -3   1  15   52.01   21.25   2
  -3  -1  15   66.23   31.84   2
  -3  -1  14  800.13   96.75   1
  -3  -1  14  712.69   85.52   2
  -3   1  14  739.58   78.25   2
   3   1 -14  878.15  104.11   1
  -3   1  14  671.36   90.63   1
   3   1 -13   31.63   19.25   1
  -3   1  13   30.30   14.63   1
  -3  -1  13   19.10   15.19   1
  -3   1  13   12.45    6.53   2
  -3  -1  13   35.74   21.74   2
   3  -1 -13   48.15   21.83   1
  -3   1  12  562.17   76.87   1
   3  -1 -12  644.12   84.30   1
  -3  -1  12  560.08   76.31   1
  -3   1  12  556.37   61.13   2
  -3  -1  12  528.24   68.77   2
   3  -1 -11  144.22   38.04   1
  -3  -1  11  122.12   29.71   2
  -3   1  11  152.95   37.34   1
  -3   1  11  132.73   27.72   2
  -3  -1  11  172.51   42.48   1
  -3  -1  10   17.69    7.47   1
  -3   1  10   -5.22   14.40   1
  -3   1  10   15.66   10.43   2
  -3  -1  10   17.59    9.30   2
  -3   1   9  699.50   74.14   1
  -3  -1   9  892.21   88.20   1
  -3   1   9  729.71   58.88   2
  -3  -1   9  755.47   77.34   2
   3  -1  -8  194.99   37.38   1
   3   1  -8  261.21   43.87   2
  -3  -1   8  239.03   39.89   1
  -3   1   8  231.41   42.37   1
  -3   1   8  210.99   29.92   2
  -3  -1   8  223.54   37.22   2
  -3   1   7 3363.34  149.86   1
  -3   1   7 3234.60  107.22   2
   3   1  -7 3460.04  147.87   2
   3  -1  -7 3497.22  150.62   1
  -3  -1   7 3241.20  141.15   2
  -3  -1   7 3378.20  153.47   1
  -3  -1   6 3998.56  157.18   1
   3  -1  -6 3900.94  153.36   1
   3  -1  -6 4033.62  111.49   2
  -3   1   6 3674.54  150.07   1
  -3  -1   6 4013.38  150.80   2
   3   1  -6 4050.92  150.81   2
  -3   1   6 3831.21  110.01   2
   3  -1  -514201.06  273.29   1
  -3   1   513650.17  270.79   1
   3  -1  -513765.41  193.43   2
   3   1  -514050.65  271.26   2
  -3  -1   513719.27  273.57   2
  -3   1   513709.95  194.90   2
  -3   1   4 3611.32  132.65   1
   3  -1  -4 3698.49   97.72   2
   3  -1  -4 3571.94  131.08   1
  -3   1   4 3407.07   94.08   2
  -3  -1   4 3686.53  136.89   2
   3  -1  -3  945.68   66.58   1
  -3   1   3  994.23   51.18   2
   3  -1  -3 1007.67   51.62   2
  -3  -1   3  942.79   68.94   2
   3  -1  -2 3160.53  111.83   1
  -3   1   2 3224.18   94.95   2
   3   1  -2 3612.79  132.45   3
  -3  -1   2 3140.98  123.75   2
   3  -1  -2 3385.95   96.52   2
   3  -1  -1  225.40   30.22   2
  -3  -1   1  248.39   34.48   2
  -3   1   1  213.75   34.09   4
   3   1  -1  209.18   31.80   3
  -3   1   1  209.82   27.15   2
   3   1   0 1305.30   74.96   3
  -3  -1   0 1126.61   75.73   2
  -3   1   0 1275.27   65.56   2
   3  -1   0 1109.82   65.69   2
  -3   1   0 1157.31   73.16   4
   3  -1   1 4939.71  147.03   2
  -3   1  -1 5020.18  152.86   4
   3   1   1 5362.52  114.79   4
   3   1   1 5425.63  156.00   3
  -3   1  -1 5244.62  146.84   2
  -3  -1  -1 5222.77  167.31   2
   3  -1   1 5207.63  155.72   4
   3   1   2 6419.93  116.47   4
   3  -1   2 6600.00  176.91   2
   3   1   2 6366.46  170.95   3
  -3  -1  -2 6424.06  189.75   2
  -3   1  -2 6243.94  171.69   4
   3  -1   2 6178.97  106.89   3
  -3   1  -2 6491.16  173.70   2
  -3  -1  -3 1637.54   86.21   3
   3  -1   3 1684.98   53.02   3
   3   1   3 1652.98   89.95   3
  -3  -1  -3 1677.78  100.53   2
  -3   1  -3 1627.50   89.37   4
   3   1   3 1679.90   57.99   4
   3  -1   3 1570.58   93.38   2
  -3   1  -4 6682.96  103.02   3
  -3   1  -4 6885.06  185.79   4
  -3  -1  -4 7011.58  111.15   4
  -3  -1  -4 7011.27  212.80   2
  -3  -1  -4 6895.32  182.65   3
   3  -1   5  195.06   38.63   1
  -3   1  -5  179.38   18.06   3
  -3  -1  -5  207.14   32.93   3
  -3  -1  -5  199.06   19.07   4
  -3  -1  -5  196.91   37.49   2
  -3  -1  -6 3790.78   92.03   4
  -3  -1  -6 3507.41  139.27   3
  -3  -1  -6 3596.99  162.63   2
   3   1   6 3690.77  169.85   1
  -3   1  -6 3476.43   87.90   3
   3  -1   6 3648.60  150.69   1
   3   1   7   -5.08   18.88   1
   3  -1   7    6.97    4.07   1
  -3   1  -7    6.77    3.42   3
  -3  -1  -7    4.84    5.67   3
  -3  -1  -7   21.82   16.54   2
   3  -1   8    5.28    5.80   1
   3   1   8    8.77   10.87   1
  -3  -1  -8    2.82    9.65   2
   3   1   9 4820.12  218.06   1
   3  -1   9 4691.78  203.06   1
   3   1  10  186.07   43.54   2
   3  -1  10  107.30   32.91   1
   3   1  10  155.46   38.72   1
   3   1  11  261.48   58.00   1
   3  -1  11  210.49   48.86   1
   3   1  11  207.19   49.31   2
   3  -1  11  214.91   50.56   2
   3  -1  12  622.57   84.89   1
   3   1  12  674.13   91.54   2
   3  -1  12  636.41   91.40   2
   3   1  12  656.59   88.99   1
   3   1  13 2120.85  170.95   1
   3  -1  13 1907.47  154.54   1
   3   1  1412917.17  430.65   1
   3  -1  1413239.44  410.06   1
   3   1  15 3585.72  237.61   1
   3  -1  15 3569.26  225.30   1
   3   1  16  497.19   92.97   1
   3  -1  16  332.13   75.99   1
   3   1  17   91.04   42.79   1
   3  -1  17   30.15   23.43   1
   3  -1  18  -19.60   30.04   1
   3   1  18    6.29   10.46   1
   3  -1  19   -6.85   19.80   1
   3   1  19   -9.36    2.02   1
   3  -1  20  531.78  105.58   1
   3   1  20  698.72  120.01   1
   3   1  21   76.20   52.61   1
   3  -1  21  123.18   48.69   1
   3   1  22  145.36   54.84   1
   3  -1  22  176.95   59.43   1
   3  -1  23  132.95   55.10   1
  -3  -2  25  -15.83   30.44   2
  -3  -2  24  160.24   56.01   2
  -3   2  24   92.36   35.70   2
  -3  -2  24  210.21   68.18   1
  -3   2  23   16.28   12.25   2
  -3  -2  23   -5.82   10.71   2
  -3  -2  23   37.16   26.28   1
  -3  -2  22   -7.15   23.30   1
  -3   2  22    6.48    9.11   1
  -3   2  22   -9.70   17.48   2
  -3   2  21   -1.55   14.30   1
  -3   2  21  -16.45   13.43   2
  -3  -2  21   13.14   16.66   2
  -3  -2  21  -36.53   31.54   1
  -3   2  20   65.38   26.07   2
  -3   2  20   54.32   36.93   1
  -3  -2  20   95.72   42.39   2
  -3  -2  20   56.16   36.36   1
  -3   2  19  391.77   67.69   2
  -3   2  19  572.73   81.32   2
  -3   2  19  653.21  107.32   1
  -3  -2  19  601.96  102.15   1
  -3  -2  19  552.79   92.75   2
  -3   2  18  572.95   77.21   2
  -3   2  18  458.00   71.05   2
  -3   2  18  502.54   90.37   1
  -3  -2  18  459.78   86.71   1
  -3  -2  18  440.67   81.33   2
  -3  -2  17  -15.65   29.06   1
  -3   2  17   -5.84   18.99   1
  -3  -2  17  -19.47   11.37   2
  -3   2  17    4.28    6.92   2
  -3  -2  16 1255.18  132.68   1
  -3   2  16 1145.91  127.08   1
  -3   2  16 1094.23   97.53   2
  -3  -2  16 1251.40  130.40   2
  -3  -2  15  978.44  115.26   1
  -3   2  15  853.12  107.10   1
  -3   2  15  825.46   81.07   2
  -3  -2  15  839.95  105.60   2
  -3  -2  14  328.88   62.13   1
  -3   2  14  312.55   60.40   1
   3   2 -14  313.47   62.02   1
  -3   2  14  288.02   46.81   2
  -3  -2  14  347.25   63.57   2
  -3  -2  13 1669.48  135.18   2
   3  -2 -13 1747.92  141.68   1
  -3  -2  13 1525.35  134.14   1
   3   2 -13 1676.98  139.34   1
  -3   2  13 1487.70   98.20   2
  -3   2  13 1428.83  129.01   1
   3   2 -12 9322.63  314.86   1
   3  -2 -12 9818.98  325.20   1
  -3   2  12 8853.10  223.77   2
  -3  -2  12 8828.54  300.53   2
  -3   2  12 8873.48  307.72   1
  -3  -2  12 9197.31  313.39   1
  -3  -2  11 2147.78  145.33   1
   3  -2 -11 2000.94  149.68   1
   3   2 -11 2264.55  148.02   1
  -3   2  11 1991.00   97.90   2
  -3  -2  11 2010.91  139.50   2
  -3   2  11 2001.92  138.65   1
  -3   2  10  310.99   51.55   1
   3  -2 -10  291.85   59.43   1
  -3   2  10  362.00   38.16   2
  -3  -2  10  360.82   55.83   1
   3   2 -10  402.72   59.67   1
  -3  -2  10  335.79   53.93   2
  -3   2   9  765.83   77.66   1
   3  -2  -9  773.42   83.35   1
  -3   2   9  779.53   51.65   2
  -3  -2   9  816.54   83.95   2
  -3  -2   9  819.34   83.24   1
  -3   2   8 4120.07  172.61   1
  -3  -2   8 3817.59  175.85   2
   3  -2  -8 4058.68  174.88   1
   3   2  -8 3954.57  177.83   2
  -3   2   8 3982.10  104.73   2
  -3  -2   8 4114.08  177.77   1
  -3  -2   7  -13.54   17.12   1
   3  -2  -7   10.76   11.58   1
  -3   2   7  -17.18   10.36   1
  -3  -2   7   10.97   13.17   2
  -3   2   7    2.18    3.80   2
  -3   2   6  203.55   36.97   1
   3  -2  -6  245.59   39.29   1
  -3   2   6  181.09   16.92   2
  -3  -2   6  210.17   38.04   2
   3   2  -5 1134.05   86.80   3
  -3   2   5 1176.43   76.26   1
   3  -2  -5 1087.69   76.62   1
  -3  -2   5 1126.03   86.72   2
  -3   2   5 1106.28   36.39   2
  -3   2   4 1026.91   35.08   2
  -3  -2   4  972.15   79.16   2
   3   2  -4  985.12   78.66   3
   3  -2  -4 1063.52   34.86   2
  -3   2   4  959.99   65.94   1
   3  -2  -4 1005.03   67.57   1
   3  -2  -3 3491.51  117.58   1
  -3   2   3 3775.55  149.74   4
  -3   2   3 3512.25  119.96   1
  -3  -2   3 3729.80  154.06   2
  -3   2   3 3704.13   75.83   2
   3   2  -3 3690.29  149.78   3
   3  -2  -3 3758.63   76.33   2
   3   2  -2 1019.79   81.65   3
  -3   2   2 1025.83   76.72   4
   3  -2  -2  992.35   47.28   2
   3  -2  -2  960.35   59.21   1
  -3  -2   2 1187.14   84.07   2
   3   2  -1 2418.71  119.04   3
  -3   2   1 2339.75  117.28   4
   3  -2  -1 2464.43   84.55   2
   3  -2  -1 2417.00   87.54   1
  -3  -2   1 2473.32  122.59   2
  -3   2   0   39.38   14.76   4
   3   2   0   24.74   11.46   3
  -3  -2   0    7.01    9.94   2
   3  -2   0   26.46    8.56   2
  -3  -2  -1  214.98   37.22   2
   3   2   1  197.81   35.46   3
  -3   2  -1  178.78   33.20   4
   3  -2   1  198.30   28.72   2
  -3   2  -2  460.42   54.11   4
  -3  -2  -2  499.06   55.09   2
   3   2   2  455.08   53.22   3
   3  -2   2  420.00   43.52   2
  -3   2  -3 3921.72  159.30   4
   3  -2   3 3587.05  143.87   2
  -3  -2  -3 4049.03  164.25   2
   3   2   3 4038.84   65.43   4
  -3  -2  -4 1049.96   85.74   2
   3  -2   4 1034.30   82.29   2
   3  -2   4  943.23   66.03   1
  -3  -2  -5  526.05   59.33   3
   3  -2   5  441.93   57.20   2
  -3  -2  -5  478.28   57.50   2
   3  -2   5  392.05   47.24   1
   3  -2   6  126.07   26.77   1
  -3  -2  -6  127.21   30.63   3
  -3  -2  -6  170.60   40.50   2
   3  -2   6  109.16   29.71   2
   3   2   6  116.95   29.30   1
  -3  -2  -7 8654.68  269.50   2
   3  -2   7 9555.28  285.84   2
   3   2   7 8939.56  285.33   1
   3  -2   7 8117.52  230.71   1
   3   2   8 5117.39  224.04   1
  -3  -2  -8 4988.43  211.21   2
  -3   2  -8 4343.91   76.82   3
   3  -2   8 5097.58  217.44   2
   3  -2   8 4782.42  184.25   1
   3  -2   9  562.54   69.17   1
   3   2   9  818.11   91.12   2
  -3  -2  -9  667.41   80.91   2
   3  -2   9  739.74   88.03   2
   3   2   9  677.18   84.67   1
   3  -2  10 1149.30  102.13   1
   3   2  10 1240.46  114.73   2
   3   2  10 1071.68  109.90   1
  -3  -2 -10 1156.46  109.37   2
   3  -2  10 1326.51  123.34   2
   3   2  11  170.30   45.99   1
   3  -2  11  189.64   41.07   1
   3   2  11  185.47   45.29   2
   3  -2  11  169.58   50.05   2
   3  -2  12  672.94   86.58   1
   3   2  12  952.29  108.14   2
   3   2  12  864.11  108.42   1
   3   2  13  405.77   75.65   1
   3  -2  13  337.41   63.52   1
   3   2  14 1198.68  134.74   1
   3  -2  14 1089.20  119.11   1
   3  -2  15 2478.45  190.14   1
   3   2  15 2973.15  216.16   1
   3  -2  16   48.52   29.02   1
   3   2  16   27.75   14.61   1
   3  -2  17   25.77   22.39   1
   3   2  17   11.38    3.82   1
   3  -2  18  316.90   71.56   1
   3   2  18  293.33   75.03   1
   3  -2  19  195.81   57.53   1
   3   2  19  200.43   60.47   1
   3  -2  20  750.16  118.06   1
   3   2  20  710.80  125.12   1
   3  -2  21  741.37  119.02   1
   3   2  21  916.26  147.17   1
   3   2  22  207.75   67.33   1
   3  -2  22  165.22   58.01   1
   3  -2  23   48.13   35.43   1
  -3  -3  24  324.68   86.09   1
  -3  -3  24   51.38    7.61   2
  -3  -3  23   11.58    5.21   1
  -3   3  23  -11.19   32.73   1
  -3  -3  23   30.63   11.90   2
  -3  -3  22    7.30    8.69   1
  -3   3  22    3.58    2.84   1
  -3   3  22    4.46    8.11   2
  -3  -3  22   -0.37   33.46   2
  -3  -3  21  225.36   67.42   1
  -3   3  21  228.89   66.70   1
  -3  -3  21  227.74   65.54   2
  -3   3  21  231.51   50.68   2
  -3   3  20   76.43   42.49   1
  -3  -3  20   68.65   33.95   1
  -3  -3  20  112.59   40.81   2
  -3   3  20   53.17   19.98   2
  -3   3  19   75.63   39.30   1
  -3  -3  19  147.66   55.36   1
  -3   3  19  113.69   33.92   2
  -3  -3  19  117.86   45.88   2
  -3   3  18   86.84   45.35   1
  -3  -3  18   64.59   29.26   1
  -3   3  18  106.69   29.54   2
  -3   3  18   94.11   29.26   2
  -3  -3  18   78.31   27.78   2
  -3   3  17  308.66   71.07   1
  -3  -3  17  274.73   67.12   1
  -3   3  17  254.74   46.27   2
  -3  -3  17  258.33   64.12   2
  -3   3  16  428.76   56.67   2
  -3   3  16  439.14   83.58   1
  -3  -3  16  524.30   85.35   1
  -3  -3  16  437.46   80.59   2
  -3   3  15  245.49   58.16   1
   3  -3 -15  143.31   41.22   4
  -3  -3  15  222.79   56.20   1
  -3   3  15  234.68   42.19   2
  -3   3  15  223.86   37.90   2
  -3  -3  15  263.08   65.11   2
   3  -3 -14 3177.56  188.87   4
  -3  -3  14 3143.77  199.24   1
  -3   3  14 2980.75  139.03   2
  -3   3  14 3148.19  135.65   2
  -3  -3  14 3159.15  202.83   2
  -3   3  14 2975.96  195.10   1
  -3   3  13   27.78   21.14   1
   3  -3 -13   28.65   20.31   4
  -3   3  13    1.45    4.75   2
   3  -3 -13    3.16    8.23   1
   3   3 -13   50.18   23.14   1
  -3   3  13    6.74    4.16   2
  -3  -3  13   12.40   21.60   2
  -3   3  12  -13.35    8.12   1
  -3  -3  12   -5.70   17.86   2
   3   3 -12   21.48   16.51   1
   3  -3 -12  -10.09   16.90   4
   3  -3 -12   22.30    3.87   1
  -3   3  12   -0.36    1.95   2
  -3   3  12   -1.65    7.23   2
  -3  -3  12    3.25    8.54   1
   3  -3 -11 2563.49  162.42   1
   3   3 -11 2532.04  160.58   1
  -3  -3  11 2460.76  156.46   1
  -3   3  11 2335.24   94.62   2
  -3   3  11 2318.10   90.27   2
  -3  -3  11 2349.23  161.56   2
   3  -3 -11 2330.08  152.74   4
  -3   3  11 2248.45  149.88   1
  -3   3  10  215.96   44.23   1
   3  -3 -10  192.57   41.49   4
  -3   3  10  235.35   26.08   2
  -3  -3  10  269.98   51.51   1
  -3   3  10  233.73   25.23   2
   3  -3 -10  231.81   49.08   1
   3   3 -10  251.10   47.17   1
  -3  -3  10  246.33   54.10   2
   3  -3  -9 4049.65  186.04   1
  -3   3   9 3678.72   85.01   2
  -3  -3   9 3801.93  183.15   1
  -3   3   9 3706.77   82.29   2
  -3  -3   9 3696.74  192.03   2
  -3   3   9 3818.58  175.84   1
  -3   3   8  579.36   64.13   1
  -3  -3   8  596.67   75.54   2
   3   3  -8  548.17   67.90   3
   3  -3  -8  598.30   67.77   1
   3   3  -7 1518.82  112.85   3
   3  -3  -7 1592.21  103.47   1
  -3   3   7 1463.53   98.11   1
  -3  -3   7 1583.31  117.49   2
   3   3  -6 5377.13  197.56   1
  -3   3   6 5474.03  177.47   1
   3  -3  -6 5688.21  185.31   1
  -3  -3   6 5346.53  214.81   2
   3   3  -6 5642.78  211.72   3
   3  -3  -5 4000.52  142.03   1
  -3   3   5 3804.20  167.77   4
   3   3  -5 3908.65  172.69   3
  -3   3   5 3728.07  137.74   1
   3   3  -5 4092.08  167.26   1
  -3  -3   5 3827.53  176.47   2
   3   3  -4 7775.53  224.06   1
   3  -3  -4 7472.80  182.93   1
  -3   3   4 8015.92  240.13   4
   3   3  -4 7393.93  232.88   3
  -3   3   4 7374.13  180.81   1
  -3  -3   4 7801.96  245.69   2
   3   3  -3  172.93   35.48   3
  -3   3   3  179.48   26.40   1
  -3  -3   3  197.81   37.42   2
  -3   3   3  163.19   35.22   4
   3  -3  -3  180.47   27.31   1
  -3  -3   2   69.16   22.55   2
   3   3  -2   46.35   17.03   3
  -3   3   2   65.26   16.72   4
   3  -3  -2   54.08   10.33   2
   3  -3  -2   57.54   13.15   1
   3  -3  -1 1439.96   60.62   1
  -3   3   1 1423.59  103.17   4
   3  -3  -1 1386.77   63.36   2
   3   3  -1 1344.03   98.10   3
  -3  -3   1 1409.87  101.26   2
   3  -3   0   17.54    6.72   1
  -3   3   0   -7.87    9.21   4
   3   3   0    8.07    7.82   3
  -3  -3   0   29.88   15.08   2
   3  -3   0   10.55    3.63   2
  -3  -3  -1  -23.51   11.72   2
   3   3   1   -5.43    7.65   3
  -3   3  -1   -7.35   11.84   4
  -3   3  -2   40.83   13.77   4
   3   3   2   51.97   18.45   3
  -3  -3  -2   39.70   23.21   2
   3  -3   3   44.94   11.01   1
   3  -3   3   10.10    6.15   3
  -3  -3  -3    3.52   17.34   2
  -3  -3  -4  109.11   29.97   2
   3  -3   4  104.53   21.57   1
  -3  -3  -5  419.60   57.31   2
   3  -3   5  417.68   44.14   1
   3  -3   6 1819.69   96.00   1
  -3  -3  -6 1855.23  126.36   2
   3   3   6 1749.75  126.45   1
   3   3   7   21.69    4.56   1
  -3  -3  -7    2.23    6.76   3
   3  -3   7   14.17    6.30   1
  -3  -3  -7   18.20   13.20   2
   3   3   8 1072.97  101.16   2
   3  -3   8 1005.89   79.74   1
  -3  -3  -8 1084.58  102.44   3
  -3  -3  -8 1013.89   98.66   2
   3   3   8  988.66  102.51   1
   3   3   9  714.67   86.32   2
   3  -3   9  619.53   68.79   1
  -3  -3  -9  706.36   84.25   3
  -3  -3  -9  612.34   77.40   2
   3   3   9  687.88   86.56   1
   3   3  10 1638.05  135.73   2
   3  -3  10 1457.12  106.75   1
  -3  -3 -10 1456.94  125.39   2
   3   3  10 1447.23  131.73   1
   3   3  11  370.59   63.16   2
   3  -3  11  385.20   58.01   1
   3   3  11  326.11   65.86   1
  -3   3 -11  354.22   23.86   3
  -3  -3 -11  378.65   64.48   2
   3  -3  12  738.03   84.06   1
   3   3  12  767.42   99.89   2
   3   3  12  728.50   99.49   1
   3   3  13 2737.85  202.96   1
   3  -3  13 3137.01  191.76   1
   3  -3  14  -10.35    9.75   1
   3   3  14   -7.11   16.24   1
  -3  -3 -14    4.05    3.90   4
   3   3  15 4476.89  274.55   1
   3  -3  15 4264.63  229.21   1
  -3  -3 -15 4301.67  104.07   4
   3   3  16  589.81  103.70   1
   3  -3  16  474.17   86.56   1
   3  -3  17  586.44   91.84   1
   3   3  17  555.89   97.75   1
   3  -3  18  -27.84   26.23   1
   3   3  18   16.25   19.34   1
   3  -3  19    4.19   33.42   1
   3   3  19   61.22   37.65   1
   3  -3  20   21.57   14.31   1
   3   3  20   19.37   24.55   1
   3  -3  21  125.64   46.88   1
   3   3  21  193.35   70.52   1
   3  -3  22  555.59  108.87   1
   3  -3  23   38.18   37.25   1
  -3  -4  24   41.70   28.81   1
  -3  -4  23   69.31   35.83   1
  -3   4  22    8.42   20.55   1
  -3  -4  22    5.05    6.68   2
  -3   4  21  106.35   40.00   1
  -3  -4  21  146.33   51.02   1
  -3  -4  21  160.63   58.04   2
  -3   4  20  415.98   87.42   1
  -3  -4  20  451.61   89.87   1
  -3  -4  20  454.63   95.89   2
  -3   4  19   18.46   16.83   1
  -3  -4  19   -2.71   16.70   1
  -3   4  19   -2.00    9.25   2
  -3  -4  19    8.68   14.31   2
  -3   4  18   -4.71   11.86   1
  -3   4  18   23.26   14.66   2
  -3  -4  18  -12.19   12.51   2
  -3   4  17  336.90   73.20   1
  -3   4  17  277.41   42.65   2
  -3  -4  17  295.61   70.35   2
  -3  -4  17  349.78   74.39   1
  -3  -4  16  101.48   36.49   1
  -3   4  16  142.88   34.39   2
  -3   4  16  132.89   27.55   2
  -3  -4  16  103.15   40.66   2
  -3   4  16  115.94   43.44   1
   3  -4 -15 1050.21  113.03   4
  -3   4  15 1088.77   81.77   2
  -3   4  15 1130.71   76.91   2
  -3  -4  15 1100.01  133.25   2
  -3   4  15 1109.67  122.39   1
  -3  -4  15 1189.91  125.49   1
   3  -4 -14   -0.74    6.74   4
  -3  -4  14  -17.73   20.02   1
  -3   4  14    4.70    2.92   2
  -3   4  14    3.85    7.64   2
   3   4 -14   17.28   11.12   3
  -3  -4  14   34.09   28.76   2
  -3   4  14   32.34   23.63   1
  -3  -4  13 7271.50  291.43   1
  -3   4  13 6676.43  163.13   2
   3   4 -13 7169.27  292.13   3
   3   4 -13 7163.63  291.26   1
  -3   4  13 6599.03  153.95   2
  -3  -4  13 6957.93  316.92   2
   3  -4 -13 6727.54  273.62   4
  -3   4  13 7133.17  291.23   1
   3  -4 -13 6449.33  287.71   1
  -3  -4  12  169.69   42.54   1
  -3  -4  12  152.09   50.62   2
   3   4 -12  141.30   39.84   1
   3   4 -12  162.67   44.35   3
   3  -4 -12  130.74   44.26   1
  -3   4  12  169.99   21.09   2
  -3   4  12  167.66   21.91   2
   3  -4 -12  192.42   46.16   4
  -3   4  12  183.43   45.24   1
  -3   4  11   81.61   30.59   1
   3   4 -11   51.74   27.78   1
   3  -4 -11   81.35   35.12   1
   3   4 -11   72.43   29.88   3
   3  -4 -11  100.58   32.23   4
  -3   4  11   56.09    9.53   2
  -3  -4  11   53.41   26.19   2
  -3   4  11   75.22   12.04   2
  -3  -4  11   68.19   25.70   1
   3  -4 -10  372.75   60.82   1
   3  -4 -10  291.19   53.97   4
  -3   4  10  394.01   59.56   1
   3   4 -10  372.96   62.42   3
   3   4 -10  342.58   56.90   1
  -3  -4  10  391.45   69.68   2
   3  -4  -9 2593.31  149.15   1
   3   4  -9 2449.83  156.11   3
   3  -4  -9 2525.16  156.68   4
  -3  -4   9 2468.73  169.24   2
   3   4  -9 2364.38  146.68   1
  -3   4   9 2592.31  146.04   1
   3  -4  -8 1081.88   90.16   1
   3   4  -8  986.05   97.38   3
  -3  -4   8  993.57  101.98   2
  -3   4   8  937.14   82.48   1
   3  -4  -8 1000.58   97.35   4
  -3   4   7 7576.85  222.63   1
   3  -4  -7 7627.83  228.89   1
   3   4  -7 7634.40  265.35   3
  -3  -4   7 7855.34  290.35   2
   3  -4  -7 7733.61  265.42   4
  -3  -4   6  188.91   43.71   2
   3  -4  -6  208.52   36.38   1
  -3   4   6  211.52   35.86   1
   3   4  -6  185.94   39.76   3
   3  -4  -6  142.72   35.44   4
  -3   4   6  159.02   41.86   4
   3   4  -5  111.55   25.92   1
  -3  -4   5  104.18   32.39   2
   3   4  -5   99.67   19.32   3
   3  -4  -5   93.62   22.46   1
  -3   4   5   60.73   22.66   4
  -3   4   5  103.37   23.63   1
   3  -4  -4 2212.19   97.87   1
   3   4  -4 2372.49  126.74   1
  -3  -4   4 2348.65  144.68   2
  -3  -4   4 2271.68  141.59   3
   3   4  -4 2078.27  134.14   3
  -3   4   4 2118.03   94.09   1
  -3   4   4 2161.20  135.39   4
  -3   4   3  705.23   49.09   1
   3  -4  -3  774.98   51.94   1
   3  -4  -3  710.68   33.65   2
   3  -4  -3  761.10   34.26   2
   3   4  -3  719.16   79.07   3
  -3   4   3  793.85   82.59   4
  -3  -4   3  753.55   81.27   2
  -3  -4   3  811.70   85.24   3
  -3  -4   2  383.44   56.96   2
   3  -4  -2  379.38   31.80   1
   3   4  -2  316.61   52.39   3
  -3  -4   2  244.72   44.87   3
  -3   4   2  362.99   56.37   4
   3  -4  -2  338.45   29.44   2
  -3  -4   1   26.76   20.24   2
  -3   4   1   -0.21    7.33   4
   3  -4  -1   -1.83    4.13   2
   3   4  -1   16.68    7.75   3
   3  -4  -1   12.29    5.87   1
   3   4   0  242.85   47.30   3
  -3  -4   0  265.49   46.60   2
  -3   4   0  313.55   52.63   4
  -3  -4  -1   26.63   18.32   2
  -3   4  -1   40.09   18.67   4
   3   4   1   13.69    6.52   3
  -3  -4  -2  469.92   63.62   2
  -3   4  -2  432.21   66.84   4
   3  -4   2  380.77   38.34   3
  -3  -4  -3  544.26   68.09   2
   3  -4   3  572.83   29.68   1
  -3   4  -3  583.35   77.31   4
   3  -4   3  587.45   41.04   3
   3   4   4  219.56   23.00   4
   3  -4   4  229.68   22.31   1
   3  -4   4  208.46   21.58   3
  -3  -4  -4  202.19   43.50   2
  -3  -4  -5  653.50   76.74   2
   3   4   5  604.37   27.69   4
   3   4   5  654.50   79.77   1
   3  -4   5  667.84   45.29   1
   3  -4   6  320.08   35.10   1
   3   4   6  327.66   55.98   1
  -3  -4  -6  337.28   55.31   2
  -3  -4  -6  334.59   60.91   3
   3   4   6  357.46   58.58   2
   3   4   7 3970.62  197.98   2
   3  -4   7 3665.25  133.94   1
  -3  -4  -7 3879.13  193.31   2
  -3  -4  -7 3770.87  208.24   3
   3   4   7 3735.06  197.80   1
   3   4   8 2283.25  153.43   2
  -3  -4  -8 1940.18  140.87   2
   3   4   8 1959.88  149.49   1
  -3  -4  -8 2053.64  155.40   3
   3  -4   8 1959.22  106.41   1
   3   4   9  918.37  100.48   2
   3  -4   9  890.38   75.79   1
  -3  -4  -9  896.55  103.50   3
  -3  -4  -9  911.50   98.99   2
   3   4   9  932.12  103.85   1
   3   4  10  578.12   80.11   2
  -3  -4 -10  495.23   73.77   2
   3  -4  10  505.93   59.81   1
   3   4  10  630.47   88.55   1
   3   4  11   71.32   24.02   1
   3  -4  11  106.51   28.02   1
  -3  -4 -11   95.36   32.99   2
   3   4  11  159.59   43.54   2
   3   4  12  547.71   84.17   2
  -3  -4 -12  520.89   83.57   2
   3  -4  12  592.58   75.40   1
   3   4  12  642.00   96.88   1
   3   4  13  537.10   88.99   1
   3  -4  13  432.57   68.09   1
   3  -4  14  405.95   66.09   1
  -3   4 -14  146.98   13.85   3
   3   4  14  370.62   75.77   1
   3   4  15 2652.08  215.44   1
   3  -4  15 2550.83  172.98   1
   3  -4  16  366.41   72.17   1
   3   4  16  441.64   90.19   1
   3   4  17 1171.85  151.97   1
   3  -4  17  946.40  117.40   1
   3  -4  18   48.86   25.27   1
   3   4  18  137.49   56.35   1
   3   4  19   45.59   17.96   1
   3  -4  19   11.20    9.17   1
   3  -4  20   54.12   21.91   1
   3   4  20   48.49   16.74   1
   3  -4  21  -12.66   17.42   1
   3  -4  22  147.94   51.32   1
   3  -4  23    0.23   12.21   1
  -3  -5  23   18.39   17.11   1
  -3  -5  22  127.77   49.50   1
   3   5 -22   41.03   23.65   3
  -3   5  22   42.58   31.75   1
  -3   5  21   36.12   27.27   1
  -3  -5  21   19.22   15.85   1
   3   5 -21    9.74    9.77   3
  -3  -5  21   79.12   49.35   2
  -3   5  20   24.57   12.58   1
   3   5 -20   13.04    8.59   3
  -3  -5  20   37.84   20.35   1
  -3   5  19  131.97   44.32   1
  -3  -5  19   87.04   38.92   1
   3   5 -19   74.04   37.62   3
  -3  -5  19  164.51   56.66   2
  -3   5  18  -26.32   22.66   1
   3   5 -18  -16.20   22.19   3
  -3  -5  18  -11.88    9.97   2
  -3  -5  18   30.97   22.28   1
  -3   5  17   89.15   36.49   1
  -3  -5  17  148.38   46.83   1
   3   5 -17  170.60   50.05   3
  -3  -5  17  121.41   44.99   2
  -3   5  16   20.08    9.97   2
   3   5 -16   20.23    3.66   3
  -3  -5  16   34.06   19.09   1
  -3  -5  16   33.37   18.94   2
  -3   5  16   39.74   21.13   1
   3   5 -15   56.57   17.14   3
  -3   5  15   90.72   15.69   2
  -3  -5  15  108.19   41.41   1
  -3  -5  15   71.65   32.99   2
  -3   5  15  105.44   40.24   1
  -3  -5  14  148.71   52.83   2
   3   5 -14  170.03   46.57   3
  -3   5  14  118.06   16.20   2
  -3   5  14  108.85   16.46   2
  -3   5  14  137.48   42.61   1
   3  -5 -13 1377.14  130.96   4
  -3   5  13 1450.74  133.26   1
  -3  -5  13 1520.58  157.18   2
   3   5 -13 1490.68  141.03   3
   3   5 -13 1340.66  126.08   1
  -3   5  12  187.42   47.55   1
   3  -5 -12  195.72   49.21   1
   3  -5 -12  200.26   49.72   4
   3   5 -12  219.53   50.40   1
  -3  -5  12  235.81   59.03   2
   3   5 -12  195.39   51.27   3
   3  -5 -11 1115.57  111.19   4
   3   5 -11 1272.57  117.72   1
  -3  -5  11 1237.48  135.29   2
   3   5 -11 1307.48  121.77   3
  -3   5  11 1147.93  109.30   1
   3  -5 -11 1008.61  107.87   1
   3   5 -10  577.27   79.49   3
   3  -5 -10  580.77   80.48   4
  -3  -5  10  578.09   86.25   2
   3   5 -10  591.42   77.53   1
  -3   5  10  546.44   73.79   1
   3  -5 -10  569.73   74.00   1
   3  -5  -9  280.80   55.96   4
   3   5  -9  441.49   74.31   3
  -3  -5   9  554.08   91.60   2
   3  -5  -9  263.41   47.83   1
   3   5  -9  495.61   72.76   1
  -3   5   9  366.25   54.05   1
  -3   5   8  405.58   54.02   1
   3   5  -8  262.11   49.77   1
   3  -5  -8  408.90   56.19   1
   3   5  -8  449.59   69.80   3
   3  -5  -8  445.66   70.83   4
  -3  -5   8  466.23   75.69   2
  -3  -5   7   25.66   19.64   2
  -3   5   7   30.86   10.98   1
  -3   5   7   34.86   20.46   4
   3  -5  -7   32.22   27.92   4
   3   5  -7   33.66   17.38   3
   3  -5  -7   34.89   15.80   1
   3   5  -7   40.34   17.15   2
  -3  -5   6  146.34   41.52   2
   3  -5  -6  203.00   48.03   4
   3  -5  -6  138.61   28.86   1
   3   5  -6  123.98   32.89   3
  -3   5   6  106.15   31.32   4
  -3   5   6  152.80   29.70   1
   3   5  -6  134.12   39.43   2
   3  -5  -5 2479.56  112.05   1
  -3   5   5 2468.25  109.52   1
   3   5  -5 2370.10  155.86   3
  -3   5   5 2303.84  153.47   4
   3   5  -5 2695.45  171.04   2
  -3  -5   5 2400.68  164.57   2
   3  -5  -4   31.18   11.24   1
  -3  -5   4   16.73   12.92   2
  -3   5   4   27.59   23.22   4
  -3  -5   4   42.99   27.76   3
  -3   5   4   30.28   10.26   1
   3   5  -4   24.49   23.23   3
   3   5  -4   54.95   24.69   2
   3  -5  -3   11.67    6.15   2
  -3  -5   3  -12.67   23.98   2
   3  -5  -3   13.24    3.85   1
  -3   5   3   -3.62    6.53   4
   3   5  -3   -2.22    8.67   3
  -3  -5   3    5.43    4.38   3
   3   5  -3   11.45   13.65   2
  -3  -5   2  125.63   36.03   3
  -3  -5   2   91.97   32.84   2
   3   5  -2  152.58   38.27   3
  -3   5   2  159.41   41.75   4
   3  -5  -2  129.08   14.74   1
   3   5  -2  157.74   41.34   2
   3  -5  -2  108.83   20.88   2
  -3   5   1 3779.36  197.83   4
  -3  -5   1 3913.28  205.21   3
   3   5  -1 3995.64  198.18   2
   3   5  -1 3674.38  194.98   3
   3  -5  -1 3449.46  122.32   2
  -3  -5   1 3963.77  196.94   2
  -3   5   0 1722.53  154.04   4
  -3  -5   0 2369.62  156.10   3
   3   5   0 2263.41  148.41   2
   3  -5   0 2047.64  102.88   2
  -3  -5   0 2212.45  149.81   2
  -3  -5  -1  888.00   92.88   2
  -3   5  -1  951.59  101.70   4
  -3  -5  -1 1055.69  107.43   3
   3  -5   1  909.74   70.48   3
   3  -5   1  787.01   73.92   2
   3   5   1  932.84   94.76   2
  -3  -5  -2  921.18   94.68   2
  -3   5  -2  936.00  100.86   4
  -3  -5  -2  871.83  100.64   3
   3  -5   2  913.42   67.75   3
   3  -5   2  838.93   77.94   2
   3   5   2 1031.99  100.21   2
   3   5   3   62.24   22.61   2
  -3  -5  -3   77.02   30.68   2
  -3   5  -3   42.94   20.55   4
   3  -5   3   76.64   19.15   3
  -3  -5  -3   48.72   23.12   3
   3  -5   3   37.65   17.74   2
   3  -5   4  329.55   34.52   3
  -3  -5  -4  314.49   61.28   3
  -3  -5  -4  242.50   50.38   2
   3   5   4  332.18   54.90   1
   3   5   4  324.02   35.35   4
   3   5   4  327.11   56.76   2
   3   5   5  292.23   53.10   1
  -3  -5  -5  282.39   54.46   2
   3   5   5  335.21   31.34   4
  -3  -5  -5  425.52   68.99   3
   3   5   5  337.12   58.64   2
   3   5   6  111.67   35.50   1
   3   5   6  137.54   36.78   2
   3   5   6  102.52   13.92   4
   3  -5   6  128.72   16.56   1
  -3  -5  -6  160.61   42.65   2
  -3  -5  -7  382.78   64.59   2
   3  -5   7  435.36   39.25   1
   3   5   7  480.23   73.16   1
   3   5   7  523.72   74.41   2
   3   5   8   26.56   17.71   2
  -3  -5  -8   18.24   10.56   2
   3   5   8   28.91   28.71   1
   3  -5   8   24.80   12.25   1
   3   5   9   11.15   19.45   1
   3   5   9   12.91   10.08   2
  -3  -5  -9    8.14    9.90   2
   3  -5   9   14.20    4.74   1
   3   5  10  149.90   43.99   1
   3   5  10  228.12   51.49   2
  -3  -5 -10  206.59   47.93   2
   3  -5  10  177.45   34.25   1
   3   5  11 2049.66  160.71   2
  -3  -5 -11 1957.46  155.23   2
   3   5  11 2080.77  173.89   1
   3  -5  11 2054.32  124.11   1
   3  -5  12  375.19   54.96   1
  -3  -5 -12  449.23   74.81   2
   3   5  12  549.25   92.18   1
   3   5  13   62.67   27.39   1
   3  -5  13   94.47   31.56   1
  -3  -5 -13   70.04   29.04   2
   3   5  14   -7.99   11.18   1
   3  -5  14    5.07    6.45   1
   3   5  15  362.94   81.98   1
   3  -5  15  217.45   53.62   1
   3   5  16   65.21   37.16   1
   3  -5  16   69.32   22.76   1
   3   5  17  186.11   61.76   1
   3  -5  17  140.71   42.24   1
   3  -5  18   -5.81    3.77   1
   3   5  18   28.51   21.84   1
   3  -5  19   76.08   38.94   1
   3   5  19  228.00   69.41   1
   3  -5  20   16.35   18.58   1
   3  -5  21  -38.07   30.09   1
  -3  -6  23  -23.22   22.52   1
  -3  -6  22    7.54   18.86   1
  -3   6  21   24.06   20.47   1
   3   6 -20  150.69   53.63   3
  -3   6  20  151.67   59.27   1
  -3   6  19   34.50   27.85   1
   3   6 -19   51.97   30.80   3
  -3  -6  19   68.06   49.26   2
  -3   6  18  472.45   87.93   1
   3   6 -18  529.70   92.59   3
  -3  -6  18  556.82  110.43   2
   3   6 -17  221.18   56.24   3
  -3   6  17  186.20   55.53   1
  -3  -6  17  203.95   65.07   2
  -3   6  16   23.39   19.92   1
   3   6 -16    4.74   12.64   3
  -3  -6  16   35.96   20.63   2
  -3   6  15  138.65   46.45   1
   3   6 -15  121.11   39.56   3
  -3  -6  15  119.12   50.76   2
  -3   6  14  163.55   49.53   1
   3   6 -14  215.17   55.87   3
  -3  -6  14  216.73   65.84   2
  -3   6  13   -5.79   14.46   1
   3   6 -13    4.48   14.33   3
  -3  -6  13  -24.18   26.40   2
   3   6 -12 1098.16  120.91   3
   3   6 -12 1063.79  110.41   1
  -3  -6  12 1160.56  143.87   2
  -3   6  12 1168.21  114.79   1
   3  -6 -11  151.60   42.32   1
   3   6 -11  334.85   62.32   3
  -3   6  11  363.41   62.40   1
   3   6 -11  308.74   59.99   1
  -3  -6  11  298.51   72.72   2
   3   6 -10  840.65  101.06   3
   3  -6 -10  533.60   73.55   1
   3   6 -10  784.47   91.23   1
  -3  -6  10  888.41  117.43   2
  -3   6  10  863.79   88.90   1
  -3  -6   9   13.19   17.62   2
   3   6  -9  -15.14   10.24   1
   3   6  -9   -6.25   10.46   3
   3  -6  -9   -6.50   10.11   1
  -3   6   9   -1.23    2.62   1
  -3  -6   8   73.33   26.71   2
   3  -6  -8   45.84   21.68   1
  -3   6   8   91.20   25.24   1
   3   6  -8   62.36   27.71   3
   3   6  -8   67.44   26.75   1
  -3   6   7  597.30   62.51   1
   3   6  -7  323.07   56.74   1
  -3   6   7  598.20   83.41   4
   3   6  -7  545.94   82.57   3
  -3  -6   7  563.54   88.61   2
   3  -6  -7  548.55   59.96   1
   3   6  -6  502.75   77.36   3
  -3   6   6  486.14   52.27   1
  -3   6   6  378.18   67.33   4
  -3  -6   6  478.59   81.85   2
   3  -6  -6  420.11   50.15   1
  -3   6   5 4127.14  136.98   1
   3   6  -5 3971.72  216.72   3
  -3   6   5 4097.75  218.07   4
   3  -6  -5 4118.38  141.73   1
  -3  -6   5 4341.90  233.46   2
   3  -6  -4 1027.34   50.77   2
   3   6  -4 1299.28  124.18   3
  -3  -6   4 1205.16  123.40   3
   3   6  -4 1370.33  130.65   2
  -3   6   4 1369.46  128.35   4
  -3   6   4 1186.66   62.20   1
  -3  -6   4 1251.97  125.30   2
  -3  -6   3 2753.46  181.12   3
   3   6  -3 2478.41  170.12   3
   3   6  -3 2562.95  175.86   2
  -3   6   3 2410.29  176.69   4
   3  -6  -3 1951.64   85.80   2
  -3  -6   3 2546.79  177.09   2
   3  -6  -2    3.80    2.76   2
  -3  -6   2    6.12   16.82   2
  -3  -6   2    6.25   12.67   3
  -3   6   2   -5.68    9.28   4
   3   6  -2   18.49   16.00   3
   3   6  -2   23.44   19.69   2
  -3  -6   1    8.17    1.78   2
  -3   6   1   14.39   16.95   4
   3   6  -1   -7.65   10.52   2
   3  -6  -1    8.42    3.23   2
  -3  -6   0   11.05   13.52   2
  -3   6   0   20.14   21.75   4
   3  -6   0    5.58    6.96   3
   3  -6   0   12.62   12.43   2
   3   6   0   58.17   29.38   2
  -3  -6  -1 1023.99  109.36   2
  -3   6  -1 1216.13  123.00   4
   3  -6   1 1098.21   89.80   3
   3  -6   1  974.03   83.99   2
   3   6   1 1126.51  112.31   2
  -3  -6  -2   -0.39   13.45   2
   3  -6   2    7.67    3.63   3
  -3   6  -2    4.33    9.80   4
   3  -6   2   -0.27    7.06   2
   3   6   2  -12.07   13.16   2
  -3  -6  -3  451.45   71.48   2
   3  -6   3  523.04   55.21   3
  -3   6  -3  442.46   79.92   4
   3  -6   3  360.94   56.98   2
   3   6   3  546.86   76.24   2
   3   6   3  541.67   71.42   1
   3   6   4   10.92    5.93   2
   3   6   4    7.02    7.81   4
   3   6   4   12.42   10.23   1
   3  -6   4   17.04   10.41   3
  -3  -6  -4   39.63   18.43   2
   3  -6   4    5.24   17.41   2
  -3  -6  -5 1951.29  154.39   2
   3  -6   5 1906.88   95.63   3
   3  -6   5 1802.19  135.82   2
   3   6   5 1976.71  102.26   4
   3   6   5 2126.14  154.05   2
   3   6   5 2183.69  155.22   1
   3   6   6   11.19   13.21   1
   3   6   6   -2.14    3.89   4
  -3  -6  -6   29.67   19.54   2
   3   6   6  -13.24   18.26   2
   3  -6   6   12.58   27.81   2
  -3  -6  -7  269.60   57.79   2
   3   6   7  281.30   57.25   1
   3  -6   7  283.18   58.94   2
   3   6   7  353.52   64.54   2
   3   6   8    8.89    5.67   2
   3  -6   8   -2.15    4.62   1
  -3  -6  -8  -14.60    6.40   2
   3  -6   8   -6.95   12.04   2
  -3  -6  -9  966.83  112.24   2
   3  -6   9 1011.82  126.92   2
   3  -6   9  990.67   61.43   1
   3   6   9 1147.59  121.12   2
   3   6   9 1161.40  124.82   1
   3   6  10  246.41   58.09   1
  -3  -6 -10  174.75   44.79   2
   3  -6  10  124.41   48.26   2
   3  -6  10  154.87   26.47   1
   3  -6  11  263.37   38.12   1
   3   6  11  345.48   71.86   1
  -3  -6 -11  294.39   60.26   2
   3  -6  11  284.62   68.14   2
   3  -6  12   44.61   20.17   1
   3   6  12   90.24   37.44   1
   3  -6  12   79.62   35.89   2
  -3  -6 -12   71.33   26.42   2
   3   6  13  145.60   45.76   1
   3  -6  13   73.47   18.75   1
   3  -6  13  187.61   56.24   2
  -3  -6 -13  140.14   44.99   2
   3  -6  14   96.66   27.35   1
   3   6  14  210.10   63.33   1
   3  -6  14  236.20   67.87   2
  -3  -6 -14  158.54   50.25   2
   3  -6  15    6.65    6.47   1
   3   6  15   18.46   21.99   1
   3  -6  15   37.45   28.69   2
   3   6  16   31.81   28.85   1
   3  -6  16   29.52   18.34   2
   3   6  17  552.08  112.87   1
   3  -6  17  934.87  143.84   2
   3  -6  18  113.90   53.81   2
   3   6  18  137.30   60.75   1
  -3   7  20   28.76   33.28   1
  -3   7  19  -17.11   19.80   1
  -3   7  18   59.31   34.73   1
   3   7 -18   69.48   34.14   3
   3   7 -17   57.77   26.28   3
  -3   7  17   -2.15   10.09   1
  -3  -7  17   37.88   39.10   2
  -3   7  16  158.91   53.11   1
   3   7 -16  134.18   46.64   3
  -3  -7  16  194.48   60.89   2
  -3   7  15  121.75   39.63   1
   3   7 -15  107.97   34.21   3
  -3  -7  15  139.10   56.08   2
  -3   7  14   37.05   21.73   1
   3   7 -14    7.49   15.71   3
  -3  -7  14   49.59   41.89   2
  -3   7  13   59.44   27.35   1
   3   7 -13   20.69   16.38   3
  -3  -7  13   54.34   36.66   2
   3   7 -12  168.39   49.74   3
  -3   7  12  189.01   46.56   1
  -3  -7  12  222.14   64.49   2
  -3  -7  11   -9.71    3.05   2
   3  -7 -11   -7.31    9.13   1
   3   7 -11   19.65   19.28   3
  -3   7  11    3.13    4.69   1
   3   7 -11   -3.64    8.64   1
   3  -7 -10   -6.15   15.68   1
  -3  -7  10  -26.78   31.63   2
   3   7 -10  -23.08   20.30   3
   3   7 -10    5.25    8.53   1
  -3   7  10    7.03   12.12   1
  -3   7   9  405.87   59.08   1
   3   7  -9  405.70   75.45   3
   3   7  -9  439.25   65.68   1
  -3  -7   9  484.46   93.15   2
  -3  -7   8  159.02   51.57   2
   3   7  -8  142.14   35.94   1
  -3   7   8  113.30   48.16   4
  -3   7   8  117.00   28.36   1
   3   7  -8  109.35   36.22   3
  -3  -7   7   16.37   18.19   2
  -3   7   7   27.36   25.12   4
   3   7  -7   32.79   12.12   1
   3   7  -7   38.99   23.61   3
  -3   7   7   52.88   19.07   1
   3   7  -6   30.64   22.32   3
  -3  -7   6   70.58   30.14   2
  -3   7   6   19.71   19.97   4
  -3   7   6   50.94   16.23   1
   3   7  -6   67.78   29.59   1
  -3   7   5  950.95  117.23   4
   3   7  -5  979.20  112.40   3
  -3  -7   5 1013.97  120.14   2
  -3   7   5  964.72   59.28   1
   3   7  -5  264.43   50.22   1
  -3  -7   4  323.73   69.60   2
   3  -7  -4  146.63   22.42   2
  -3   7   4  332.77   71.94   4
   3   7  -4  365.25   71.70   3
   3  -7  -3   81.79   20.08   2
  -3  -7   3  272.06   61.86   2
  -3   7   3  227.94   62.77   4
   3  -7  -2  511.40   79.25   3
  -3   7   2  664.17   95.51   4
   3  -7  -2  349.35   43.39   2
  -3  -7   2  616.35   92.24   2
   3  -7  -1  397.32   69.28   3
  -3   7   1  561.28   87.15   4
   3  -7  -1  262.05   40.28   2
  -3  -7   1  540.32   85.37   2
  -3  -7   0    9.36    1.87   2
  -3   7   0   19.13   13.88   4
   3  -7   0    3.47    3.93   3
   3  -7   0   18.42   18.48   2
  -3  -7  -1 2893.51  195.77   2
  -3   7  -1 3258.37  219.66   4
   3  -7   1 2872.99  162.56   3
   3  -7   1 2401.66  140.86   2
   3   7   2  213.83   44.86   1
  -3  -7  -2  197.60   53.90   2
   3  -7   2  206.26   40.64   3
  -3   7  -2  289.88   67.61   4
   3  -7   2  108.54   30.52   2
   3   7   3   -0.96   12.51   1
   3   7   3    7.54    7.57   4
   3  -7   3   -8.37    7.87   3
   3  -7   3  -23.71   20.59   2
  -3  -7  -3   -9.62   12.63   2
  -3  -7  -4   12.79   21.88   2
   3   7   4   -7.93   16.23   1
   3   7   4    9.76    5.37   4
  -3   7  -4   11.09   10.42   4
   3  -7   4   -7.86   14.39   2
   3  -7   4    6.90    8.50   3
  -3  -7  -5 1036.64  117.24   2
   3   7   5  813.05   68.92   4
   3  -7   5 1088.57   82.28   3
  -3   7  -5 1010.27  139.33   4
   3  -7   5  800.44  101.72   2
   3   7   5 1256.86  120.77   1
  -3  -7  -6  265.57   57.37   2
   3   7   6  280.37   57.47   1
   3   7   6  145.78   26.55   4
   3  -7   6  228.38   57.15   2
  -3  -7  -7  360.53   70.71   2
   3  -7   7  387.80   73.79   2
   3   7   7  543.18   81.50   1
   3   7   8   49.05   23.08   1
  -3  -7  -8   55.01   26.28   2
   3  -7   8   69.33   34.32   2
   3   7   9   63.20   31.54   1
  -3  -7  -9   26.34   23.81   2
   3  -7   9    0.99   12.48   2
   3   7  10  230.06   59.97   1
  -3  -7 -10  139.48   42.39   2
   3  -7  10  184.84   61.85   2
  -3  -7 -11  283.82   62.42   2
   3  -7  11  470.31   91.08   2
   3   7  11  496.72   88.30   1
   3   7  12  491.32   89.03   1
  -3  -7 -12  279.02   61.25   2
   3  -7  12  328.87   82.88   2
  -3  -7 -13   11.87    3.33   2
   3  -7  13   42.33   32.43   2
   3   7  13   23.97   15.99   1
  -3  -7 -14  181.18   53.48   2
   3   7  14  338.22   80.99   1
   3  -7  14  446.92   92.04   2
   3   7  15  154.96   55.02   1
   3  -7  15  179.55   63.33   2
   3   7  16   90.34   47.55   1
   3  -7  16  167.34   65.31   2
   3   7  17   14.13   27.33   1
   3   8 -16   47.76   13.92   3
   3   8 -15   50.61   30.42   3
  -3  -8  15   52.78   32.02   2
  -3  -8  14   62.95   30.03   2
   3   8 -14  -15.71   17.76   3
  -3   8  14   26.42   20.64   1
  -3  -8  13   -7.52   12.79   2
  -3   8  13    9.57   15.09   1
   3   8 -13    6.61    5.93   3
  -3  -8  12   13.24   23.52   2
  -3   8  12   11.23   17.68   1
   3   8 -12  -11.00   23.12   3
  -3  -8  11  460.23   93.87   2
  -3   8  11  357.18   59.04   1
   3   8 -11  367.25   74.02   3
  -3  -8  10   61.08   41.46   2
  -3   8  10   55.72   24.10   1
   3   8 -10   58.42   30.61   3
  -3  -8   9   41.68   29.05   2
   3   8  -9   28.87   19.57   3
  -3   8   9   16.13    2.33   1
  -3  -8   8   17.94   17.69   2
  -3   8   8   13.34   16.68   4
   3   8  -8   30.23   21.32   3
  -3  -8   7  101.81   44.50   2
  -3   8   7   77.11   29.46   4
   3   8  -7  116.62   36.70   3
  -3   8   6 1143.86  140.76   4
  -3  -8   6 1436.52  160.10   2
  -3  -8   5  118.18   42.57   2
  -3   8   5   67.60   33.39   4
  -3  -8   4   62.73   32.90   2
  -3   8   4   56.32   29.49   4
   3  -8  -4    1.39    7.52   2
  -3  -8   3   18.02   24.63   2
  -3   8   3   -9.26   17.28   4
   3  -8  -3    0.56    4.55   2
   3   8  -2  734.93   80.20   1
  -3   8   2  845.48  115.75   4
  -3  -8   2  685.83  103.29   2
   3  -8  -1    8.59   11.27   3
   3  -8  -1   10.01    8.11   2
  -3  -8   1   63.12   31.58   2
  -3   8   1   80.78   34.67   4
  -3  -8   0  494.56   87.23   2
   3  -8   0  363.51   64.80   3
  -3   8   0  501.60   97.45   4
   3   8   1    6.75    9.66   1
  -3   8  -1    3.46    4.37   4
  -3  -8  -1    2.98   17.24   2
   3  -8   1   11.82   15.48   3
   3  -8   1    7.14   13.07   2
   3   8   2   93.10   30.82   1
  -3   8  -2  100.88   45.31   4
   3   8   2   59.57   25.78   4
  -3  -8  -2   68.67   26.52   2
   3  -8   2   51.23   21.06   3
   3  -8   2   47.13   15.95   2
  -3   8  -3  370.79   92.39   4
  -3  -8  -3  366.02   71.07   2
   3   8   3  180.40   45.72   4
   3   8   3  482.53   72.45   1
   3  -8   3  198.29   50.01   2
   3   8   4   47.02   22.21   4
  -3  -8  -4  270.24   63.46   2
  -3   8  -4  252.82   71.89   4
   3   8   4  291.61   55.66   1
   3  -8   4  163.33   42.17   2
  -3  -8  -5   -1.70   22.78   2
   3   8   5  -11.79   13.36   1
   3   8   5    0.73    6.38   4
  -3   8  -5   48.28   31.31   4
   3  -8   5   13.72   22.92   2
  -3  -8  -6    3.93   11.47   2
   3   8   6    3.53    8.99   4
   3  -8   6    5.93   14.22   2
  -3   8  -6   -3.73    7.56   4
   3   8   6   -4.18   15.04   1
  -3  -8  -7  121.79   45.49   2
   3   8   7  204.22   51.58   1
   3  -8   7   78.18   28.55   2
  -3  -8  -8   30.66   11.77   2
   3   8   8   32.72   22.79   1
   3  -8   8    0.45   23.20   2
   3   8   9   10.81   22.10   1
  -3  -8  -9    3.53    7.76   2
   3  -8   9    0.06   15.86   2
  -3  -8 -10  430.75   76.36   2
   3  -8  10  763.51  118.15   2
   3   8  11  276.29   67.49   1
  -3  -8 -11  100.52   39.38   2
   3  -8  11  172.66   68.47   2
  -3  -8 -12   10.24   10.99   2
   3   8  12   90.40   41.38   1
   3  -8  12   65.25   42.40   2
   3   8  13    4.18   14.79   1
  -3  -8 -13    0.11   13.18   2
   3  -8  13   -2.72   21.30   2
   3   8  14   38.57   22.81   1
   3  -8  14  232.94   75.45   2
   3   8  15   63.66   35.77   1
   3  -8  15  129.15   56.09   2
   3   8  16  -14.85   30.08   1
   3   9 -13   -7.13   15.25   3
  -3  -9  12   85.26   47.61   2
   3   9 -12   22.29   22.19   3
  -3  -9  11   36.45   29.83   2
  -3  -9  10  -11.66   28.02   2
  -3  -9   9   64.71   37.23   2
  -3  -9   8  426.59   96.30   2
  -3   9   8  249.42   64.85   4
  -3  -9   7   17.70    2.90   2
  -3   9   7    7.28   15.66   4
  -3  -9   6   -8.00   15.32   2
  -3   9   6   -0.61    8.50   4
  -3  -9   5  -15.84   28.64   2
  -3   9   5   -3.27    9.70   4
  -3  -9   4  150.03   50.84   2
  -3   9   4  135.99   55.39   4
  -3  -9   3   91.56   37.76   2
  -3   9   3   74.39   45.73   4
  -3   9   2   12.66   11.28   4
  -3  -9   2   18.29   24.95   2
  -3   9   1  -29.81   31.54   4
  -3  -9   1    6.55   11.10   2
   3  -9   0   14.59   15.94   2
   3   9   0   22.39   14.38   1
  -3   9   0   14.10    7.49   4
  -3  -9   0   -4.93    9.37   2
   3  -9   1   -0.26    9.81   2
   3   9   1    2.18    9.73   1
  -3   9  -1   35.34   32.58   4
  -3  -9  -1   14.08   26.26   2
   3   9   1   -2.91   19.09   4
   3  -9   2   -0.53   19.94   2
  -3   9  -2   96.66   39.07   4
   3   9   2   39.18   22.14   4
   3   9   2  119.11   40.45   1
  -3  -9  -2   79.10   29.45   2
  -3   9  -3   27.44   11.10   4
  -3  -9  -3    6.39    6.31   2
   3   9   3    7.43   14.24   4
   3  -9   3   -3.74   13.03   2
  -3   9  -4  255.31   69.69   4
   3   9   4   34.06   21.73   4
  -3  -9  -4  118.52   43.31   2
   3   9   4  242.27   55.81   1
   3  -9   4   30.35   20.56   2
  -3  -9  -5   15.00   20.67   2
  -3   9  -5    6.12   14.15   4
   3   9   5   -0.57    4.88   1
   3  -9   5   22.43   26.83   2
  -3   9  -6   72.77   33.73   4
   3   9   6   59.43   31.95   1
  -3  -9  -6    4.97   27.64   2
   3  -9   6    3.04   12.16   2
  -3   9  -7   -8.27   12.44   4
   3   9   7   -2.09    4.47   1
   3  -9   7    1.81   13.47   2
  -3  -9  -8    2.74   11.08   2
  -3   9  -8  -10.90   21.94   4
   3   9   8   27.30   19.89   1
   3  -9   8    5.05   16.54   2
   3   9   9    1.62    6.03   1
   3  -9   9   26.89   29.67   2
   3   9  10   39.72   35.17   1
  -3  -9 -10    8.84   11.20   2
   3  -9  10   32.88   23.70   2
   3   9  11   39.78   31.40   1
   3  -9  11   32.06   39.57   2
   3   9  12  121.03   51.84   1
   3  -9  12  182.25   61.29   2
   3   9  13   36.61   31.80   1
   3  -9  13  140.52   58.63   2
   3   9  14   32.40   38.37   1
  -3 -10   9   16.34   24.31   2
  -3 -10   8    5.50    9.96   2
  -3  10   8   31.30   37.19   4
  -3 -10   7  -42.33   30.66   2
  -3  10   7  -11.67   28.49   4
  -3 -10   6   12.80   27.12   2
  -3  10   6   16.92   29.75   4
  -3 -10   5  203.76   62.83   2
  -3  10   5  140.74   60.98   4
  -3  10   4   99.65   44.80   4
  -3 -10   4  118.14   56.46   2
  -3  10   3   16.26   18.74   4
  -3 -10   3   38.13   32.83   2
  -3  10   2   71.86   41.82   4
  -3 -10   2   27.33   31.47   2
  -3 -10   1   92.41   41.70   2
  -3  10   1  306.45   83.75   4
  -3  10   0   32.60   25.83   4
  -3 -10   0   14.20   14.47   2
   3  10   0    5.89    6.24   4
  -3 -10  -1  -49.66   30.01   2
  -3  10  -1    5.95   14.19   4
  -3  10  -2   58.86   40.89   4
  -3 -10  -2   16.41   16.51   2
  -3  10  -3   46.45   44.33   4
  -3 -10  -3    9.57   16.73   2
  -3 -10  -4   11.55   16.44   2
  -3  10  -4   -9.67   23.66   4
  -3  10  -5   63.44   40.03   4
  -3 -10  -5   10.83   22.16   2
   3 -10   8    4.98    9.78   2
   3 -10   9   20.61   36.62   2
   3 -10  10   92.59   32.72   2
   3 -10  11    5.72    6.57   2
  -3  11   6    0.08   22.80   4
  -3  11   5   -1.64   23.84   4
  -3 -11   5  -45.00   32.17   2
  -3  11   4   17.19   14.03   4
  -3 -11   4    0.08   13.63   2
  -3 -11   3   20.88   32.62   2
  -3 -11   2  -29.80   25.10   2
  -3 -11   1  -51.07   32.53   2
  -3 -11   0   13.46   16.58   2
  -4   0  26   -5.95    4.63   2
  -4   0  25   45.02   27.59   2
  -4   0  24   66.37   33.55   2
  -4   0  24  198.09   70.98   1
  -4   0  23  -46.02   47.75   1
  -4   0  23   20.63   23.44   2
  -4   0  22   68.47   25.10   2
  -4   0  22   90.25   43.97   1
  -4   0  21   -7.47   10.89   2
  -4   0  21   15.67    3.56   1
  -4   0  20   -6.63   11.80   1
  -4   0  20   -8.55   17.10   2
  -4   0  19    7.73   12.21   1
  -4   0  19   -0.09   17.28   2
  -4   0  18   45.36   27.04   1
  -4   0  18   46.46   21.00   2
  -4   0  17   72.27   46.95   1
  -4   0  17   21.97   21.64   2
  -4   0  16   -4.13   18.47   1
  -4   0  16   36.90   25.02   2
  -4   0  15    0.53    7.16   2
  -4   0  15   14.47   11.37   1
  -4   0  14 1155.93  121.39   1
  -4   0  14 1224.02  106.98   2
   4   0 -13   -1.97    1.84   1
  -4   0  13   -7.21   14.69   1
  -4   0  13   15.63    6.08   2
   4   0 -12  863.87   99.81   1
  -4   0  12  767.37   94.86   1
  -4   0  12  693.80   75.82   2
  -4   0  11   17.53    6.76   1
  -4   0  11   -5.62    8.35   2
  -4   0  10 2615.87  157.58   1
  -4   0  10 2421.31  130.08   2
  -4   0   9    8.71   11.96   1
   4   0  -9   -1.04   12.28   2
  -4   0   9   -5.08    9.50   2
   4   0  -8 7869.95  217.86   2
  -4   0   8 7565.39  213.15   2
  -4   0   8 7340.20  248.05   1
  -4   0   7    0.60    6.76   2
  -4   0   7   -8.77   10.59   1
   4   0  -7   -7.37    9.09   2
   4   0  -6 1051.80   74.53   2
  -4   0   6  945.41   72.21   2
  -4   0   5  -11.24   11.73   2
   4   0  -5    4.49    9.29   2
   4   0  -4 7881.23  197.05   2
  -4   0   4 7277.23  193.17   2
   4   0  -3   12.51    5.07   2
  -4   0   3    0.14    5.43   2
  -4   0   2 8559.38  207.65   2
   4   0  -2 8577.06  211.65   4
   4   0  -2 8797.06  208.35   2
   4   0  -1   -4.37    9.12   4
  -4   0   1   -4.85    3.98   2
   4   0  -1   -7.66   10.63   2
   4   0   0 2124.27  107.82   2
   4   0   0 1923.26   93.91   3
   4   0   0 2006.54   95.39   4
  -4   0   0 1913.39  102.44   2
   4   0   1    3.79    3.86   2
   4   0   1   15.28    8.54   4
   4   0   1   21.02   11.01   3
  -4   0  -1   26.33   18.33   2
   4   0   213419.74  234.86   3
   4   0   212709.74  238.21   4
  -4   0  -212367.97  232.06   4
  -4   0  -212711.47  285.56   2
  -4   0  -3   -8.49    9.29   4
  -4   0  -3   -7.18    8.52   3
   4   0   3    7.50    4.94   3
  -4   0  -3   18.61   15.06   2
  -4   0  -424007.82  311.97   3
   4   0   424155.35  318.05   3
  -4   0  -424094.07  322.34   4
  -4   0  -423144.13  414.68   2
  -4   0  -5   -5.83    6.13   4
  -4   0  -5   -5.99   18.27   2
  -4   0  -5   -0.86    7.75   3
  -4   0  -6  841.69   86.62   2
  -4   0  -6  904.11   63.34   3
  -4   0  -6  871.81   63.65   4
   4   0   6  952.45   86.64   1
   4   0   7    8.16    7.65   1
  -4   0  -7   -3.57    9.25   3
  -4   0  -7   10.88   10.66   4
  -4   0  -8 5246.30  168.11   4
  -4   0  -8 5236.76  165.03   3
   4   0   8 5549.70  227.41   1
   4   0   9  -31.69   17.73   1
  -4   0  -9    0.78    2.96   3
  -4   0 -1011891.47  265.41   3
   4   0  1011915.41  379.10   2
   4   0  1011383.08  357.09   1
   4   0  11    7.80   13.45   1
  -4   0 -11   16.07   14.18   3
   4   0  11    4.14   13.28   2
  -4   0 -12 2034.65  120.41   3
   4   0  12 2126.56  168.19   1
   4   0  13  -23.62   25.89   1
   4   0  14 1488.46  147.92   1
   4   0  15  -10.49   19.05   1
   4   0  16    1.28    6.81   1
   4   0  17   30.13   21.06   1
   4   0  18  350.94   85.02   1
   4   0  19   15.59   23.16   1
   4   0  20  131.79   51.15   1
   4   0  21   -7.22    7.57   1
   4   0  22  -41.04   23.00   1
  -4  -1  26   -0.78    5.35   2
  -4   1  25    9.28   16.59   2
  -4  -1  25  -10.64   26.91   2
  -4  -1  24  132.27   52.84   1
  -4   1  24   51.15   16.23   2
  -4  -1  24   42.95   28.50   2
  -4  -1  23  163.35   57.66   1
  -4   1  23  170.63   59.94   1
  -4   1  23  143.60   44.65   2
  -4  -1  23  107.79   37.21   2
  -4  -1  22    1.66   14.26   1
  -4   1  22   10.92   13.99   2
  -4   1  22   -4.47   18.23   1
  -4  -1  22   31.08    5.19   2
  -4  -1  21  484.36   94.97   1
  -4   1  21  526.90  102.60   1
  -4   1  21  459.99   78.33   2
  -4  -1  21  461.77   85.54   2
  -4  -1  20    2.55    4.02   1
  -4   1  20    2.51    8.64   2
  -4   1  20    9.96   29.78   1
  -4  -1  20  -15.87    9.37   2
  -4  -1  19   11.83   21.75   1
  -4   1  19   43.08   30.55   1
  -4   1  19    2.96    6.84   2
  -4  -1  19   10.52    9.13   2
  -4  -1  18   79.99   26.85   1
  -4   1  18   67.38   36.07   1
  -4   1  18   99.43   34.35   2
  -4  -1  18   44.30   22.15   2
  -4  -1  17  294.83   63.97   1
  -4   1  17  290.78   66.91   1
  -4   1  17  305.76   54.35   2
  -4  -1  17  282.46   59.56   2
  -4   1  16 2165.57  178.92   1
  -4  -1  16 2094.91  177.00   1
  -4   1  16 2056.77  140.83   2
  -4  -1  16 2044.41  157.35   2
  -4   1  15  938.64  112.97   1
  -4  -1  15  825.71  107.11   1
  -4   1  15  816.73   85.86   2
  -4  -1  15  829.50   98.34   2
  -4  -1  14 2214.92  170.10   1
  -4   1  14 2119.43  166.37   1
  -4   1  14 2222.83  133.92   2
  -4  -1  14 2191.83  153.09   2
   4   1 -13  218.71   51.42   1
   4  -1 -13  220.21   55.94   1
  -4  -1  13  228.04   49.08   1
  -4   1  13  240.29   52.32   1
  -4   1  13  217.70   41.71   2
  -4  -1  13  213.15   44.85   2
  -4   1  12 1631.27  135.93   1
   4   1 -12 1739.61  142.67   1
   4  -1 -12 1768.00  140.56   1
  -4  -1  12 1765.82  141.20   1
  -4   1  12 1687.88  106.99   2
  -4  -1  12 1641.69  124.49   2
  -4   1  11  137.05   34.35   1
   4  -1 -11  198.46   47.09   1
  -4  -1  11  140.27   38.13   1
  -4   1  11  139.73   30.14   2
  -4  -1  11  137.56   34.88   2
  -4   1  10  349.01   57.47   1
   4  -1 -10  375.99   64.03   1
  -4  -1  10  398.37   58.14   2
  -4   1  10  357.85   43.77   2
  -4  -1  10  436.02   65.27   1
  -4   1   9  208.61   40.71   1
   4  -1  -9  272.60   51.63   1
  -4  -1   9  252.04   48.51   1
   4   1  -9  201.32   39.27   2
  -4  -1   9  199.07   40.09   2
  -4   1   9  183.54   32.37   2
  -4  -1   8 7337.85  248.49   1
  -4  -1   8 6874.80  226.90   2
  -4   1   8 6621.63  232.05   1
   4  -1  -8 7322.17  183.35   2
   4   1  -8 7154.17  229.67   2
   4  -1  -8 7682.45  248.77   1
  -4   1   8 6690.95  177.22   2
   4  -1  -7  594.64   49.27   2
   4   1  -7  555.61   61.32   2
  -4  -1   7  559.12   62.18   2
  -4   1   7  546.48   61.69   1
  -4   1   7  551.85   49.34   2
   4  -1  -7  537.49   65.06   1
   4  -1  -6 2727.81  139.64   1
  -4   1   6 2758.62  137.72   1
   4  -1  -6 2946.01  106.89   2
   4   1  -6 2803.63  139.42   2
  -4  -1   6 2710.00  133.38   2
  -4   1   6 2689.96  104.41   2
  -4  -1   5   -5.98   12.25   2
  -4   1   5   12.01    9.57   2
   4  -1  -5    3.74   12.72   1
   4   1  -5    5.10    8.05   2
   4  -1  -5   10.00    8.28   2
   4   1  -4  172.04   34.13   2
   4  -1  -4  156.43   24.75   2
  -4   1   4  147.09   23.99   2
  -4  -1   4  171.10   32.87   2
   4  -1  -4  112.26   27.26   1
   4  -1  -3   -6.65    9.56   2
  -4  -1   3   -8.10    8.33   2
   4   1  -3   -1.41    8.58   2
  -4   1   3    6.33    9.72   2
   4  -1  -3    1.37    8.27   1
  -4  -1   2 2510.08  123.99   2
  -4   1   2 2459.37  101.42   2
   4   1  -2 2588.40  126.51   3
   4   1  -2 2718.43  126.69   2
   4  -1  -2 2653.04  105.83   2
  -4  -1   1 1459.21   95.07   2
   4  -1  -1 1486.08   83.91   2
   4  -1  -1 1652.58   97.66   4
  -4   1   1 1480.66   82.41   2
   4   1  -1 1517.91   94.43   3
  -4   1   1 1508.41   94.72   4
  -4   1   0 2955.70  120.90   2
  -4  -1   0 3067.81  139.60   2
   4  -1   0 2979.58  124.42   2
   4  -1   0 3154.17  132.74   4
  -4   1   0 3006.62  130.26   4
   4   1   0 3098.60  132.34   3
   4   1   1 3940.12  118.70   4
   4  -1   1 3995.48  150.77   4
   4  -1   1 3949.64  146.19   2
  -4   1  -1 3832.47  146.73   4
   4   1   1 3886.20  146.25   3
   4  -1   1 3515.74  109.24   3
  -4   1  -1 3796.19  143.93   2
  -4  -1  -1 3930.51  146.04   3
  -4  -1  -1 3815.32  160.24   2
  -4   1  -2 1373.57   91.48   2
   4  -1   2 1418.42   66.03   3
   4   1   2 1428.18   68.96   4
  -4  -1  -2 1400.22  100.20   2
  -4   1  -2 1398.27   91.15   4
  -4  -1  -2 1422.24   87.35   3
   4   1   2 1546.09   91.86   3
   4  -1   2 1536.95   97.81   2
   4   1   3 9945.14  177.05   4
  -4   1  -3 9403.59  250.36   2
  -4   1  -3 9581.26  236.03   4
   4  -1   3 9727.23  161.19   3
  -4  -1  -3 9629.53  269.32   2
   4  -1   3 9803.66  259.94   2
  -4  -1  -3 9600.54  228.80   3
   4   1   3 9718.75  233.16   3
  -4  -1  -441335.00  571.10   2
   4  -1   441469.43  559.48   2
  -4   1  -440737.18  491.36   4
  -4  -1  -440815.56  477.77   3
  -4   1  -440137.40  544.53   2
  -4   1  -5 4210.59  163.35   4
  -4  -1  -5 4478.35  194.26   2
  -4  -1  -5 4343.56  110.49   4
  -4   1  -5 4254.07  103.96   3
   4  -1   5 4744.98  195.65   2
  -4  -1  -5 4234.88  157.50   3
  -4  -1  -6 2176.62   78.57   4
  -4   1  -6 2014.34   73.57   3
  -4  -1  -6 2154.92  114.12   3
  -4  -1  -6 2128.91  134.99   2
  -4   1  -6 2118.04  117.59   4
   4  -1   6 2095.91  126.16   1
   4   1   7  191.06   41.42   1
   4  -1   7  200.71   41.41   1
  -4   1  -7  199.19   24.20   3
  -4  -1  -7  176.71   37.35   2
  -4  -1  -7  205.61   25.59   4
  -4  -1  -7  247.95   39.25   3
  -4  -1  -8 1051.80   84.39   3
  -4   1  -8 1034.30   57.38   3
  -4  -1  -8 1087.43   60.42   4
  -4  -1  -8 1026.10  101.95   2
   4   1   8 1090.97  102.87   1
   4  -1   8  883.61   90.26   1
  -4   1  -9 2901.32  103.90   3
   4  -1   9 3252.73  192.67   2
  -4  -1  -9 2925.93  145.56   3
  -4  -1  -9 2875.87  104.16   4
  -4  -1  -9 2973.12  179.29   2
   4   1   9 2933.62  181.54   1
   4  -1   9 2719.20  162.15   1
  -4  -1 -10  319.99   37.12   4
   4   1  10  319.97   63.24   1
   4  -1  10  313.39   57.21   1
  -4   1 -10  318.02   35.94   3
   4   1  10  356.54   68.46   2
   4  -1  10  333.55   61.85   2
   4   1  11 1490.82  140.19   2
  -4   1 -11 1292.45   78.47   3
   4   1  11 1370.05  134.19   1
   4  -1  11 1328.61  122.18   1
   4  -1  12 6726.12  282.87   1
  -4   1 -12 6434.49  183.48   3
  -4  -1 -12 5562.54  223.41   3
   4   1  12 6661.73  303.20   1
   4   1  13   23.50   25.90   1
   4  -1  13  -30.42   22.87   1
  -4   1 -13   11.64    6.21   3
   4   1  14  831.96  109.51   1
   4  -1  14  800.29  107.20   1
   4   1  15  208.87   60.99   1
   4  -1  15  164.95   50.13   1
   4   1  16    7.75   15.55   1
   4  -1  16   35.97   26.22   1
   4   1  17   18.53    5.93   1
   4  -1  17   39.89   31.32   1
   4   1  18  409.95   88.71   1
   4  -1  18  394.94   85.27   1
   4   1  19   16.92   18.47   1
   4  -1  19  -11.77   22.57   1
   4  -1  20  176.06   59.90   1
   4   1  20  214.54   67.66   1
   4  -1  21   48.54   32.94   1
   4   1  21   41.04   37.16   1
   4  -1  22  193.73   64.91   1
  -4  -2  25   17.07   36.06   2
  -4  -2  24   40.02   37.38   1
  -4  -2  24   14.98   27.25   2
  -4   2  23  149.00   53.62   1
  -4  -2  23  188.83   66.93   1
  -4   2  23  124.85   41.17   2
  -4  -2  23  110.82   44.72   2
  -4   2  22   99.08   48.53   1
  -4  -2  22   82.69   35.60   1
  -4   2  22  103.32   38.39   2
  -4  -2  22   47.41   22.64   2
  -4  -2  21    6.61   19.07   1
  -4   2  21  -11.00   21.30   1
  -4   2  21   -7.75   12.29   2
  -4  -2  21   -1.93    9.34   2
  -4   2  20   86.72   38.69   1
  -4  -2  20   81.93   33.59   1
  -4   2  20   91.07   32.62   2
  -4  -2  20   91.54   36.81   2
  -4  -2  19  386.37   79.86   1
  -4   2  19  335.51   58.87   2
  -4   2  19  358.53   79.87   1
  -4  -2  19  372.46   73.17   2
  -4   2  18  763.95  114.13   1
  -4  -2  18  824.15  117.08   1
  -4   2  18  710.36   83.58   2
  -4  -2  18  642.72  100.04   2
  -4   2  17  168.22   55.72   1
  -4  -2  17  205.80   54.61   1
  -4   2  17  156.17   37.69   2
  -4  -2  17  170.02   53.27   2
  -4   2  16  610.35   96.57   1
  -4  -2  16  655.08   98.14   1
  -4   2  16  589.24   70.53   2
  -4  -2  16  506.47   84.85   2
  -4  -2  15  392.30   73.79   1
  -4   2  15  389.42   72.71   1
  -4   2  15  405.55   54.41   2
  -4  -2  15  470.12   79.09   2
  -4   2  14   -4.66   10.69   1
  -4   2  14   -2.66    5.46   2
  -4  -2  14  -20.95   19.08   2
   4   2 -13    4.02   16.81   1
  -4   2  13   36.14   29.15   1
  -4  -2  13   -3.05    1.43   1
  -4   2  13   -1.95    5.44   2
  -4  -2  13    4.69   16.18   2
   4  -2 -13   18.69   20.06   1
  -4   2  12 1151.78  113.92   1
   4  -2 -12 1184.25  122.73   1
   4   2 -12 1244.95  121.05   1
  -4   2  12 1192.70   79.25   2
  -4  -2  12 1186.58  113.58   2
  -4  -2  12 1182.05  116.20   1
   4  -2 -11  -10.92   12.05   1
  -4  -2  11   -3.29   13.64   1
  -4   2  11   -2.08    9.76   1
   4   2 -11    3.01    9.68   1
  -4  -2  11    9.20    7.81   2
  -4   2  11   -0.20    3.02   2
  -4  -2  10  706.88   84.95   1
  -4   2  10  671.12   78.87   1
   4  -2 -10  681.16   88.05   1
   4   2 -10  648.17   82.06   1
   4   2 -10  648.29   77.15   2
  -4  -2  10  675.18   83.01   2
  -4   2  10  696.64   53.54   2
  -4   2   9  164.86   40.63   1
  -4  -2   9  171.94   40.34   1
   4  -2  -9  142.88   41.53   1
   4  -2  -9  161.31   36.29   4
   4   2  -9  198.11   44.33   2
  -4   2   9  179.71   25.22   2
  -4  -2   9  186.78   40.65   2
  -4   2   8  420.07   36.26   2
  -4   2   8  410.23   57.88   1
   4  -2  -8  461.38   60.25   1
   4   2  -8  429.95   60.32   2
  -4  -2   8  380.74   56.38   2
  -4  -2   7  152.41   34.06   2
  -4   2   7  137.40   19.32   2
  -4   2   7  131.10   29.67   1
   4  -2  -7  172.87   37.49   1
   4   2  -7  149.38   35.25   2
  -4   2   6 3424.37   92.52   2
   4  -2  -6 3595.69   93.32   2
   4   2  -6 3422.89  165.71   2
   4  -2  -6 3275.79  150.08   1
  -4  -2   6 3314.89  161.48   2
  -4   2   6 3126.41  145.48   1
   4  -2  -5 4930.61  172.89   1
   4   2  -5 5000.77  199.20   3
   4  -2  -5 5060.01  110.40   2
  -4   2   5 4453.97  167.30   1
  -4   2   5 4945.71  110.96   2
  -4  -2   5 4831.89  194.46   2
   4  -2  -4  932.12   73.75   1
   4   2  -4  896.15   82.57   3
   4  -2  -4  907.62   49.49   2
  -4  -2   4  902.46   83.50   2
  -4   2   4  860.08   47.93   2
   4  -2  -3 2686.07  118.46   1
   4   2  -3 2695.22  140.42   3
  -4   2   3 2593.27   88.90   2
  -4   2   3 2563.38  136.51   4
  -4  -2   3 2469.67  135.68   2
   4  -2  -3 2671.51   89.47   2
   4  -2  -2  258.23   30.90   2
  -4  -2   2  307.85   46.13   2
  -4   2   2  287.06   31.63   2
   4   2  -2  295.51   43.54   3
   4  -2  -2  224.65   34.80   1
  -4   2   2  291.75   48.43   4
  -4  -2   1 2023.16  120.38   2
   4  -2  -1 2071.55   92.90   2
   4   2  -1 2002.09  116.93   3
  -4   2   1 2090.19   90.81   2
  -4   2   1 2044.49  119.41   4
  -4   2   0 1657.50  106.85   4
  -4  -2   0 1606.35  109.50   2
   4   2   0 1682.69  106.02   3
   4  -2   0 1624.86   87.71   2
  -4   2  -1  140.32   26.56   4
  -4  -2  -1   99.82   23.77   2
   4   2   1  150.44   30.47   3
   4  -2   1  146.01   29.81   2
  -4  -2  -2  748.54   74.35   2
   4   2   2  727.94   72.20   3
   4  -2   2  761.40   67.72   2
  -4   2  -2  713.41   72.29   4
   4  -2   3  153.68   14.15   3
   4   2   3  187.97   19.91   4
  -4  -2  -3  189.51   41.52   2
  -4  -2  -3  224.20   40.30   3
  -4   2  -3  170.98   34.43   4
   4   2   3  234.16   39.65   3
   4  -2   3  203.81   37.89   2
  -4  -2  -4   35.26   19.07   2
  -4   2  -4   30.95   19.22   4
  -4  -2  -4   16.61   14.83   3
   4  -2   4    7.03    6.83   2
  -4  -2  -5 4086.82  193.39   2
   4  -2   5 4270.16  185.05   2
  -4   2  -5 4115.67  179.70   4
   4  -2   5 4224.90  161.70   1
   4  -2   6  257.21   42.93   1
   4  -2   6  287.14   51.57   2
  -4  -2  -6  287.56   51.07   2
   4  -2   7  905.22   97.25   2
  -4  -2  -7  879.62   94.12   2
   4   2   7  990.70  102.77   1
   4  -2   7  878.20   82.30   1
   4   2   8    6.49    3.91   1
   4  -2   8   25.04   19.16   1
   4   2   8   11.27   16.87   2
  -4  -2  -8   27.51   20.49   2
   4  -2   8   10.21    5.57   2
   4   2   9  411.09   70.59   1
   4   2   9  409.96   68.98   2
  -4   2  -9  322.08   19.11   3
  -4  -2  -9  343.53   54.37   3
   4  -2   9  296.69   60.89   2
  -4  -2  -9  321.75   57.31   2
   4  -2   9  311.88   56.20   1
   4   2  10 1369.70  131.01   1
   4  -2  10 1407.06  138.53   2
  -4   2 -10 1336.60   48.70   3
  -4  -2 -10 1401.38  114.24   3
   4   2  10 1509.68  136.55   2
  -4  -2 -10 1348.44  125.49   2
   4  -2  10 1472.91  120.44   1
   4  -2  11 6723.06  266.39   1
  -4  -2 -11 6543.52  257.09   3
  -4  -2 -11 6797.40  107.75   4
  -4   2 -11 6239.94  123.57   3
  -4  -2 -11 6632.38  286.42   2
   4   2  11 6469.75  294.76   1
  -4  -2 -12  740.82   41.94   4
   4  -2  12  592.97   83.44   1
  -4   2 -12  667.94   45.16   3
  -4  -2 -12  730.42   86.58   3
   4   2  13   24.84   26.03   1
  -4  -2 -13   22.13    8.37   4
  -4   2 -13   36.85   13.19   3
  -4  -2 -13   49.82   25.14   3
   4  -2  13   27.71   19.92   1
  -4   2 -14   10.87    5.95   3
   4   2  14    0.74    7.59   1
  -4  -2 -14    4.86   10.23   3
   4  -2  14    0.46    7.74   1
   4   2  15   41.49   23.30   1
  -4   2 -15   56.23   16.48   3
   4  -2  15    1.49    5.50   1
   4   2  16   47.58   28.57   1
   4  -2  16    1.29    2.19   1
   4   2  17  755.73  118.29   1
   4  -2  17  751.08  108.27   1
   4  -2  18  112.84   43.81   1
   4   2  18  129.04   51.29   1
   4  -2  19   29.65   22.54   1
   4   2  19   60.62   35.23   1
   4  -2  20  441.60   93.98   1
   4   2  20  484.26  104.51   1
   4  -2  21   50.39   23.31   1
   4   2  21   57.51   39.38   1
   4  -2  22  161.28   61.71   1
  -4  -3  24  100.03   42.66   2
  -4   3  23    8.56   17.55   1
  -4  -3  23   21.25   32.34   1
  -4  -3  23   46.03   32.63   2
  -4   3  22   40.91   34.11   1
  -4  -3  22   53.81   32.11   1
  -4  -3  22   -2.16   18.23   2
  -4   3  21   43.80   24.85   1
  -4  -3  21   75.56   36.84   1
  -4  -3  21   72.85   36.44   2
  -4   3  20  104.77   43.22   1
  -4  -3  20  123.12   47.00   1
  -4   3  20  133.74   35.99   2
  -4  -3  20  126.72   47.65   2
  -4   3  19  229.86   60.31   1
  -4   3  19  303.55   51.88   2
  -4  -3  19  269.18   67.74   1
  -4  -3  19  287.46   69.89   2
  -4   3  18   88.87   36.02   1
  -4  -3  18   85.78   40.40   1
  -4   3  18   82.69   23.25   2
  -4  -3  18   85.07   36.52   2
  -4   3  17  169.50   54.29   1
  -4   3  17  173.38   36.05   2
  -4  -3  17  162.87   52.53   2
  -4  -3  17  101.10   38.82   1
  -4   3  16 1205.65  134.74   1
  -4   3  16 1139.75   92.73   2
  -4   3  16 1218.36   89.11   2
  -4  -3  16 1330.45  143.36   2
  -4  -3  16 1345.24  141.93   1
  -4  -3  15   11.79   16.59   1
  -4   3  15   32.27   29.99   1
  -4   3  15    8.04   10.83   2
  -4   3  15   11.18   11.47   2
  -4  -3  15    6.55    5.67   2
  -4  -3  14  180.69   50.07   1
  -4   3  14  144.89   42.13   1
  -4  -3  14  168.89   49.68   2
  -4   3  14  126.35   25.75   2
  -4   3  14  136.14   26.11   2
  -4  -3  13  618.10   85.85   1
  -4   3  13  601.78   83.93   1
   4  -3 -13  551.97   89.92   1
   4  -3 -13  580.93   84.00   4
  -4   3  13  567.47   53.01   2
  -4   3  13  621.19   53.58   2
  -4  -3  13  654.45   92.16   2
   4  -3 -12  172.06   45.15   4
  -4   3  12   83.91   31.67   1
  -4  -3  12  106.59   31.89   1
   4   3 -12  124.62   36.85   1
  -4   3  12  116.02   21.04   2
   4  -3 -12  129.63   39.93   1
  -4  -3  12  121.88   41.60   2
  -4   3  12  122.56   20.65   2
  -4  -3  11 4929.23  231.93   1
  -4   3  11 4683.03  218.80   1
   4  -3 -11 4821.32  226.07   1
   4  -3 -11 4546.39  225.20   4
  -4   3  11 4641.73  118.87   2
  -4  -3  11 4605.45  233.99   2
  -4   3  11 4521.83  113.79   2
   4   3 -11 4971.37  233.84   1
  -4   3  10   55.92   11.07   2
   4  -3 -10   42.82   23.18   4
  -4   3  10   44.05   20.17   1
   4   3 -10   35.14   18.35   1
   4   3 -10   51.62   26.28   2
  -4   3  10   56.26   10.97   2
   4  -3 -10   43.74   23.50   1
  -4  -3  10   31.43   10.44   2
   4  -3  -9   41.27   16.82   1
   4   3  -9   44.79   21.37   3
   4  -3  -9   67.25   25.03   4
   4   3  -9   30.54   12.49   1
   4   3  -9   47.08   20.67   2
  -4   3   9   30.05    9.30   1
  -4  -3   9   33.26   26.42   2
   4   3  -8 6638.06  249.96   1
  -4   3   8 6140.11  218.58   1
   4   3  -8 6116.22  246.83   3
   4  -3  -8 5943.56  219.58   1
   4  -3  -8 6554.00  249.94   4
   4   3  -8 6035.88  250.37   2
  -4  -3   8 6193.31  253.37   2
   4  -3  -7 1051.03   87.44   1
   4   3  -7  955.25   96.62   3
  -4   3   7  946.27   84.65   1
   4  -3  -7  980.75   96.86   4
  -4  -3   7  953.25   95.65   2
   4   3  -6 2326.75  147.09   3
   4  -3  -6 2498.75  128.64   1
  -4   3   6 2412.57  126.57   1
  -4  -3   6 2535.51  153.50   2
  -4  -3   5  119.97   29.46   2
  -4   3   5  136.32   26.98   1
   4  -3  -5  122.38   29.01   1
   4   3  -5  131.55   35.35   3
   4   3  -4   26.50   29.41   3
   4  -3  -4   29.25    7.40   2
  -4  -3   4   87.18   28.09   2
  -4   3   4   52.72   31.29   4
   4  -3  -4   19.31   11.27   1
   4  -3  -3 1207.34   53.80   2
  -4   3   3 1183.37   99.73   4
   4   3  -3 1198.37   99.76   3
  -4  -3   3 1153.71  102.59   2
   4  -3  -3 1180.28   75.02   1
   4   3  -2  758.35   78.03   3
   4  -3  -2  653.97   56.19   1
   4  -3  -2  733.15   49.10   2
  -4   3   2  684.18   75.00   4
  -4  -3   2  693.26   76.81   2
   4  -3  -1 2533.50  101.04   2
   4   3  -1 2479.66  143.33   3
   4  -3  -1 2612.93  101.94   1
  -4   3   1 2378.61  139.33   4
  -4  -3   1 2658.31  150.67   2
  -4  -3   0  247.77   45.28   2
   4  -3   0  280.25   32.88   1
  -4   3   0  249.66   45.79   4
   4  -3   0  279.24   37.25   2
   4   3   0  264.08   44.79   3
  -4  -3  -1 1464.90  112.43   2
  -4   3  -1 1376.10  108.24   4
   4  -3   1 1303.84   84.98   2
   4   3   1 1367.96  107.23   3
  -4   3  -2 3972.75  189.36   4
  -4  -3  -2 4254.12  192.29   2
   4  -3   2 4255.13  160.03   2
   4   3   2 4153.78  188.31   3
  -4  -3  -3 5101.93  214.24   2
  -4   3  -3 4941.22  209.77   4
   4  -3   3 4892.99  185.04   2
   4  -3   4    2.89    3.21   1
  -4   3  -4   25.77   17.84   4
  -4  -3  -4   -9.92   20.70   2
   4  -3   4   13.93    5.27   2
   4   3   5 4278.88  202.40   2
  -4  -3  -5 4268.05  198.82   3
  -4  -3  -5 4106.00  197.16   2
   4  -3   5 4160.31  188.71   2
  -4   3  -5 4041.10  194.08   4
   4  -3   5 3879.49  146.06   1
   4   3   6   -7.75   18.11   1
   4   3   6   10.46   13.49   2
  -4  -3  -6    1.45    5.69   3
  -4  -3  -6   34.64   22.73   2
   4  -3   6    9.92   11.82   1
   4  -3   6   -9.53    9.52   2
   4   3   7 2610.17  167.35   2
  -4  -3  -7 2508.22  160.65   2
  -4  -3  -7 2527.82  159.79   3
   4  -3   7 2675.25  163.53   2
   4   3   7 2399.73  164.94   1
   4  -3   7 2312.69  128.29   1
   4   3   8  432.51   72.07   2
   4  -3   8  360.60   64.89   2
  -4  -3  -8  440.17   69.32   3
  -4  -3  -8  327.79   58.37   2
   4   3   8  417.96   69.71   1
   4  -3   8  359.37   54.20   1
  -4  -3  -9  205.06   46.50   3
   4  -3   9  149.03   39.15   1
   4   3   9  208.43   47.79   1
   4   3   9  215.91   51.62   2
  -4  -3  -9  229.26   50.79   2
   4  -3   9  155.71   51.41   2
   4  -3  10  877.84   93.78   1
   4   3  10 1140.36  121.06   2
  -4  -3 -10 1099.48  110.76   3
  -4  -3 -10 1046.23  110.46   2
   4   3  10  994.18  112.98   1
   4  -3  11 1815.76  135.92   1
  -4  -3 -11 2058.75  157.08   3
  -4  -3 -11 1990.89  160.77   2
   4   3  11 2080.54  169.73   1
   4  -3  12  886.78   99.50   1
   4   3  12 1085.12  125.78   1
  -4  -3 -12  970.24  113.94   2
   4  -3  13   76.50   25.75   1
   4   3  13   78.53   36.25   1
   4  -3  14  437.60   73.32   1
   4   3  14  381.77   80.82   1
   4   3  15  529.89   99.63   1
   4  -3  15  490.33   80.68   1
   4   3  16  618.80  107.93   1
   4  -3  16  506.21   81.99   1
   4   3  17  589.09  109.14   1
   4  -3  17  521.79   90.77   1
   4  -3  18 1333.66  153.21   1
   4   3  18 1636.15  188.51   1
   4   3  19 1481.63  183.94   1
   4  -3  19 1267.21  151.52   1
   4   3  20   95.91   41.19   1
   4  -3  20   81.16   30.37   1
   4  -3  21  245.49   70.03   1
   4  -3  22   55.41   32.43   1
   4  -3  23   60.69   37.04   1
  -4  -4  23   -9.19   16.42   1
  -4  -4  22   36.55   30.23   1
  -4   4  22  -17.38   31.39   1
  -4  -4  22    6.46   25.66   2
  -4   4  21   45.40   25.70   1
  -4  -4  21   27.13    5.47   1
  -4  -4  21   48.00   37.02   2
  -4   4  20  112.18   44.52   1
  -4  -4  20  140.76   51.97   1
  -4  -4  20   78.93   42.58   2
  -4   4  19   46.24   34.39   1
  -4  -4  19    7.78   23.54   2
  -4  -4  19   -2.68    5.91   1
  -4   4  18   64.00   33.58   1
  -4  -4  18   68.87   28.39   1
  -4  -4  18   70.94   35.20   2
  -4  -4  17  289.31   66.92   1
  -4   4  17  326.56   67.59   1
  -4   4  17  311.89   40.48   2
  -4  -4  17  347.74   74.76   2
  -4  -4  16   21.97   15.55   1
  -4   4  16   33.51   21.97   1
  -4   4  16   25.88   11.53   2
  -4  -4  16   27.37   20.09   2
  -4   4  15 1074.21  121.88   1
  -4  -4  15 1061.70  124.18   1
   4   4 -15  936.52  118.77   3
  -4  -4  15 1022.11  131.22   2
  -4   4  15  920.34   61.06   2
  -4   4  15  947.26   59.15   2
  -4   4  14  659.59   92.19   1
  -4   4  14  606.07   42.46   2
   4   4 -14  648.97   94.76   3
  -4  -4  14  577.14   94.26   2
  -4   4  14  605.11   40.78   2
  -4  -4  14  682.25   94.51   1
  -4   4  13 2732.40   68.65   2
  -4   4  13 3216.73  198.16   1
   4   4 -13 3142.24  206.59   3
  -4  -4  13 3140.18  218.17   2
  -4   4  13 2746.67   67.60   2
   4   4 -12  451.19   72.71   3
   4  -4 -12  462.92   73.18   1
  -4   4  12  447.61   70.90   1
   4  -4 -12  468.29   76.21   4
   4   4 -12  397.99   68.54   1
  -4  -4  12  425.03   77.83   2
   4  -4 -11  274.62   57.44   4
   4   4 -11  240.49   55.41   3
  -4   4  11  219.16   49.92   1
   4  -4 -11  163.40   43.29   1
  -4  -4  11  230.36   58.27   2
   4   4 -11  240.50   53.42   1
   4  -4 -10  114.58   36.87   4
   4   4 -10  130.13   41.51   3
   4   4 -10  124.89   37.72   1
  -4   4  10  106.59   31.79   1
   4  -4 -10   78.68   32.12   1
  -4  -4  10  138.25   43.44   2
  -4  -4   9  -12.88   10.05   2
   4  -4  -9  -14.79   13.73   4
   4   4  -9    7.55   22.58   3
   4   4  -9    9.27    3.18   1
   4   4  -9    7.62   19.66   2
   4  -4  -9   -6.76   11.61   1
  -4   4   9    9.10    6.85   1
  -4  -4   8  129.14   44.20   2
  -4   4   8  101.83   29.75   1
   4   4  -8  149.58   37.37   3
   4  -4  -8  128.30   39.59   4
   4   4  -8  141.77   42.88   2
   4   4  -8  127.93   34.46   1
   4  -4  -8  111.32   31.76   1
   4  -4  -7  777.08   76.61   1
   4   4  -7  744.34   85.99   3
   4   4  -7  812.41   87.18   1
  -4   4   7  812.25   78.49   1
   4  -4  -7  888.73   97.78   4
   4   4  -7  821.93   97.46   2
  -4  -4   7  729.77   87.72   2
  -4  -4   6  103.21   30.14   2
   4   4  -6  102.15   28.82   3
   4  -4  -6  107.42   35.33   4
   4   4  -6  113.99   32.11   1
  -4   4   6   98.41   24.68   1
   4  -4  -6  125.88   28.38   1
  -4   4   5 1415.38   88.47   1
   4  -4  -5 1530.13   94.01   1
  -4   4   5 1480.53  122.18   4
   4   4  -5 1485.49  121.01   3
   4  -4  -5 1575.33  127.29   4
  -4  -4   5 1465.34  125.17   2
  -4  -4   4   48.87   18.84   2
   4  -4  -4   74.52   21.64   1
  -4   4   4   53.36   23.16   4
   4   4  -4   37.77   19.56   3
   4  -4  -3  197.42   20.61   2
  -4  -4   3  211.24   45.81   2
   4  -4  -3  213.37   29.92   1
  -4   4   3  194.70   46.57   4
   4   4  -3  214.53   46.60   3
  -4  -4   3  206.59   41.77   3
   4  -4  -3  184.74   18.76   2
   4   4  -2 4599.68  211.66   3
  -4   4   2 4544.17  212.41   4
   4  -4  -2 4559.71  121.41   2
   4  -4  -2 4746.93  133.50   1
  -4  -4   2 4512.64  212.88   2
  -4   4   1  537.44   73.28   4
   4   4  -1  527.20   71.35   3
   4  -4  -1  495.44   45.53   2
   4  -4  -1  541.35   41.30   1
  -4  -4   1  552.67   74.34   2
   4  -4   0  205.24   23.49   1
  -4   4   0  169.17   43.81   4
   4  -4   0  213.34   31.59   2
  -4  -4   0  173.94   42.64   2
   4   4   0  167.27   38.27   3
   4   4   1  187.45   42.32   2
  -4   4  -1  162.80   39.65   4
  -4  -4  -1  171.72   41.26   2
   4  -4   1  187.23   21.89   1
   4   4   1  201.49   45.37   3
   4  -4   1  171.81   33.16   2
   4  -4   2   10.33    6.01   1
   4   4   2    4.87   13.06   2
  -4  -4  -2  -10.98    3.71   2
  -4   4  -2    4.50   10.25   4
   4  -4   2   -1.53    8.12   2
   4  -4   3  263.59   45.40   2
   4   4   3  269.91   52.60   2
  -4  -4  -3  309.55   56.17   2
   4  -4   3  231.79   23.73   3
  -4   4  -3  334.93   58.50   4
   4  -4   3  280.27   29.68   1
   4   4   4  239.35   49.10   2
  -4   4  -4  215.22   49.23   4
  -4  -4  -4  175.81   43.25   3
  -4  -4  -4  228.50   51.62   2
   4  -4   4  208.61   41.15   2
   4  -4   4  198.38   26.89   1
  -4   4  -5 1419.59  130.95   4
   4  -4   5 1512.65  118.06   2
  -4  -4  -5 1703.60  138.12   3
  -4  -4  -5 1662.38  130.87   2
   4   4   5 1609.16  132.14   2
   4  -4   5 1574.13   82.54   1
   4  -4   6  514.53   50.62   1
  -4  -4  -6  597.76   81.36   2
  -4  -4  -6  618.07   82.18   3
   4  -4   6  532.96   71.27   2
   4   4   6  519.39   77.04   1
   4   4   6  563.16   77.72   2
   4   4   7  756.03   92.40   2
   4  -4   7  726.61   64.09   1
  -4  -4  -7  798.01   92.04   2
  -4  -4  -7  861.86   99.13   3
   4  -4   7  739.18   91.17   2
   4   4   7  789.12   97.84   1
   4   4   8  981.64  108.33   2
   4  -4   8  883.09   73.89   1
  -4  -4  -8  961.97  107.55   2
   4  -4   8  967.08  110.87   2
   4   4   8  857.32  104.51   1
   4   4   9   30.56   22.19   1
   4   4   9   33.51   17.41   2
  -4  -4  -9   38.00   21.78   2
   4  -4   9   16.22    9.18   1
  -4  -4 -10 1331.02  130.77   2
   4  -4  10 1092.01   93.67   1
   4   4  10 1386.76  148.57   1
   4   4  11   21.79   19.29   1
  -4  -4 -11   12.34   12.48   2
   4  -4  11    2.64    5.73   1
   4  -4  12 1269.80  115.68   1
  -4  -4 -12 1224.94  133.47   2
   4   4  12 1466.81  152.15   1
   4  -4  13  865.32   99.64   1
  -4  -4 -13  803.22  109.61   2
   4   4  13 1051.95  132.63   1
   4  -4  14  300.07   54.83   1
   4   4  14  299.87   75.62   1
   4  -4  15  244.53   56.04   1
   4   4  15  272.24   67.07   1
   4  -4  16   37.28   38.26   1
   4   4  16   32.27   31.99   1
   4   4  17  672.47  118.98   1
   4  -4  17  597.38   91.85   1
   4  -4  18   26.41   11.24   1
   4   4  18   42.44   36.38   1
   4  -4  19   18.79   17.64   1
   4   4  19    8.78   14.73   1
   4  -4  20  257.80   65.24   1
   4  -4  21   46.57   25.24   1
   4  -4  22   16.03   15.43   1
   4   5 -23   57.21   32.03   3
  -4  -5  23  154.82   55.42   1
   4   5 -22   42.88   22.29   3
  -4   5  22   11.50   15.97   1
  -4  -5  21  415.80   91.38   1
  -4   5  21  270.33   73.52   1
   4   5 -21  323.67   81.50   3
  -4  -5  21  386.45   94.15   2
  -4  -5  20  300.52   77.36   1
   4   5 -20  162.78   55.21   3
  -4   5  20  183.91   53.06   1
  -4  -5  20  247.30   71.87   2
  -4   5  19  161.81   56.95   1
   4   5 -19  168.38   56.58   3
  -4  -5  19  136.85   48.25   1
  -4  -5  19  274.91   78.86   2
   4   5 -18  -20.17   24.04   3
  -4   5  18    1.30   16.91   1
  -4  -5  18   16.55   26.90   2
  -4   5  17  211.95   58.69   1
   4   5 -17  220.77   60.60   3
  -4  -5  17  176.19   59.81   2
  -4   5  16  -17.27   21.35   1
   4   5 -16   54.74   25.15   3
  -4  -5  16   30.77   27.96   2
   4   5 -15   17.90   21.63   3
  -4   5  15    7.78   14.82   1
  -4  -5  15    8.08   12.13   2
  -4   5  14 1456.80  139.46   1
   4   5 -14 1605.40  152.66   3
  -4  -5  14 1463.73  161.86   2
  -4   5  13    1.60   10.66   1
   4   5 -13   31.24   24.64   3
  -4  -5  13   31.18   26.62   2
  -4   5  12  674.30   88.67   1
   4   5 -12  694.63   98.31   3
  -4  -5  12  687.15  106.24   2
   4  -5 -12  466.29   78.76   1
  -4   5  11 5231.47  234.14   1
   4   5 -11 5080.40  261.49   3
  -4  -5  11 5119.43  284.08   2
   4   5 -11 5210.38  247.14   1
   4  -5 -11 4072.93  215.38   1
   4  -5 -10 6263.74  255.36   1
  -4   5  10 7304.50  265.37   1
   4   5 -10 7068.07  303.04   3
  -4  -5  10 7670.60  334.71   2
   4   5 -10 7240.77  285.10   1
   4  -5  -9 3943.30  190.59   1
   4   5  -9 4344.92  218.73   1
  -4   5   9 4421.24  196.74   1
   4   5  -9 4201.16  230.18   3
   4  -5  -9 4249.45  231.35   4
  -4  -5   9 4404.04  247.74   2
  -4  -5   8   20.36   20.13   2
  -4   5   8  101.35   27.33   1
   4   5  -8   69.08   26.72   3
   4  -5  -8   86.92   26.68   1
   4  -5  -8   68.56   29.79   4
   4   5  -8   58.07   21.83   1
   4  -5  -7   -2.00   12.63   4
  -4  -5   7   13.77   13.50   2
   4   5  -7   -6.83    9.37   1
  -4   5   7    8.01   11.30   1
   4   5  -7   16.58   19.51   3
   4  -5  -7   -8.07   13.13   1
   4  -5  -6  364.25   45.81   1
  -4  -5   6  306.00   62.72   2
   4  -5  -6  352.79   65.30   4
  -4   5   6  310.98   59.84   4
   4   5  -6  315.80   59.37   3
   4   5  -6  386.79   60.54   1
  -4   5   6  359.78   47.81   1
   4  -5  -5  233.90   34.83   1
  -4  -5   5  173.07   47.76   2
  -4   5   5  232.10   34.34   1
   4   5  -5  251.09   54.22   3
   4   5  -5  216.75   44.05   1
   4   5  -5  242.96   53.44   2
  -4   5   5  162.29   45.32   4
  -4   5   4  107.56   38.92   4
   4   5  -4  101.78   27.81   1
  -4  -5   4   99.11   36.44   2
   4   5  -4  113.52   32.96   3
   4  -5  -4   97.04   20.95   1
   4   5  -4  109.60   41.06   2
   4  -5  -3  176.07   24.95   1
  -4  -5   3  129.70   34.82   2
  -4   5   3  112.60   36.37   4
   4  -5  -3  159.51   18.11   2
  -4  -5   3  162.81   45.22   3
   4   5  -3  118.47   31.34   3
   4   5  -3  158.98   44.39   2
   4  -5  -3  101.65   14.75   2
   4  -5  -2  137.67   19.26   1
  -4   5   2  141.32   42.87   4
  -4  -5   2  142.05   42.72   2
  -4  -5   2  111.53   36.38   3
   4   5  -2  135.29   39.61   3
   4  -5  -2  143.86   22.41   2
   4  -5  -2  109.32   18.29   2
   4   5  -2  157.23   42.78   2
   4  -5  -1  446.18   46.78   2
  -4   5   1  599.24   82.33   4
   4   5  -1  542.74   80.21   3
   4  -5  -1  612.05   52.24   2
  -4  -5   1  594.10   84.83   3
   4   5  -1  576.14   81.63   2
  -4  -5   1  579.24   82.37   2
   4  -5  -1  654.36   33.26   1
  -4  -5   0  433.45   70.88   2
  -4  -5   0  463.21   75.64   3
   4   5   0  414.10   69.98   3
  -4   5   0  434.84   70.98   4
   4  -5   0  408.28   46.78   2
   4  -5   0  353.42   43.63   2
   4   5   0  469.71   72.83   2
  -4  -5  -1 1550.56  135.22   2
  -4  -5  -1 1800.64  147.84   3
   4  -5   1 1559.97   99.89   2
  -4   5  -1 1545.03  135.49   4
   4   5   1 1705.83  136.11   2
   4   5   2  142.45   36.83   2
  -4   5  -2  131.98   40.44   4
  -4  -5  -2  148.97   43.11   2
  -4  -5  -2  163.06   45.51   3
   4  -5   2  111.38   22.69   3
   4   5   3  268.70   53.77   2
  -4   5  -3  288.36   59.04   4
  -4  -5  -3  236.17   54.28   2
   4  -5   3  281.66   31.94   3
   4   5   4  116.38   39.13   2
   4  -5   4   67.00    8.87   1
  -4   5  -4  124.58   38.95   4
   4  -5   4  132.50   18.23   3
   4  -5   4  148.96   14.69   1
  -4  -5  -4  133.68   35.20   2
   4   5   5   82.92   33.14   1
  -4  -5  -5   91.20   30.17   2
   4   5   5   69.76   29.28   2
   4  -5   5   96.01   15.60   1
   4   5   5   78.04   10.92   4
  -4   5  -5   56.21   33.35   4
  -4  -5  -6  469.80   75.88   2
   4  -5   6  527.21   41.70   1
   4   5   6  520.90   82.48   1
   4   5   6  512.92   77.51   2
  -4  -5  -7  576.02   83.67   2
   4  -5   7  504.56   44.79   1
   4   5   7  545.61   82.09   1
   4   5   7  570.50   83.46   2
   4   5   8   98.89   36.46   1
   4  -5   8   79.49   20.45   1
  -4  -5  -8   77.83   31.44   2
   4   5   9  372.19   72.23   1
   4  -5   9  402.18   49.06   1
  -4  -5  -9  368.65   72.35   2
   4  -5  10   82.82   24.07   1
   4   5  10   67.77   28.37   1
  -4  -5 -10   73.35   33.78   2
  -4  -5 -11  752.12  100.13   2
   4  -5  11  773.58   77.91   1
   4   5  11  881.92  117.46   1
   4   5  12  322.56   74.57   1
   4  -5  12  269.91   46.75   1
  -4  -5 -12  216.13   56.64   2
   4  -5  13   37.73   19.82   1
   4   5  13   54.47   26.46   1
  -4  -5 -13   18.98    8.60   2
   4  -5  14   -2.20    9.63   1
   4   5  14    1.14    3.34   1
  -4  -5 -14  -16.99   15.21   2
   4  -5  15   13.27   17.02   1
   4   5  15   10.62   13.71   1
   4   5  16  711.25  118.84   1
   4  -5  16  450.95   77.99   1
   4  -5  17   21.51   13.09   1
   4   5  17   -5.83   22.87   1
   4  -5  18   38.51   25.25   1
   4   5  18  101.57   43.12   1
   4  -5  19   73.61   37.45   1
  -4   6  21   26.18   10.33   1
   4   6 -21   63.62   34.69   3
  -4   6  20  -33.39   23.16   1
   4   6 -20   19.30   28.99   3
  -4   6  19   56.22   32.47   1
   4   6 -19  138.30   54.30   3
  -4  -6  19  139.79   52.95   2
  -4   6  18   69.66   36.77   1
  -4  -6  18  151.10   58.10   2
   4   6 -18  100.95   44.43   3
  -4   6  17   88.15   39.86   1
   4   6 -17   81.28   37.96   3
  -4  -6  17  111.32   45.52   2
   4   6 -16  101.74   41.98   3
  -4   6  16  138.73   44.74   1
  -4  -6  16  142.08   55.19   2
  -4   6  15  272.87   65.71   1
   4   6 -15  243.42   60.01   3
  -4  -6  15  300.43   79.32   2
  -4   6  14  494.93   81.33   1
   4   6 -14  559.55   92.80   3
  -4  -6  14  584.24  107.84   2
  -4   6  13  456.80   74.19   1
   4   6 -13  502.14   91.44   3
  -4  -6  13  499.54   98.65   2
  -4   6  12 1213.35  117.60   1
   4   6 -12 1215.95  132.67   3
  -4  -6  12 1163.34  145.63   2
  -4  -6  11  144.35   52.57   2
   4  -6 -11   33.18   14.98   1
   4   6 -11   78.60   35.98   3
  -4   6  11   78.83   27.89   1
  -4  -6  10   72.78   35.92   2
   4   6 -10   36.53   16.67   1
   4  -6 -10   54.23   24.95   1
   4   6 -10   43.19   26.94   3
  -4   6  10   63.89   26.01   1
   4   6  -9 1481.62  126.13   1
  -4   6   9 1527.22  113.36   1
   4   6  -9 1456.37  142.89   3
  -4  -6   9 1488.75  156.58   2
   4  -6  -9  942.17   92.75   1
  -4  -6   8   27.61   18.81   2
  -4   6   8   36.67   19.10   1
   4  -6  -8   65.81   23.97   1
   4   6  -8   27.98    8.61   3
   4   6  -8   79.98   29.33   1
   4   6  -7  358.06   59.82   1
  -4   6   7  214.34   58.99   4
   4   6  -7  268.42   62.34   3
  -4   6   7  332.12   48.30   1
  -4  -6   7  461.65   85.97   2
   4  -6  -7  266.02   42.96   1
  -4  -6   6  115.57   41.16   2
  -4   6   6   65.58   31.90   4
   4   6  -6  146.45   43.86   1
   4  -6  -6  104.14   24.99   1
   4   6  -6  122.35   35.62   3
  -4   6   6   98.36   21.89   1
  -4  -6   5  376.51   76.06   2
   4   6  -5  243.46   48.39   1
  -4   6   5  217.33   54.34   4
   4   6  -5  265.91   61.87   3
   4  -6  -5  232.33   35.34   1
   4   6  -4 2048.03  141.22   1
  -4   6   4 1964.56  159.13   4
   4   6  -4 2083.58  164.27   3
   4  -6  -4 2050.58   85.60   1
  -4  -6   4 2053.76  169.89   2
  -4   6   3  754.06   99.49   4
   4  -6  -3  626.02   41.19   2
   4   6  -3  635.69   92.04   3
   4  -6  -3  375.47   32.65   2
  -4  -6   3  662.74  100.05   2
  -4  -6   2   49.23   25.10   2
  -4   6   2   51.08   27.10   4
   4   6  -2   57.85   28.18   3
   4  -6  -2   56.19   15.50   2
   4  -6  -2   25.34    8.64   2
  -4  -6   1  291.31   61.81   2
  -4   6   1  325.67   67.73   4
   4  -6  -1  322.89   40.73   2
   4   6  -1  326.71   63.87   3
   4  -6  -1  210.58   32.12   2
  -4  -6   0  510.00   80.52   2
  -4   6   0  499.68   83.83   4
   4  -6   0  350.41   46.96   2
  -4  -6  -1  432.78   73.93   2
   4  -6   1  389.10   50.00   3
   4  -6   1  301.89   47.90   2
  -4   6  -1  334.84   70.65   4
  -4   6  -2   20.92    6.46   4
  -4  -6  -2   -4.89    2.26   2
   4  -6   2   30.10   16.40   3
   4  -6   2   13.53   12.23   2
  -4   6  -3   11.34    2.88   4
  -4  -6  -3  -16.40   15.97   2
   4  -6   3   13.90    6.95   2
  -4   6  -4  199.60   53.26   4
  -4  -6  -4  127.51   41.57   2
   4  -6   4  160.41   25.34   3
   4   6   4  146.70   25.79   4
   4  -6   4  174.48   40.90   2
   4   6   5  388.43   34.29   4
  -4  -6  -5  475.59   76.34   2
  -4   6  -5  407.82   82.20   4
   4  -6   5  421.41   69.57   2
   4   6   5  469.42   77.47   1
   4   6   6    8.81   25.50   1
  -4   6  -6   -2.09   12.90   4
  -4  -6  -6   24.12   16.31   2
   4  -6   6   -3.59    9.11   2
  -4  -6  -7 1931.83  163.68   2
   4   6   7 1989.90  165.84   1
   4  -6   8  164.13   20.81   1
   4   6   8  158.29   44.37   1
  -4  -6  -8  142.52   41.20   2
   4  -6   9 1114.59   66.92   1
  -4  -6  -9 1310.93  137.90   2
   4   6   9 1426.36  145.45   1
   4   6  10  346.85   71.47   1
  -4  -6 -10  257.59   59.85   2
   4  -6  10  195.47   31.54   1
   4   6  11   55.06   20.11   1
   4  -6  11   16.07   14.67   1
  -4  -6 -11   47.81   21.40   2
   4  -6  12  231.73   42.81   1
  -4  -6 -12  394.16   78.20   2
   4  -6  13   60.62   23.47   1
  -4  -6 -13  152.57   46.82   2
   4   6  14  408.96   88.33   1
  -4  -6 -14  243.08   63.87   2
   4   6  15  525.20  102.98   1
   4   6  16   54.77   33.47   1
   4   6  17   72.34   41.54   1
  -4   7  20    0.07    8.55   1
  -4   7  19    0.20   19.87   1
   4   7 -19  -29.10   23.52   3
   4   7 -18   18.63   23.20   3
  -4   7  18   13.42    8.91   1
  -4   7  17   10.03   15.48   1
  -4  -7  17   -6.01    8.93   2
  -4   7  16    1.84   12.22   1
   4   7 -16   36.52   28.94   3
  -4  -7  16   19.61   20.27   2
  -4  -7  15    9.01   12.21   2
   4   7 -15    2.33   19.63   3
  -4   7  15  -14.56   20.45   1
  -4  -7  14   42.69   27.57   2
   4   7 -14   29.78   19.33   3
  -4   7  14   61.54   24.78   1
  -4  -7  13  -25.67   30.72   2
  -4   7  13   18.84   11.81   1
   4   7 -13   12.78    9.57   3
  -4   7  12  708.48   89.19   1
   4   7 -12  761.56  111.64   3
  -4  -7  12  707.58  123.28   2
  -4  -7  11  391.98   86.56   2
   4   7 -11  321.18   71.72   3
  -4   7  11  242.96   49.79   1
  -4  -7  10   39.70   18.69   2
  -4   7  10   31.95   19.68   1
   4   7 -10   40.56   16.95   3
   4   7  -9 1392.07  127.39   1
   4   7  -9 1597.88  159.51   3
  -4   7   9 1484.84  110.97   1
  -4  -7   9 1634.90  171.65   2
   4  -7  -8  107.15   30.95   1
  -4  -7   8  300.15   70.66   2
   4   7  -8  304.75   58.39   1
   4   7  -8  253.38   63.02   3
  -4   7   8  250.47   42.74   1
  -4   7   7  531.25   88.88   4
   4   7  -7  540.03   89.08   3
   4   7  -7  494.12   74.69   1
   4  -7  -7  297.35   45.47   1
  -4  -7   7  556.53   96.94   2
  -4   7   7  475.02   52.24   1
  -4   7   6  385.22   79.65   4
   4   7  -6  528.00   88.41   3
   4   7  -6  521.65   73.42   1
  -4  -7   6  568.36   96.72   2
  -4  -7   5   25.19   14.69   2
  -4   7   5   25.17   24.85   4
   4   7  -5   45.45   29.29   3
   4   7  -5   51.78   25.72   1
  -4  -7   4   57.87   31.63   2
   4   7  -4   49.82   24.96   1
   4   7  -4   72.24   37.71   3
   4  -7  -3   44.63   14.29   2
  -4  -7   3  211.68   58.59   2
  -4   7   3  218.90   54.65   4
   4  -7  -3  161.47   22.16   2
   4   7  -3  263.61   62.45   3
   4   7  -3  223.58   48.08   1
  -4   7   2  645.84   99.64   4
   4  -7  -2  499.23   48.05   2
  -4  -7   2  542.74   90.55   2
  -4   7   1   45.11   32.75   4
   4  -7  -1   27.45   16.62   3
  -4  -7   1   22.87   16.05   2
   4  -7  -1   -2.24    9.26   2
  -4   7   0  -16.76   17.53   4
  -4  -7   0   13.07   14.88   2
   4  -7   0   -6.65    8.51   3
   4  -7   0   -6.95   11.78   2
  -4   7  -1  165.04   48.72   4
  -4  -7  -1  140.33   41.93   2
   4  -7   1   94.57   26.04   3
   4  -7   1   64.74   21.53   2
  -4  -7  -2   92.08   39.68   2
   4  -7   2   85.65   25.01   3
  -4   7  -2   77.12   36.80   4
   4  -7   2   20.46   15.10   2
  -4  -7  -3  393.01   77.18   2
  -4   7  -3  429.50   84.50   4
   4  -7   3  432.70   52.26   3
   4   7   3  489.34   76.02   1
   4  -7   3  218.50   46.75   2
   4   7   4  636.11   59.22   4
  -4  -7  -4 1020.63  125.04   2
   4  -7   4  925.33   71.86   3
  -4   7  -4 1179.73  140.32   4
   4  -7   4  508.83   78.35   2
   4   7   4 1220.82  125.15   1
  -4  -7  -5  926.43  116.81   2
   4   7   5  319.96   38.01   4
  -4   7  -5 1046.60  132.51   4
   4  -7   5  556.23   82.95   2
   4   7   5 1076.92  117.15   1
  -4   7  -6 1873.88  180.83   4
  -4  -7  -6 1590.74  154.08   2
   4   7   6 2015.33  166.12   1
  -4   7  -7  694.17  108.04   4
  -4  -7  -7  572.20   94.77   2
   4  -7   7  456.84   83.35   2
   4   7   7  743.55  105.18   1
   4   7   8  302.77   66.77   1
  -4  -7  -8  312.40   70.90   2
  -4   7  -8  321.66   79.28   4
   4  -7   8  236.99   62.52   2
  -4  -7  -9 1852.71  166.57   2
   4  -7   9 1531.46  165.09   2
  -4  -7 -10  591.75   95.17   2
   4  -7  10  495.56   90.63   2
   4   7  10  814.27  116.68   1
   4   7  11   28.24   27.13   1
  -4  -7 -11   20.93   22.40   2
   4  -7  11   -0.13   24.94   2
   4   7  12  122.31   47.04   1
  -4  -7 -12   74.45   38.51   2
   4  -7  12   74.30   35.68   2
   4   7  13   37.38   33.97   1
   4  -7  13   11.28   17.14   2
  -4  -7 -13   22.75   22.66   2
   4   7  14   18.20   29.57   1
   4  -7  14  -28.91   31.30   2
  -4  -7 -14    0.88   17.65   2
   4   7  15  327.96   81.56   1
  -4  -7 -15  194.96   54.04   2
   4   7  16   32.79   33.75   1
   4  -7  16   60.93   44.20   2
   4   8 -17   13.06   25.12   3
   4   8 -16   21.08   24.74   3
   4   8 -15  138.83   51.81   3
  -4  -8  14   37.82   29.10   2
   4   8 -14    8.62   15.69   3
  -4  -8  13  -10.95   22.05   2
   4   8 -13    6.98    5.12   3
  -4  -8  12    1.64   14.61   2
   4   8 -12    1.57   10.16   3
  -4  -8  11  201.99   63.52   2
   4   8 -11  115.85   43.90   3
  -4  -8  10  378.61   86.97   2
   4   8 -10  263.72   67.73   3
  -4  -8   9   11.70   24.01   2
   4   8  -9   31.71   26.63   3
  -4  -8   8   57.91   40.69   2
  -4   8   8   24.70   16.91   4
   4   8  -8   51.74   31.60   3
  -4  -8   7    2.81   16.23   2
  -4   8   7   14.34   14.16   4
   4   8  -7  -15.44   21.93   3
  -4  -8   6  100.00   42.30   2
  -4   8   6   33.77   27.68   4
   4   8  -6  115.74   40.75   3
  -4  -8   5    5.11   18.85   2
  -4   8   5   10.44   13.33   4
  -4  -8   4  -42.43   33.23   2
  -4   8   4  -22.96   26.45   4
  -4   8   3  261.37   67.38   4
  -4  -8   3  268.09   69.68   2
   4  -8  -2    8.90    3.42   2
  -4  -8   2   -4.39   19.71   2
   4  -8  -1    3.84   10.35   2
  -4   8   1   41.80   16.01   4
  -4  -8   1    8.55   17.89   2
   4  -8  -1   11.51   10.66   3
   4  -8   0   -1.04   14.34   2
  -4   8   0   37.28   29.02   4
  -4  -8   0   12.97   21.46   2
   4  -8   0   32.20   21.58   3
  -4  -8  -1  195.93   57.74   2
  -4   8  -1  153.96   56.26   4
   4  -8   1   34.68   20.56   2
  -4   8  -2  543.21  102.22   4
  -4  -8  -2  408.59   84.93   2
   4   8   2  527.23   81.52   1
   4   8   3   65.05   27.63   1
  -4   8  -3   97.32   38.91   4
   4   8   3   26.78   15.05   4
  -4  -8  -3   62.47   30.35   2
   4  -8   3    4.49    7.59   2
   4   8   4   19.66   19.99   1
  -4   8  -4   19.59   21.58   4
   4   8   4    3.93    8.06   4
  -4  -8  -4    1.27    9.77   2
   4  -8   4    2.53   10.40   2
  -4  -8  -5  281.13   66.80   2
  -4   8  -5  406.46   85.66   4
   4  -8   5  170.19   43.90   2
   4   8   5  425.04   76.00   1
   4   8   6    3.91   11.25   1
  -4   8  -6  -30.11   28.35   4
  -4  -8  -6   16.92   18.71   2
   4  -8   6   -6.89   10.49   2
  -4  -8  -7  556.42   95.65   2
  -4   8  -7  944.20  136.02   4
   4  -8   7  367.20   73.73   2
   4   8   7  835.52  113.85   1
  -4   8  -8 2229.00  218.65   4
   4   8   8 2089.72  180.04   1
  -4   8  -9  370.26   92.92   4
   4   8   9  340.37   76.80   1
  -4  -8  -9  223.84   54.42   2
   4  -8   9  145.69   54.35   2
  -4   8 -10    2.45   25.84   4
   4   8  10   46.96   14.97   1
  -4  -8 -10   37.92   25.78   2
   4  -8  10    0.79   11.69   2
   4   8  11  168.89   51.03   1
  -4  -8 -11   54.80   39.34   2
   4  -8  11  163.90   60.26   2
   4   8  12    3.00    5.70   1
   4  -8  12    0.75    3.51   2
   4   8  13   44.64   33.19   1
  -4  -8 -13    5.39   18.65   2
   4  -8  13   85.38   46.30   2
   4   8  14   12.14   22.55   1
  -4  -8 -14    0.07   11.76   2
   4   8  15  156.54   60.39   1
   4   9 -15  -10.14    4.76   3
   4   9 -14   -1.69   12.56   3
   4   9 -13    5.54   15.31   3
   4   9 -12   22.95   18.48   3
  -4  -9  11   34.81   33.64   2
   4   9 -11    7.60    5.98   3
  -4  -9  10  533.27  110.32   2
   4   9 -10  155.77   53.77   3
  -4  -9   9  107.31   52.31   2
  -4   9   8  611.34  105.30   4
  -4  -9   8  807.50  135.53   2
  -4  -9   7   14.60   22.78   2
  -4   9   7    0.94   14.07   4
  -4  -9   6    4.42   10.18   2
  -4   9   6   33.47   20.98   4
  -4   9   5   24.45   29.37   4
  -4  -9   5    5.14   18.30   2
  -4  -9   4  212.59   64.22   2
  -4   9   4  249.10   75.88   4
  -4   9   3   34.62   25.76   4
  -4  -9   3   23.39    7.25   2
  -4   9   2  283.51   76.12   4
  -4  -9   2  198.74   56.32   2
  -4   9   1  292.42   76.25   4
  -4  -9   1  182.76   55.99   2
   4   9   0   94.78   33.70   1
  -4  -9   0   71.13   30.12   2
  -4   9   0   97.34   42.18   4
   4   9   1  153.58   42.99   1
  -4   9  -1  123.11   47.66   4
  -4  -9  -1  111.57   36.48   2
  -4   9  -2  356.31   84.31   4
  -4  -9  -2  228.99   63.74   2
   4   9   2  324.30   65.54   1
   4   9   3  309.07   62.79   1
  -4  -9  -3  202.61   63.85   2
  -4   9  -3  240.19   76.10   4
   4   9   4   29.82   21.74   1
  -4   9  -4    2.55    8.10   4
  -4  -9  -4    8.13   19.75   2
   4  -9   4   29.09   29.49   2
  -4   9  -5   -4.35   19.87   4
  -4  -9  -5    1.46    5.90   2
   4   9   5   28.71   21.63   1
   4  -9   5   -1.93    9.00   2
  -4   9  -6  363.38   91.30   4
   4   9   6  320.20   69.37   1
  -4  -9  -6  202.61   53.41   2
  -4   9  -7   17.23   36.05   4
   4   9   7  -22.76   17.96   1
  -4  -9  -7   -0.77    9.67   2
   4  -9   7    3.41   21.73   2
  -4  -9  -8   17.34   17.84   2
   4  -9   8   29.88   23.48   2
   4   9   9  169.14   54.74   1
  -4  -9  -9   49.95   40.75   2
   4  -9   9   45.86   35.98   2
   4   9  10   71.59   36.34   1
  -4  -9 -10    6.22   16.69   2
   4  -9  10   26.90   27.99   2
   4   9  11  -34.41   25.63   1
  -4  -9 -11    0.07   18.67   2
   4  -9  11  -22.16   21.46   2
   4   9  12    1.43   23.98   1
   4  -9  12   -8.87   13.96   2
   4   9  13   -8.34   17.57   1
  -4 -10   7  152.44   58.56   2
  -4  10   7   26.27   25.57   4
  -4  10   6  -14.18   14.07   4
  -4 -10   6   18.71   17.87   2
  -4  10   5   77.89   54.22   4
  -4 -10   5   57.65   42.99   2
  -4 -10   4   47.62   42.96   2
  -4  10   4   60.44   33.96   4
  -4  10   3   11.85    8.44   4
  -4 -10   3  121.13   57.92   2
  -4 -10   2   13.15   11.21   2
  -4  10   2   70.01   36.59   4
  -4 -10   1    5.77   22.78   2
  -4  10   1   35.41   28.64   4
  -4 -10   0  178.37   54.21   2
  -4  10   0  304.74   84.37   4
  -4 -10  -1  326.92   78.84   2
  -4  10  -1  663.06  123.85   4
  -4 -10  -2    3.40   20.25   2
  -4  10  -2   22.72   33.57   4
  -4 -10  -3  -21.88   20.73   2
  -4 -10  -4    0.92   15.30   2
  -4 -10  -5    4.66   19.96   2
  -4 -10  -6   17.69   33.10   2
  -4 -11   1   75.30   41.23   2
  -4 -11   0    7.00   12.51   2
  -5   0  25   24.42   28.76   2
  -5   0  24  -20.97    6.76   2
  -5   0  23  -24.22   37.92   1
  -5   0  23  -37.62   31.05   2
  -5   0  22   62.64   34.83   1
  -5   0  22   27.82   26.99   2
  -5   0  21   30.17   35.15   1
  -5   0  21  -13.50   12.37   2
  -5   0  20  662.99  114.27   1
  -5   0  20  495.92   82.43   2
  -5   0  19   32.45   34.99   1
  -5   0  19   18.84   18.84   2
  -5   0  18 2652.62  214.70   1
  -5   0  18 2749.68  185.77   2
  -5   0  17   22.57   20.90   1
  -5   0  17  -15.58   13.37   2
  -5   0  16 1261.22  139.19   1
  -5   0  16 1294.09  120.33   2
  -5   0  15   13.96   21.73   1
  -5   0  15   -2.01   13.51   2
  -5   0  14 4220.24  240.48   1
  -5   0  14 4182.44  204.71   2
  -5   0  13  -20.43    9.72   1
  -5   0  13   26.91   18.17   2
  -5   0  12   23.69   22.09   1
   5   0 -12   17.12   17.48   1
  -5   0  12   14.60    4.29   2
  -5   0  11    9.41   11.45   2
  -5   0  11   -0.81    5.95   1
   5   0 -11    4.39    9.51   1
  -5   0  1012086.20  355.83   1
   5   0 -1012325.65  307.07   2
  -5   0  1011637.01  299.79   2
   5   0 -1012614.79  373.79   1
  -5   0   9    3.24   12.67   2
   5   0  -9   -5.95    8.15   2
  -5   0   9    3.81   13.67   1
  -5   0   8  126.07   30.92   2
   5   0  -8  101.28   27.04   2
  -5   0   7   -7.17    8.34   2
   5   0  -7    6.81    1.14   2
  -5   0   6   87.65   22.62   2
   5   0  -6  105.05   26.09   2
   5   0  -5    9.75    9.10   2
  -5   0   5    2.09    7.15   2
  -5   0   4 1320.42   91.17   2
   5   0  -4 1433.45   95.12   2
   5   0  -3  -10.33    4.75   2
   5   0  -3   16.37   13.17   4
  -5   0   3   10.87   13.36   2
  -5   0   2 3172.47  145.20   2
   5   0  -2 3194.80  145.04   4
   5   0  -2 3500.14  148.24   2
   5   0  -1    5.84    3.82   4
   5   0  -1  -13.54   13.71   2
  -5   0   1    3.52   12.21   2
   5   0  -1   -0.67    7.38   3
   5   0   010028.37  267.97   2
   5   0   010076.77  242.50   4
  -5   0   0 9914.37  264.58   2
   5   0   0 9806.37  238.10   3
   5   0   1    8.19   14.25   4
   5   0   1    7.27   11.20   3
   5   0   1   27.31   15.89   2
  -5   0  -1   18.87   14.31   2
   5   0   2 4032.41  180.37   2
  -5   0  -2 3848.34  174.58   2
   5   0   2 3992.01  142.86   3
   5   0   2 3922.53  148.05   4
   5   0   3    0.24    9.88   2
   5   0   3   -2.84    8.80   4
  -5   0  -3   11.69    9.07   4
   5   0   3  -13.99   11.14   3
  -5   0  -3   10.21   15.86   2
  -5   0  -4 8837.38  210.81   3
   5   0   4 8348.80  275.26   2
  -5   0  -4 8895.91  218.69   4
  -5   0  -4 8559.30  271.87   2
   5   0   4 8928.82  214.20   3
  -5   0  -5   -4.53    1.81   3
  -5   0  -5   -6.30    8.59   4
   5   0   5  -14.00    9.10   2
  -5   0  -5    2.67    9.29   2
  -5   0  -6  161.43   29.79   3
  -5   0  -6  182.27   31.17   4
  -5   0  -6  212.59   50.02   2
  -5   0  -7   -2.41    7.34   4
  -5   0  -7   -1.54    6.64   3
   5   0   7    3.56    9.07   2
  -5   0  -8 2839.43  131.06   4
   5   0   8 2994.25  190.97   2
  -5   0  -8 2670.08  122.11   3
   5   0   8 2847.52  173.72   1
   5   0   9  -21.62   24.81   1
  -5   0  -9    5.51   11.43   4
  -5   0  -9    1.71    6.68   3
   5   0   9   -0.94   13.24   2
  -5   0 -10 2605.79  127.46   3
  -5   0 -10 2786.16  136.19   4
   5   0  10 2713.48  187.34   1
  -5   0 -11    2.89    8.26   4
   5   0  11   17.04   14.44   1
  -5   0 -11    3.22    8.52   3
  -5   0 -12 1193.33   94.47   4
   5   0  12 1222.25  128.00   1
   5   0  13   21.80   20.11   1
  -5   0 -13   19.68   20.54   4
   5   0  14  793.98  118.57   1
   5   0  15   -0.66   28.26   1
  -5   0 -15   -9.16    8.24   3
   5   0  16   35.57   26.82   1
   5   0  17   19.45   10.70   1
   5   0  18  824.80  129.30   1
   5   0  19   28.16   30.88   1
   5   0  20 1681.37  192.91   1
   5   0  21   13.72    1.40   1
  -5  -1  26   24.42   25.69   2
  -5  -1  25   18.42   30.29   2
  -5   1  24  141.79   44.91   2
  -5  -1  24   90.94   47.89   2
  -5   1  23  310.60   83.78   1
  -5  -1  23  357.97   88.56   1
  -5   1  23  281.58   65.73   2
  -5  -1  23  199.11   61.51   2
  -5   1  22  397.15   93.23   1
  -5  -1  22  453.44  101.15   1
  -5   1  22  362.46   70.20   2
  -5  -1  22  327.50   76.29   2
  -5   1  21  -11.22   30.29   1
  -5  -1  21   36.86   23.56   1
  -5   1  21   -3.27    4.60   2
  -5  -1  21   -2.36   20.99   2
  -5   1  20  400.17   88.84   1
  -5  -1  20  308.50   80.39   1
  -5   1  20  305.94   62.56   2
  -5  -1  20  336.35   72.94   2
  -5   1  19  452.44   90.93   1
  -5  -1  19  553.19   99.67   1
  -5   1  19  444.90   72.91   2
  -5  -1  19  459.96   84.22   2
  -5   1  18  281.57   74.41   1
  -5  -1  18  254.47   71.17   1
  -5   1  18  261.46   54.45   2
  -5  -1  18  306.12   69.38   2
  -5   1  17  782.58  113.04   1
  -5  -1  17  711.03  104.17   1
  -5   1  17  703.06   84.82   2
  -5  -1  17  693.03   95.49   2
  -5   1  16  872.42  116.10   1
  -5  -1  16  869.12  116.28   1
  -5  -1  16  810.96  100.83   2
  -5   1  16  841.59   89.39   2
  -5   1  15  308.51   67.42   1
  -5  -1  15  277.62   62.75   1
  -5  -1  15  266.36   53.68   2
  -5   1  15  241.05   44.83   2
  -5  -1  14  -14.79    9.83   1
  -5   1  14   -7.15   10.70   1
  -5  -1  14  -21.25   21.39   2
  -5   1  14   10.31    4.82   2
  -5   1  13 1028.28  114.31   1
  -5  -1  13 1066.04  108.12   2
  -5   1  13 1045.94   89.95   2
  -5  -1  13 1051.93  115.49   1
   5  -1 -12 2258.95  169.49   1
  -5   1  12 2420.95  171.27   1
  -5  -1  12 2413.26  156.81   2
   5   1 -12 2397.98  172.23   1
  -5   1  12 2307.51  127.94   2
  -5  -1  12 2332.57  167.12   1
  -5  -1  11  753.16   95.40   1
   5  -1 -11  722.43   93.35   1
   5   1 -11  752.09   84.77   2
  -5   1  11  765.53   93.53   1
  -5  -1  11  795.05   88.26   2
  -5   1  11  762.30   72.39   2
   5   1 -11  707.37   91.85   1
  -5  -1  10   99.34   31.06   2
  -5   1  10  102.04   26.18   2
  -5   1  10  113.87   36.19   1
  -5  -1  10   92.27   31.83   1
   5   1 -10   97.28   29.60   2
   5  -1 -10   97.53   38.46   1
  -5   1   9 2275.00  146.21   1
   5  -1  -9 2486.97  118.90   2
   5   1  -9 2555.68  149.98   2
  -5  -1   9 2356.34  141.38   2
   5  -1  -9 2617.24  159.18   1
  -5   1   9 2276.43  115.43   2
  -5   1   8 4811.59  205.87   1
   5  -1  -8 4923.90  163.15   2
   5   1  -8 4948.10  200.50   2
  -5  -1   8 4632.36  196.34   2
  -5   1   8 4479.20  158.42   2
   5  -1  -8 5313.94  217.36   1
   5  -1  -7 2621.84  153.18   1
   5  -1  -7 2666.93  116.56   2
   5   1  -7 2681.15  147.48   2
  -5  -1   7 2518.58  142.37   2
  -5   1   7 2537.42  116.04   2
  -5  -1   6   35.02   10.65   2
  -5   1   6   34.63   15.43   2
   5  -1  -6   40.84   19.99   1
   5   1  -6   25.66   13.63   2
   5  -1  -6   40.35   13.31   2
   5  -1  -5    6.47    5.71   2
   5  -1  -5   10.30   11.89   1
  -5   1   5   13.33    8.59   2
  -5  -1   5    2.24    8.53   2
   5   1  -5   23.32    9.40   2
  -5   1   4 6893.54  189.19   2
   5  -1  -4 6285.37  217.07   1
   5   1  -4 7349.39  235.39   2
   5  -1  -4 7215.01  193.29   2
  -5  -1   4 6864.05  226.47   2
  -5  -1   3 4058.98  173.12   2
   5  -1  -3 3888.89  167.04   1
   5  -1  -3 4187.11  177.58   4
  -5   1   3 3904.00  145.25   2
   5   1  -3 4496.60  181.80   3
   5   1  -3 4369.31  178.98   2
   5  -1  -3 4170.11  150.91   2
   5   1  -2  -15.49   12.95   2
   5  -1  -2    8.54    7.08   2
   5  -1  -2   10.24    8.76   4
  -5  -1   2    9.95   12.22   2
   5   1  -2  -25.06   18.26   3
  -5   1   2   -0.37    3.68   2
   5   1  -1  118.09   30.26   2
  -5  -1   1   88.81   28.73   2
   5  -1  -1  113.80   29.81   4
   5   1  -1  109.16   28.38   3
  -5   1   1   84.84   20.78   2
   5  -1  -1  108.52   25.43   2
   5  -1   0   13.59   14.19   4
   5   1   0   14.85   13.52   2
   5   1   0   -0.88    8.29   4
  -5   1   0   -8.04   11.19   4
   5  -1   0    5.90    6.43   2
  -5  -1   0    3.51   15.04   2
   5   1   0    4.52   11.25   3
  -5   1   0   -0.78    6.13   2
   5  -1   1  195.44   40.73   4
  -5   1  -1  222.57   45.40   4
  -5  -1  -1  201.23   41.74   2
   5  -1   1  276.99   42.02   2
   5  -1   1  178.78   27.44   3
   5   1   1  243.30   33.34   4
   5   1   1  217.56   38.36   3
  -5   1  -1  242.62   42.06   2
   5  -1   2 1944.87  122.41   2
  -5   1  -2 1818.14  112.18   4
  -5  -1  -2 1995.08  128.75   2
  -5  -1  -2 1921.15  111.01   3
  -5   1  -2 1860.73  115.87   2
   5  -1   2 1838.96   86.83   3
   5   1   2 1836.28  111.23   3
   5   1   2 1859.03   91.83   4
   5  -1   2 1736.89  113.05   4
  -5  -1  -3 3495.89  176.58   2
   5   1   3 3361.67  120.89   4
  -5   1  -3 3245.30  148.97   4
  -5  -1  -3 3420.56  148.24   3
   5  -1   3 3287.03  111.71   3
  -5   1  -3 3377.87  162.33   2
   5  -1   3 3321.76  166.94   2
   5   1   3 3382.48  151.05   3
  -5  -1  -4  147.07   32.68   3
  -5   1  -4  111.18   25.76   4
   5  -1   4  129.48   33.94   2
   5  -1   4  118.32   20.08   3
   5   1   4  128.11   27.61   3
  -5  -1  -4  146.85   40.73   2
  -5   1  -4  107.34   29.54   2
  -5   1  -5  109.92   28.98   4
  -5  -1  -5   97.01   25.93   3
   5  -1   5   87.89   30.20   2
  -5  -1  -5   86.31   29.62   2
  -5   1  -5   89.59   26.47   2
   5  -1   6   41.03   22.97   1
  -5  -1  -6   35.31   11.55   4
  -5   1  -6   48.83   17.59   4
  -5  -1  -6   68.84   24.45   3
   5  -1   6   59.05   30.92   2
  -5  -1  -6   48.14   21.90   2
   5   1   7   18.47    5.08   1
   5  -1   7   29.38    4.86   1
  -5  -1  -7   30.13   10.03   4
  -5   1  -7   15.75    7.61   3
  -5  -1  -7   34.36   10.15   3
  -5   1  -7   13.48    7.93   4
   5  -1   7   45.41   23.77   2
  -5  -1  -7   22.58    6.94   2
  -5   1  -8 2722.03  147.13   4
   5  -1   8 2862.72  187.49   2
   5   1   8 2875.93  187.23   2
  -5   1  -8 2610.03   98.69   3
  -5  -1  -8 2737.15  103.95   4
  -5  -1  -8 2820.84  179.29   2
   5   1   8 2643.75  179.57   1
   5  -1   8 2733.08  165.92   1
   5   1   9   41.49   20.22   1
  -5   1  -9  108.37   31.08   4
   5  -1   9   36.99   17.14   1
   5   1   9   55.86   31.24   2
  -5   1  -9   68.36   17.31   3
  -5  -1  -9   73.06   18.39   4
   5  -1   9   57.34   33.45   2
  -5  -1  -9   62.40   23.06   2
  -5  -1 -10  151.93   25.56   4
  -5   1 -10  191.36   39.96   4
  -5   1 -10  150.34   24.96   3
   5  -1  10  135.88   43.77   1
   5   1  10  128.22   41.79   1
  -5  -1 -11  998.10   68.78   4
  -5   1 -11  950.20   66.16   3
  -5  -1 -11  760.27   82.00   3
   5   1  11 1132.03  123.11   1
   5  -1  11  989.51  114.37   1
  -5  -1 -12 1115.55   76.05   4
  -5   1 -12 1069.67   73.47   3
  -5  -1 -12 1087.59  100.95   3
   5   1  12 1266.48  133.78   1
   5  -1  12 1132.33  123.18   1
  -5   1 -13  326.14   43.23   3
  -5  -1 -13  343.74   43.67   4
   5   1  13  385.09   75.98   1
  -5  -1 -13  385.56   60.52   3
   5  -1  13  293.97   68.68   1
  -5  -1 -14  227.12   36.94   4
   5   1  14  186.05   55.36   1
  -5   1 -14  200.93   35.20   3
   5  -1  14  169.38   51.13   1
  -5  -1 -14  202.43   44.02   3
  -5  -1 -15   21.79   14.43   4
   5   1  15    4.38    6.60   1
  -5   1 -15   28.28   12.76   3
   5  -1  15   55.36   35.25   1
  -5  -1 -15   28.15   17.73   3
   5   1  16  767.81  119.29   1
   5  -1  16  601.01  102.46   1
  -5  -1 -16  667.00   68.63   4
   5   1  17   19.46   25.42   1
   5  -1  17    9.79   16.92   1
   5   1  18  614.80  114.47   1
   5  -1  18  507.69   95.75   1
   5   1  19   13.46   19.10   1
   5  -1  19    8.44    7.70   1
   5   1  20  202.71   65.76   1
   5  -1  20  127.54   54.88   1
   5   1  21  207.56   68.51   1
   5  -1  21  283.17   85.45   1
  -5  -2  25   44.24   41.00   2
  -5  -2  24   48.32   24.87   2
  -5   2  23   21.98   25.98   1
  -5  -2  23  -30.87   27.23   1
  -5  -2  23  -22.77   12.40   2
  -5  -2  22   79.46   45.54   1
  -5  -2  22   16.60   19.33   2
  -5   2  22   29.03    6.70   1
  -5  -2  21   51.06   32.24   1
  -5   2  21  114.97   36.72   2
  -5  -2  21  112.00   43.12   2
  -5   2  21  120.73   51.13   1
  -5   2  20  476.70   96.89   1
  -5   2  20  429.36   66.48   2
  -5  -2  20  399.18   89.54   1
  -5  -2  20  477.84   89.74   2
  -5   2  19   80.28   30.88   2
  -5  -2  19   23.46   15.09   2
  -5  -2  19  100.17   44.63   1
  -5   2  19   97.61   40.72   1
  -5  -2  18  382.80   82.21   1
  -5   2  18  412.57   61.39   2
  -5  -2  18  367.64   75.41   2
  -5   2  18  441.14   87.25   1
  -5   2  17 1762.10  169.75   1
  -5  -2  17 1795.20  165.41   2
  -5   2  17 1745.44  122.45   2
  -5  -2  17 1819.52  173.92   1
  -5   2  16 1658.99  160.67   1
  -5  -2  16 1624.67  151.63   2
  -5   2  16 1666.88  116.32   2
  -5  -2  16 1603.78  157.76   1
  -5   2  15 8971.49  363.28   1
  -5  -2  15 8905.28  352.96   2
  -5   2  15 9001.47  258.79   2
  -5  -2  15 9549.64  374.89   1
  -5  -2  14  551.45   90.27   1
  -5   2  14  629.59   92.08   1
  -5  -2  14  622.26   92.80   2
  -5   2  14  598.07   63.34   2
  -5  -2  13 1044.74  116.67   1
  -5   2  13 1027.82  113.36   1
  -5  -2  13  958.03  107.69   2
  -5   2  13  963.14   77.88   2
  -5   2  12   78.93   21.37   2
  -5  -2  12   75.64   34.00   1
  -5   2  12  106.30   40.39   1
   5  -2 -12   50.23   30.58   1
  -5  -2  12   66.97   29.32   2
  -5  -2  11  292.08   56.80   2
   5   2 -11  252.66   57.16   1
   5  -2 -11  201.72   53.28   1
  -5   2  11  275.90   54.12   1
   5  -2 -11  109.92   52.97   4
   5   2 -11  233.20   48.81   2
  -5   2  11  249.76   35.13   2
  -5  -2  10  265.26   55.63   2
   5   2 -10  286.00   58.84   1
   5  -2 -10  339.70   61.15   4
   5  -2 -10  261.34   56.74   1
   5   2 -10  279.44   55.09   2
  -5   2  10  284.05   51.53   1
  -5   2  10  292.42   36.28   2
   5   2  -9 4951.43  233.69   1
   5  -2  -9 4879.76  227.78   4
   5  -2  -9 4979.23  220.57   1
   5   2  -9 4966.89  221.48   2
  -5  -2   9 4523.16  214.60   2
  -5   2   9 4621.70  210.60   1
  -5   2   9 4652.57  138.89   2
  -5   2   8 2258.30   93.93   2
  -5   2   8 2147.60  138.25   1
   5  -2  -8 2240.32   92.53   2
   5   2  -8 2230.17  146.30   2
   5  -2  -8 2386.94  150.11   1
  -5  -2   8 2204.52  148.47   2
  -5   2   7  868.83   87.52   1
  -5   2   7  925.05   59.31   2
   5  -2  -7  922.90   58.44   2
   5   2  -7 1029.40   99.20   2
  -5  -2   7  893.22   92.15   2
   5  -2  -7 1049.86   93.29   1
  -5  -2   6  213.81   45.36   2
  -5   2   6  257.63   30.97   2
   5  -2  -6  248.48   45.87   1
   5   2  -6  248.04   46.75   3
   5  -2  -6  295.45   33.00   2
   5   2  -6  265.28   51.29   2
  -5  -2   5  357.84   55.60   2
   5  -2  -5  386.01   55.36   1
  -5   2   5  373.47   38.20   2
   5   2  -5  472.89   66.01   2
   5   2  -5  361.34   58.27   3
   5  -2  -5  434.51   41.00   2
  -5   2   4 1212.81   73.27   2
   5  -2  -4 1368.21   97.72   1
   5   2  -4 1324.28  108.63   3
   5   2  -4 1369.72  106.90   2
   5  -2  -4 1296.65   74.64   2
  -5  -2   4 1241.80  102.74   2
  -5  -2   3  215.94   42.31   2
   5   2  -3  215.65   43.47   3
  -5   2   3  206.85   30.58   2
   5  -2  -3  161.13   34.18   1
   5  -2  -3  215.29   31.07   2
  -5  -2   2 2198.22  137.63   2
   5  -2  -2 2292.22  106.84   2
   5  -2  -2 2336.08  121.65   1
  -5   2   2 2204.26  137.64   4
  -5   2   2 2299.23  106.20   2
   5   2  -2 2374.05  140.77   3
  -5  -2   1  725.92   79.20   2
   5  -2  -1  726.64   63.63   2
   5  -2  -1  721.09   77.06   4
   5   2  -1  683.33   74.77   3
  -5   2   1  656.22   60.30   2
  -5   2   1  634.69   73.10   4
  -5  -2   0 3470.94  175.75   2
  -5   2   0 3401.70  145.33   2
   5  -2   0 3676.75  150.79   2
   5   2   0 3494.54  166.11   3
  -5   2   0 3595.99  171.34   4
   5  -2   0 3689.37  175.14   4
   5  -2   1 3347.22  149.23   2
  -5  -2  -1 3483.70  177.23   2
  -5   2  -1 3295.94  163.08   4
   5   2   1 3367.12  165.60   3
  -5   2  -1 3458.65  149.83   2
   5  -2   1 3291.00  168.79   4
  -5  -2  -2 2767.07  161.13   2
  -5   2  -2 2793.35  154.32   4
   5  -2   2 2855.76  147.48   2
   5   2   2 2923.53  154.01   3
   5  -2   2 2702.13   93.22   3
   5   2   2 2907.34  104.52   4
   5   2   3 1039.30   59.24   4
  -5   2  -3 1018.64   92.92   4
   5  -2   3 1182.30   96.44   2
   5  -2   3 1022.88   51.29   3
   5   2   3 1035.45   93.67   3
  -5  -2  -3 1083.01  103.44   2
   5   2   4 1508.08   65.98   4
  -5   2  -4 1414.53  108.99   4
  -5  -2  -4 1511.51  122.58   2
   5  -2   4 1483.23  114.88   2
   5  -2   4 1353.55   54.07   3
  -5   2  -5 1772.20  125.53   4
   5  -2   5 1831.11  132.40   2
  -5  -2  -5 1872.98  138.23   2
   5  -2   6   65.89   25.53   1
  -5   2  -6   79.72   26.27   4
  -5  -2  -6   70.32   30.51   2
   5  -2   6   57.12   25.60   2
   5   2   7 1428.42  130.24   2
  -5   2  -7 1320.12  112.98   4
   5  -2   7 1325.90  121.02   2
  -5  -2  -7 1301.07  121.87   2
  -5  -2  -7 1362.56  110.18   3
   5   2   7 1334.36  125.50   1
   5  -2   7 1265.41  103.92   1
   5   2   8 3819.17  218.30   2
  -5   2  -8 3409.51  180.26   4
   5  -2   8 3634.56  206.67   2
  -5  -2  -8 3380.37  177.54   3
  -5  -2  -8 3380.32  202.67   2
   5   2   8 3605.66  213.06   1
   5  -2   8 2978.76  168.65   1
   5   2   9  212.86   52.06   1
  -5  -2  -9  323.34   56.95   3
  -5   2  -9  290.54   55.51   4
   5  -2   9  271.48   54.87   1
  -5  -2  -9  352.33   64.01   2
  -5  -2 -10 1737.95  132.94   3
  -5  -2 -10 1680.22  150.98   2
   5   2  10 1783.27  157.61   1
   5  -2  10 1778.13  141.07   1
   5   2  11   52.85   26.15   1
   5  -2  11   35.28   23.35   1
  -5  -2 -11   76.56   26.73   3
  -5  -2 -11   28.20   14.58   2
  -5   2 -12   39.69    8.71   3
   5  -2  12   25.12    3.52   1
  -5  -2 -12   24.68   14.16   3
   5   2  12   45.05   34.53   1
  -5   2 -13    8.92    7.53   3
   5   2  13   14.50   14.47   1
   5  -2  13    0.38   10.02   1
  -5  -2 -13   21.04   12.14   3
  -5  -2 -13    7.19    3.21   4
  -5  -2 -14   75.64   12.03   4
   5   2  14   94.83   45.03   1
  -5   2 -14   90.66   16.86   3
   5  -2  14   69.07   26.51   1
   5   2  15  346.62   75.75   1
   5  -2  15  306.50   69.33   1
   5   2  16  448.97   91.27   1
   5  -2  16  457.87   83.77   1
   5   2  17  -15.25   25.82   1
   5  -2  17   15.72   10.40   1
   5   2  18  689.71  120.29   1
   5  -2  18  586.22  107.84   1
   5   2  19   46.91   37.49   1
   5  -2  19   64.88   35.69   1
   5  -2  20   62.60   33.99   1
   5   2  20   82.25   48.73   1
   5  -2  21  -21.81   29.97   1
   5  -2  22   47.39   31.28   1
  -5  -3  23    0.90   27.72   1
  -5  -3  23  -31.38   28.98   2
  -5  -3  22  251.29   69.05   1
  -5   3  22  123.16   55.06   1
  -5  -3  22  112.73   42.12   2
  -5   3  21  528.91  106.83   1
  -5  -3  21  561.95  105.57   2
  -5  -3  21  669.79  115.62   1
  -5  -3  20    5.58   52.24   1
  -5   3  20   28.29   20.79   1
  -5  -3  20  -11.17   11.88   2
  -5  -3  19  114.27   42.73   1
  -5   3  19   77.86   32.96   1
  -5  -3  19  104.62   44.99   2
  -5   3  19  112.65   30.37   2
  -5  -3  18 1956.15  186.61   1
  -5   3  18 1964.85  188.12   1
  -5  -3  18 1863.96  181.37   2
  -5   3  18 1880.25  118.48   2
  -5  -3  17  188.27   54.76   1
  -5   3  17  208.96   57.15   1
  -5  -3  17  280.00   69.87   2
  -5   3  17  172.57   35.10   2
  -5  -3  16  177.55   51.60   1
  -5   3  16  247.98   39.12   2
  -5   3  16  176.00   33.97   2
  -5  -3  16  281.78   68.99   2
  -5   3  16  232.95   59.42   1
  -5   3  15  652.35   97.27   1
  -5  -3  15  637.77   98.91   1
  -5  -3  15  647.38   99.62   2
  -5   3  15  561.41   54.14   2
  -5   3  14  529.03   87.49   1
  -5  -3  14  501.67   85.86   1
  -5  -3  14  537.65   86.26   2
  -5   3  14  514.82   51.48   2
  -5   3  13    6.56    3.05   2
  -5   3  13    2.80   14.31   1
  -5  -3  13   -0.15   11.62   2
  -5   3  12  472.50   77.08   1
   5  -3 -12  408.29   72.09   1
  -5  -3  12  458.24   78.33   2
  -5   3  12  444.58   38.39   2
   5  -3 -11  534.05   83.60   1
  -5   3  11  544.09   74.89   1
  -5  -3  11  579.54   82.95   2
  -5   3  11  552.89   38.11   2
   5   3 -11  674.14   88.82   1
  -5  -3  10   72.85   29.52   2
   5  -3 -10   49.22   29.10   4
   5  -3 -10   45.03   22.55   1
   5   3 -10   65.53   29.15   3
   5   3 -10   56.02   19.67   1
  -5   3  10   65.10   25.54   1
  -5   3  10   41.24    8.05   2
   5   3 -10   69.90   30.77   2
  -5   3   9  641.10   32.92   2
   5   3  -9  755.22   94.02   3
   5  -3  -9  722.31   81.83   1
   5  -3  -9  682.67   87.34   4
   5   3  -9  780.29  103.38   1
   5   3  -9  676.46   91.78   2
  -5   3   9  619.73   79.04   1
  -5  -3   9  907.18  112.24   2
   5  -3  -8 1414.64  124.12   4
  -5   3   8 1247.90   44.53   2
   5   3  -8 1358.94  122.77   3
   5   3  -8 1458.19  126.59   1
   5  -3  -8 1304.16  109.07   1
   5   3  -8 1438.04  126.76   2
  -5  -3   8 1378.36  125.12   2
  -5   3   8 1320.19  107.65   1
  -5  -3   7  118.41   36.08   2
   5  -3  -7  150.67   41.91   4
  -5   3   7  120.42   14.00   2
   5   3  -7  149.03   39.51   3
   5   3  -7  133.14   39.38   1
   5  -3  -7  120.93   33.25   1
  -5   3   7   86.01   23.50   1
   5   3  -7  149.85   38.54   2
   5   3  -6  942.83  100.99   3
   5  -3  -6  919.30   40.64   2
   5   3  -6  972.45  101.96   2
   5  -3  -6  875.50   81.25   1
   5   3  -6  951.96   94.86   1
  -5  -3   6  859.68   96.76   2
   5   3  -5 3292.84  175.66   1
   5   3  -5 2813.21  170.09   3
   5  -3  -5 2969.71   85.82   2
   5  -3  -5 2684.55  139.11   1
  -5  -3   5 2790.64  171.31   2
   5  -3  -4  445.99   56.36   1
  -5   3   4  525.69   72.87   4
   5   3  -4  488.81   69.82   3
   5  -3  -4  519.42   40.83   2
  -5  -3   4  498.04   68.84   2
  -5  -3   3   48.13   19.19   2
   5  -3  -3   61.93   15.64   2
  -5   3   3   33.20   19.97   4
   5   3  -3   23.50    5.92   3
   5  -3  -3   29.54   12.39   1
  -5  -3   2 1877.30  136.84   2
   5  -3  -2 2021.39   96.08   2
   5   3  -2 2045.45  138.79   3
  -5   3   2 1916.51  134.98   4
   5  -3  -2 1966.46  107.26   1
  -5  -3   1  747.09   86.37   2
   5  -3  -1  696.46   60.81   2
   5   3  -1  760.61   84.61   3
  -5   3   1  692.17   81.22   4
   5  -3  -1  678.03   61.52   1
  -5  -3   0 1177.56  108.71   2
  -5   3   0 1259.69  109.35   4
   5  -3   0 1251.23   85.91   2
   5   3   0 1209.45  108.29   3
  -5  -3  -1 1885.81  138.03   2
   5  -3   1 1958.02  115.01   2
  -5   3  -1 1818.31  134.52   4
   5   3   1 1900.70  135.10   3
  -5  -3  -2 1751.54  137.01   2
  -5   3  -2 1771.57  131.19   4
   5  -3   2 1825.62  116.15   2
   5   3   2 1755.29  129.80   3
  -5  -3  -2 1826.52  132.41   3
  -5  -3  -3  999.01   97.42   3
  -5  -3  -3  910.52   98.65   2
   5   3   3  853.27   48.50   4
   5  -3   3  795.03   38.18   3
   5  -3   3  869.08   85.53   2
   5   3   3  823.61   90.56   3
  -5   3  -3  859.88   92.72   4
   5   3   4 2311.70   65.70   4
  -5  -3  -4 2363.08  159.05   2
  -5   3  -4 2230.93  151.15   4
   5  -3   4 2177.12  139.41   2
  -5  -3  -4 2276.69  148.21   3
   5   3   4 2464.39  164.86   2
   5   3   5 2132.46  155.57   2
  -5  -3  -5 2078.45  153.70   2
  -5   3  -5 2082.80  149.61   4
   5  -3   5 1998.03  142.82   2
  -5  -3  -5 2161.25  147.13   3
   5  -3   5 1898.91  115.54   1
   5   3   6 1830.82  148.47   2
   5  -3   6 1979.94  141.95   2
  -5   3  -6 1725.60  137.82   4
  -5  -3  -6 1694.74  142.93   2
  -5  -3  -6 1751.60  136.61   3
   5  -3   6 1739.85  113.79   1
   5   3   7 1509.22  136.13   2
  -5   3  -7 1343.48  121.05   4
  -5  -3  -7 1431.73  132.99   2
  -5  -3  -7 1407.98  121.70   3
   5  -3   7 1501.79  128.33   2
   5   3   7 1351.81  133.78   1
   5  -3   7 1308.79  102.07   1
  -5   3  -8 2249.15  159.95   4
  -5  -3  -8 2314.32  170.24   2
  -5  -3  -8 2409.58  161.72   3
   5  -3   8 2217.11  170.97   2
   5   3   8 2297.92  176.11   1
   5  -3   8 2066.10  136.48   1
  -5   3  -9 2911.47  186.35   4
  -5  -3  -9 2900.76  183.68   3
  -5  -3  -9 2811.99  192.88   2
   5   3   9 2901.02  204.51   1
   5  -3   9 2458.30  158.20   1
   5   3  10   24.88   13.04   1
   5  -3  10   13.95   18.75   1
  -5  -3 -10   55.46   30.12   3
  -5  -3 -10   19.90   15.67   2
   5  -3  11 1349.39  123.24   1
  -5  -3 -11 1416.50  145.60   2
   5   3  11 1452.94  151.89   1
   5  -3  12 2180.46  165.65   1
  -5  -3 -12 2372.47  191.29   2
   5   3  12 2544.92  206.11   1
   5   3  13  186.85   60.38   1
   5  -3  13  206.43   52.75   1
   5   3  14  228.27   62.38   1
   5  -3  14   96.39   41.08   1
   5   3  15  190.29   65.02   1
   5  -3  15   81.89   34.23   1
   5   3  16  122.75   53.42   1
   5  -3  16  159.73   48.66   1
   5   3  17  307.68   80.88   1
   5  -3  17  260.00   63.83   1
   5  -3  18   60.31   34.94   1
   5   3  18   34.54   37.73   1
   5  -3  19  176.12   51.58   1
   5   3  19  150.26   61.78   1
   5  -3  20   73.89   37.46   1
   5  -3  21  469.76  102.21   1
   5  -3  22  125.50   53.93   1
  -5  -4  22   33.77   13.72   1
  -5   4  22   12.86   27.35   1
  -5  -4  22   29.00   26.19   2
  -5   4  21  -11.14   14.94   1
  -5  -4  21  -40.55   21.86   1
  -5  -4  21   18.81   17.24   2
  -5  -4  20   86.32   43.14   1
  -5   4  20   87.46   48.86   1
  -5  -4  20   85.80   35.36   2
  -5  -4  19   78.10   30.32   1
  -5   4  19   17.44   10.95   1
  -5  -4  19   60.66   32.06   2
  -5  -4  18   58.53   25.87   1
  -5   4  18   89.72   31.41   1
  -5  -4  18   74.43   39.16   2
   5   4 -17  545.49  102.01   3
  -5   4  17  512.29   91.18   1
  -5  -4  17  594.17  104.08   2
  -5   4  16  486.04   87.14   1
   5   4 -16  455.15   86.80   3
  -5  -4  16  474.82   91.35   2
   5   4 -15  186.15   56.29   3
  -5   4  15  115.29   15.50   2
  -5  -4  15  169.52   56.03   2
  -5   4  15  162.21   51.64   1
  -5   4  14  899.84  111.91   1
   5   4 -14  831.86  114.54   3
  -5  -4  14 1020.21  128.46   2
   5   4 -13  788.48  108.27   3
  -5   4  13  713.05   97.59   1
  -5  -4  13  735.93  106.28   2
   5  -4 -12 2691.74  179.88   1
   5   4 -12 2981.47  206.82   3
  -5   4  12 2914.42  186.53   1
  -5  -4  12 2874.36  208.41   2
  -5  -4  11  213.32   56.98   2
  -5   4  11  218.54   49.12   1
   5   4 -11  197.47   53.18   3
   5  -4 -11  243.47   48.89   1
  -5  -4  10   26.03    6.66   2
   5   4 -10   -4.44    9.95   3
   5   4 -10  -10.24   19.45   1
  -5   4  10    4.21   11.53   1
   5  -4 -10  -12.50    9.50   1
   5  -4  -9  226.47   53.31   1
  -5  -4   9  232.96   55.82   2
   5   4  -9  253.33   59.00   3
   5   4  -9  249.34   54.04   1
  -5   4   9  263.00   48.45   1
   5  -4  -8   65.83   34.69   4
  -5  -4   8   40.26   22.97   2
   5  -4  -8   15.77    3.66   1
   5   4  -8   16.18    9.44   1
  -5   4   8   28.77   14.62   1
   5   4  -8   20.17    9.61   3
  -5   4   7  505.74   62.95   1
   5  -4  -7  551.58   80.61   4
   5   4  -7  549.96   81.53   3
   5  -4  -7  536.38   64.01   1
   5   4  -7  591.28   81.86   1
   5   4  -7  497.00   80.10   2
  -5  -4   7  489.32   76.86   2
  -5  -4   6  -16.68   17.58   2
   5  -4  -6   16.76   20.54   4
   5  -4  -6   -2.88    8.29   1
   5   4  -6   -9.74   18.22   3
   5   4  -6    6.51   17.77   1
   5   4  -6   52.25   27.94   2
   5   4  -5 1187.36  109.44   1
  -5   4   5 1087.04  112.36   4
   5   4  -5 1100.00  111.96   3
   5  -4  -5 1084.22   87.61   1
   5   4  -5 1102.76  113.88   2
   5  -4  -5  999.86  112.30   4
  -5  -4   5 1112.76  112.17   2
   5  -4  -4   45.35    9.31   2
  -5  -4   4   52.64   24.28   2
   5  -4  -4   39.83   23.11   4
   5   4  -4   46.27   20.55   3
  -5   4   4   43.25   17.83   4
   5  -4  -4   40.61   17.67   1
   5   4  -4   33.56   22.16   2
   5  -4  -3 3321.69  104.06   2
   5  -4  -3 3109.88  190.60   4
  -5   4   3 3258.32  189.97   4
   5   4  -3 3257.78  189.30   3
   5   4  -3 3288.45  194.17   2
   5  -4  -3 3271.49  135.32   1
  -5  -4   3 3362.02  192.64   2
   5  -4  -2  203.64   31.48   1
   5   4  -2  196.93   47.09   2
   5  -4  -2  188.63   29.46   2
  -5   4   2  162.16   39.28   4
  -5  -4   2  221.87   50.18   3
   5   4  -2  192.69   46.32   3
  -5  -4   2  232.13   50.41   2
  -5  -4   1  909.30  102.41   2
   5  -4  -1  941.94   66.02   1
  -5   4   1  843.66   95.45   4
   5  -4  -1  920.33   69.11   2
   5   4  -1 1027.10  107.55   3
   5   4  -1 1031.82  106.25   2
   5   4   0   21.72   20.95   2
   5  -4   0   18.09   10.53   1
  -5   4   0   25.11   22.14   4
  -5  -4   0    1.22    7.76   2
  -5  -4   0   37.29   26.21   3
   5   4   0   43.45   23.50   3
   5  -4   0   21.85   11.29   2
  -5  -4  -1  896.93   98.18   2
   5  -4   1  850.46   76.75   2
  -5  -4  -1  811.45   96.31   3
   5   4   1  821.02   95.84   3
  -5   4  -1  837.95   95.20   4
   5   4   1  837.70   98.10   2
   5  -4   1  799.40   58.67   1
  -5  -4  -2 1998.27  152.41   2
  -5   4  -2 1888.19  148.94   4
  -5  -4  -2 1980.28  150.23   3
   5  -4   2 2019.81  123.65   2
   5   4   2 2055.32  154.13   3
   5   4   2 2268.52  161.89   2
   5  -4   3  104.54   21.35   1
   5   4   3  120.38   35.99   2
  -5   4  -3  138.29   40.75   4
  -5  -4  -3  131.11   37.01   2
  -5  -4  -3  122.72   38.16   3
   5  -4   3  110.72   29.23   2
   5  -4   4  129.54   25.22   1
   5   4   4  125.96   40.73   2
   5   4   4  162.54   15.77   4
  -5   4  -4  101.53   33.26   4
  -5  -4  -4  135.56   40.75   2
  -5  -4  -4  182.43   44.77   3
   5  -4   4  132.64   33.64   2
  -5   4  -5 4779.93  241.09   4
  -5  -4  -5 4696.75  241.20   2
  -5  -4  -5 4975.95  244.76   3
   5  -4   5 4493.23  214.00   2
   5  -4   5 4458.06  157.78   1
   5   4   5 4922.52  247.14   2
  -5   4  -6  -10.78   10.51   4
   5  -4   6   17.32   11.94   1
  -5  -4  -6    0.41    8.19   2
   5  -4   6    9.30   19.92   2
  -5   4  -7 2312.94  172.14   4
  -5  -4  -7 2306.96  175.15   2
   5  -4   7 2586.16  171.66   2
   5   4   7 2421.03  183.93   1
   5  -4   7 2185.89  122.11   1
   5   4   8   -3.48   13.22   1
  -5   4  -8   18.83   18.04   4
   5  -4   8   19.82   10.09   1
  -5  -4  -8    7.98   23.43   2
   5  -4   9  729.09   75.19   1
  -5  -4  -9  715.56   94.56   2
  -5   4  -9  641.02   95.07   4
   5   4   9  737.76  105.65   1
   5  -4  10 1108.75  100.52   1
  -5  -4 -10 1108.83  127.68   2
   5   4  10 1208.04  138.15   1
   5  -4  11 1487.55  123.22   1
  -5  -4 -11 1653.81  156.41   2
   5   4  11 1649.40  166.99   1
   5   4  12   74.48   40.99   1
  -5  -4 -12   33.26    5.45   2
   5  -4  12   49.58   21.13   1
   5  -4  13 2736.66  175.77   1
  -5  -4 -13 2719.67  213.87   2
   5   4  13 3107.16  236.79   1
   5   4  14   45.72   17.49   1
   5  -4  14   42.69   26.08   1
   5  -4  15  314.16   63.21   1
   5   4  15  361.71   83.43   1
   5  -4  16  136.71   42.01   1
   5   4  16  179.36   65.46   1
   5  -4  17   36.18   20.18   1
   5   4  17   78.02   43.42   1
   5  -4  18   13.52   28.69   1
   5   4  18   11.00   27.93   1
   5  -4  19    2.48   20.46   1
   5  -4  20   18.36   24.40   1
   5  -4  21  -24.11   17.48   1
   5   5 -23    6.53   10.26   3
   5   5 -22   -7.72   22.73   3
   5   5 -21   57.82   42.23   3
  -5   5  21   15.64   14.51   1
   5   5 -20  801.60  124.67   3
  -5  -5  20  753.56  131.78   2
  -5   5  20  420.24   91.24   1
   5   5 -19  581.20  106.59   3
  -5   5  19  371.76   84.76   1
  -5  -5  19  496.50  106.27   2
   5   5 -18   45.30   34.38   3
  -5   5  18   -7.14   26.58   1
  -5  -5  18   54.65   41.39   2
   5   5 -17  109.41   43.50   3
  -5   5  17   26.98   15.34   1
  -5  -5  17  162.83   65.90   2
   5   5 -16   70.37   23.48   3
  -5   5  16   42.30   27.82   1
  -5  -5  16   75.67   32.28   2
   5   5 -15    3.57    9.56   3
  -5  -5  15   -9.25   16.92   2
  -5   5  14  748.84  101.00   1
   5   5 -14  848.16  118.66   3
  -5  -5  14  838.75  121.59   2
  -5  -5  13   17.13    5.56   2
  -5   5  13   37.59   20.54   1
   5   5 -13   53.60   33.23   3
  -5  -5  12   12.21    2.18   2
   5   5 -12   16.65   16.74   3
   5  -5 -12   -1.33   10.05   1
  -5  -5  11  -10.28   22.12   2
  -5   5  11   23.62   14.35   1
   5   5 -11  -10.40   12.97   3
   5  -5 -11   11.96   16.48   1
   5  -5 -10 1750.01  140.22   1
   5   5 -10 2434.85  186.85   3
  -5   5  10 2399.97  155.55   1
  -5  -5  10 2248.40  185.80   2
  -5   5   9   78.20   22.77   1
  -5  -5   9   96.72   37.88   2
   5   5  -9   48.62   21.56   3
   5  -5  -9   94.35   29.84   1
  -5   5   8  592.45   70.30   1
   5  -5  -8  515.90   65.48   1
   5   5  -8  616.01   92.39   3
   5   5  -8  634.18   89.18   1
  -5  -5   8  625.73   94.79   2
   5  -5  -7 1628.79  111.27   1
  -5   5   7 1612.35  109.12   1
   5   5  -7 1564.02  145.55   3
   5   5  -7 1818.89  145.24   1
  -5  -5   7 1815.62  157.77   2
  -5  -5   6   39.72   28.30   2
   5   5  -6   25.46   21.17   1
  -5   5   6   52.13   25.74   4
   5   5  -6   13.39    6.55   3
   5  -5  -6   56.84   20.79   1
  -5  -5   5   22.77    4.71   2
  -5   5   5   -0.58   15.29   4
   5   5  -5   33.78   20.37   3
   5   5  -5   48.32   26.61   1
   5  -5  -5   25.81   13.42   1
  -5  -5   4  145.44   40.42   2
  -5   5   4  168.33   49.61   4
   5  -5  -4  189.04   33.51   1
   5   5  -4  166.73   47.73   3
   5  -5  -3   20.45    7.65   1
  -5  -5   3   21.08    7.87   2
  -5   5   3   11.91    5.97   4
   5  -5  -3   16.48    6.65   2
   5   5  -3    9.39    4.83   3
   5  -5  -3   14.36    1.55   2
  -5  -5   2  141.14   40.21   2
  -5   5   2  158.20   46.16   4
   5  -5  -2  185.84   26.74   1
   5  -5  -2  165.24   25.95   2
   5   5  -2  178.67   47.10   3
   5  -5  -2   97.54   16.98   2
  -5  -5   1  656.76   86.91   2
  -5   5   1  571.93   86.45   4
   5  -5  -1  548.78   54.22   2
   5   5  -1  586.05   86.59   3
   5  -5  -1  647.02   45.98   1
  -5   5   0    1.00   20.49   4
   5  -5   0   -0.08    3.63   1
   5   5   0    0.18   12.79   3
   5  -5   0   26.91   14.54   2
  -5  -5   0   19.97   15.53   2
  -5  -5  -1  946.58  109.78   2
   5  -5   1  891.34   79.97   2
   5   5   1 1014.22  115.01   3
  -5   5  -1  926.34  110.16   4
   5  -5   1  956.32   50.89   1
   5  -5   2  196.81   22.60   1
  -5   5  -2  197.01   52.26   4
  -5  -5  -2  232.29   53.22   2
   5  -5   2  219.95   39.96   2
   5  -5   2  212.65   22.55   1
  -5  -5  -3  451.15   80.01   2
  -5   5  -3  464.44   78.29   4
   5  -5   3  450.48   35.87   3
   5  -5   3  391.32   60.02   2
   5  -5   3  357.99   31.28   1
   5  -5   3  456.78   35.49   1
  -5   5  -4  334.04   65.52   4
  -5  -5  -4  311.86   64.04   2
   5  -5   4  297.88   53.63   2
   5  -5   4  343.14   33.06   1
  -5  -5  -5  157.56   44.10   2
  -5   5  -5  166.50   48.50   4
   5  -5   5  159.84   23.41   1
   5  -5   5  179.22   42.22   2
   5  -5   6 3997.41  135.74   1
  -5   5  -6 4471.29  252.87   4
  -5  -5  -6 4516.28  249.21   2
   5  -5   6 4364.74  228.27   2
   5   5   6 4573.34  259.14   1
  -5  -5  -7  846.28  107.59   2
   5  -5   7  731.97   62.33   1
  -5   5  -7  826.64  109.89   4
   5   5   7  846.36  109.12   1
   5   5   8  436.71   81.40   1
   5  -5   8  405.12   49.18   1
  -5   5  -8  375.86   80.99   4
  -5  -5  -8  380.93   75.55   2
   5  -5   9  705.24   68.56   1
  -5  -5  -9  738.36  106.01   2
  -5   5  -9  811.32  115.56   4
   5   5   9  800.45  112.60   1
   5  -5  10   88.51   23.11   1
   5   5  10   92.04   33.46   1
  -5  -5 -10   86.15   32.64   2
   5  -5  11 1330.23  107.93   1
  -5  -5 -11 1645.04  161.78   2
   5   5  11 1866.53  179.84   1
   5  -5  12   37.87   22.93   1
   5   5  12   12.72   15.48   1
  -5  -5 -12   61.97   35.25   2
   5  -5  13    4.54    5.63   1
   5   5  13   43.28   32.01   1
  -5  -5 -13   32.44   27.72   2
   5  -5  14   40.05   22.58   1
   5   5  14  143.63   55.87   1
  -5  -5 -14   67.05   29.97   2
   5  -5  15  -12.32   19.00   1
   5   5  15   32.04   18.24   1
   5  -5  16   71.58   33.53   1
   5   5  16  163.25   57.89   1
   5  -5  17   64.04   28.11   1
   5   5  17  243.31   69.17   1
   5   6 -22   80.95   42.20   3
   5   6 -21   44.44   39.17   3
  -5   6  21   -1.01    4.66   1
   5   6 -20   11.67   15.62   3
  -5   6  20  -12.92   12.29   1
   5   6 -19   67.19   47.06   3
  -5   6  19   75.39   31.43   1
   5   6 -18   29.49   27.79   3
  -5   6  18   43.88   29.92   1
  -5  -6  18   53.22   39.95   2
  -5  -6  17   77.97   35.99   2
   5   6 -17   79.45   38.91   3
  -5   6  17  102.81   40.92   1
  -5  -6  16   45.39   29.32   2
  -5   6  16   31.74   17.66   1
   5   6 -16   29.88   22.82   3
  -5   6  15  429.02   78.07   1
   5   6 -15  543.74   98.23   3
  -5  -6  15  533.89  102.16   2
  -5   6  14  764.57  102.67   1
   5   6 -14  809.03  116.41   3
  -5  -6  14  809.18  127.84   2
   5   6 -13 1194.76  144.31   3
  -5   6  13 1207.89  124.21   1
  -5  -6  13 1442.99  167.26   2
  -5  -6  12   35.05   21.68   2
  -5   6  12   22.87    9.66   1
   5  -6 -12    1.35   14.89   1
   5   6 -12   19.57   16.97   3
  -5  -6  11   89.25   39.88   2
   5  -6 -11   55.74   25.43   1
   5   6 -11  148.83   45.98   3
  -5   6  11  129.04   36.37   1
  -5  -6  10   32.47   30.16   2
   5  -6 -10   21.43   17.12   1
  -5   6  10   15.47   15.84   1
  -5  -6   9  340.14   78.81   2
   5  -6  -9  224.39   46.52   1
   5   6  -9  353.22   73.57   3
  -5   6   9  348.48   56.38   1
  -5  -6   8  327.37   71.24   2
  -5   6   8  324.14   49.04   1
   5  -6  -8  205.64   40.53   1
   5   6  -8  316.45   70.79   3
  -5   6   7  811.16  113.47   4
   5   6  -7  840.76  113.74   3
  -5  -6   7  813.50  115.14   2
   5  -6  -7  637.69   69.16   1
  -5  -6   6   58.14   28.72   2
  -5   6   6   46.58   25.91   4
   5  -6  -6   38.99   16.17   1
   5   6  -6   46.81   16.58   3
   5   6  -6   63.41   26.44   1
   5   6  -5 1054.02  110.96   1
  -5   6   5 1116.46  130.66   4
   5   6  -5 1101.95  124.23   3
  -5  -6   5 1054.43  129.54   2
   5  -6  -5 1100.91   75.98   1
  -5  -6   4  155.62   46.20   2
  -5   6   4  186.46   55.55   4
   5   6  -4  182.69   46.17   1
   5   6  -4  150.62   49.25   3
   5  -6  -4  174.75   26.76   1
  -5  -6   3   10.29   25.69   2
  -5   6   3    0.55    7.73   4
   5  -6  -3   43.26   13.12   1
   5  -6  -3   22.30    7.19   2
   5   6  -3   15.56   18.15   3
   5  -6  -3    3.00    1.57   2
  -5   6   2  702.09  101.02   4
   5  -6  -2  555.67   48.81   2
   5   6  -2  782.54  107.49   3
   5  -6  -2  693.68   35.78   1
  -5  -6   2  665.67  101.06   2
  -5  -6   1 1533.08  144.51   2
  -5   6   1 1455.21  148.01   4
   5  -6  -1 1260.84   83.35   2
   5   6  -1 1497.61  148.61   3
  -5  -6   0 2094.66  173.11   2
   5  -6   0 1707.44  104.67   2
  -5   6   0 2028.68  172.74   4
  -5   6  -1   28.87   20.71   4
  -5  -6  -1   39.91   23.17   2
   5  -6   1    0.11    3.53   3
   5  -6   1   21.45   15.41   2
   5  -6   1    8.59    3.40   2
  -5  -6  -2  -10.78   13.84   2
   5  -6   2    1.49    4.36   3
   5  -6   2    1.20    6.76   2
   5  -6   2    9.50   11.88   2
  -5   6  -3  180.70   34.00   4
  -5  -6  -3  194.54   48.80   2
   5  -6   3  219.17   30.32   3
   5  -6   3  190.43   43.00   2
  -5  -6  -4  920.47  116.72   2
   5  -6   4  954.16   49.56   3
   5  -6   4  835.38   93.86   2
  -5   6  -4  940.61  122.58   4
  -5   6  -5 1872.54  173.17   4
   5  -6   5 1637.12  136.36   2
  -5  -6  -5 1903.50  166.86   2
   5   6   5 2072.41  174.98   1
   5   6   6   94.59   39.35   1
  -5  -6  -6  124.75   44.08   2
  -5   6  -6   77.51   41.44   4
   5   6   7   13.58    5.47   1
  -5   6  -7   29.95   24.17   4
  -5  -6  -7    9.65   17.72   2
   5  -6   7    4.95    3.00   1
  -5   6  -8  467.61   93.81   4
  -5  -6  -8  547.63   88.29   2
   5  -6   8  387.22   36.92   1
   5   6   8  605.70   98.77   1
  -5   6  -9   32.15   17.64   4
   5   6   9   68.67   35.91   1
   5  -6   9   18.89    6.99   1
  -5  -6  -9   35.17   27.38   2
   5   6  10  -11.79   13.00   1
  -5   6 -10    2.37   27.85   4
   5  -6  10    7.99   11.60   1
  -5  -6 -10    4.20   10.39   2
   5   6  11  -10.55   16.02   1
  -5  -6 -11   -7.04   10.89   2
   5   6  12  208.02   58.64   1
  -5  -6 -12  170.84   49.86   2
   5   6  13   95.74   46.39   1
  -5  -6 -13   58.01   33.49   2
   5   6  14  355.35   85.74   1
  -5  -6 -14  275.30   74.67   2
   5   6  15  625.34  111.72   1
  -5  -6 -15  512.17  101.75   2
   5   6  16  159.95   57.44   1
  -5   7  20  -26.60   23.26   1
   5   7 -20  -28.29   24.77   3
  -5   7  19    9.97   22.86   1
   5   7 -19   55.60   34.00   3
  -5   7  18   10.78   13.30   1
   5   7 -18  -18.94   21.28   3
  -5   7  17    7.12   12.88   1
   5   7 -17   13.17   14.38   3
  -5  -7  16   50.58   39.68   2
  -5   7  16   26.52   26.68   1
   5   7 -16   11.63   27.79   3
  -5  -7  15  506.80  106.53   2
  -5   7  15  309.46   65.24   1
   5   7 -15  391.48   87.54   3
  -5  -7  14  374.36   89.22   2
  -5   7  14  255.02   57.92   1
   5   7 -14  306.65   74.42   3
   5   7 -13  695.90  111.23   3
  -5   7  13  682.94   91.05   1
  -5  -7  13  971.46  144.23   2
  -5  -7  12   91.82   44.47   2
   5   7 -12   15.56    7.92   3
  -5   7  12   67.64   29.68   1
   5   7 -11  633.45  105.66   3
  -5   7  11  643.85   80.81   1
  -5  -7  11  831.99  127.14   2
  -5  -7  10  187.96   60.77   2
  -5   7  10  134.29   33.93   1
   5   7 -10  171.04   57.71   3
  -5  -7   9   34.12   27.99   2
  -5   7   9    4.99    7.92   1
   5   7  -9   26.55   28.98   3
  -5  -7   8  -10.83   31.63   2
   5   7  -8   38.73   26.32   3
  -5  -7   7   87.00   40.75   2
  -5   7   7  118.67   46.40   4
   5   7  -7   55.05   26.61   3
  -5  -7   6   54.16   27.84   2
  -5   7   6   91.66   38.82   4
   5   7  -6   40.58   20.53   3
  -5  -7   5  224.48   61.73   2
  -5   7   5  166.93   51.59   4
   5   7  -5  235.80   59.62   3
  -5  -7   4  277.30   67.24   2
  -5   7   4  211.48   60.87   4
   5   7  -4  243.76   65.86   3
  -5   7   3 1044.03  129.95   4
   5   7  -3  978.04  126.75   3
   5  -7  -3  764.87   44.52   2
  -5  -7   3 1000.81  127.91   2
  -5  -7   2 1668.17  167.02   2
  -5   7   2 1720.27  168.45   4
  -5  -7   1  753.86  111.02   2
  -5   7   1  699.92  108.68   4
   5  -7  -1  446.88   49.11   2
  -5  -7   0   12.29   14.06   2
   5  -7   0   -7.97   12.88   3
   5  -7   0   14.77   13.63   2
   5  -7   0    2.18    7.27   2
  -5  -7  -1    3.03   23.05   2
  -5   7  -1   -2.92   14.32   4
   5  -7   1   21.85   14.99   3
   5  -7   1    9.40   11.13   2
   5  -7   1    2.90    7.60   2
  -5   7  -2   11.60   21.01   4
  -5  -7  -2    8.36   13.53   2
   5  -7   2    9.33    1.83   3
   5  -7   2   -4.52   12.45   2
   5  -7   2   20.19   22.06   2
  -5   7  -3   25.56   23.51   4
  -5  -7  -3   -4.55   10.43   2
   5  -7   3   -1.08    7.07   2
   5  -7   3   -1.22   13.62   2
   5   7   4   38.64   19.83   1
   5   7   4   12.15    4.84   4
  -5   7  -4   59.99   26.42   4
  -5  -7  -4    5.40    9.87   2
   5  -7   4   13.55   15.91   2
   5  -7   4   41.98   21.91   2
  -5  -7  -5 1085.71  133.54   2
  -5   7  -5 1093.21  144.88   4
   5   7   5 1120.87  131.34   1
   5   7   6   66.64   28.64   1
  -5   7  -6  143.12   48.90   4
  -5  -7  -6  109.52   40.26   2
   5  -7   6   26.24   29.99   2
  -5   7  -7 1822.72  185.42   4
  -5  -7  -7 1599.91  166.02   2
   5   7   7 1793.28  172.21   1
   5   7   8   32.86   24.41   1
  -5   7  -8   23.94   25.79   4
  -5  -7  -8   38.16   28.01   2
   5  -7   8   22.27   19.36   2
   5   7   9   23.22   15.92   1
  -5   7  -9   26.51   22.42   4
  -5  -7  -9   11.26   11.89   2
   5  -7   9    0.66    5.46   2
  -5   7 -10  247.48   69.36   4
   5   7  10  246.12   69.70   1
  -5  -7 -10  185.70   55.95   2
   5  -7  10  110.44   40.55   2
  -5   7 -11   96.42   47.16   4
   5   7  11   57.09   30.38   1
  -5  -7 -11   62.46   33.57   2
   5  -7  11   -0.20   21.64   2
   5   7  12   28.40   12.90   1
  -5   7 -12   88.33   39.37   4
  -5  -7 -12  109.03   49.03   2
   5  -7  12   81.24   35.98   2
  -5   7 -13  264.19   78.64   4
   5   7  13  226.99   67.40   1
   5  -7  13  243.95   63.13   2
  -5  -7 -13  170.47   48.38   2
   5  -7  14    2.97    6.27   2
  -5  -7 -14    0.07    6.26   2
   5   7  15   24.99   23.50   1
   5  -7  15   17.50   25.85   2
  -5  -7 -15  -19.85   20.05   2
   5   8 -17  -27.86   24.33   3
   5   8 -16   26.82   17.12   3
   5   8 -15  -10.75   11.98   3
   5   8 -14  161.29   58.44   3
   5   8 -13  314.65   74.94   3
  -5  -8  13  726.58  129.25   2
   5   8 -12  772.92  119.69   3
  -5  -8  12 1399.21  180.29   2
  -5  -8  11   68.74   37.73   2
   5   8 -11   34.98   23.71   3
  -5  -8  10   34.69   21.24   2
   5   8 -10  -12.05   17.77   3
  -5  -8   9   -5.73   22.80   2
   5   8  -9  -12.31    3.34   3
  -5  -8   8  541.38  103.04   2
   5   8  -8  453.40   90.18   3
  -5  -8   7  392.73   85.74   2
  -5   8   7  316.80   81.52   4
   5   8  -7  287.39   71.62   3
  -5  -8   6  103.71   49.35   2
  -5   8   6   61.82   37.93   4
   5   8  -6   20.89    7.94   3
  -5   8   5  972.31  135.21   4
   5   8  -5  860.05  125.60   3
  -5  -8   5  889.88  131.94   2
  -5  -8   4  280.65   71.21   2
  -5   8   4  295.84   72.90   4
  -5  -8   3   -3.80   14.80   2
  -5   8   3   64.03   40.47   4
  -5  -8   2  398.98   90.33   2
  -5   8   2  358.70   79.93   4
  -5  -8   1  223.55   63.12   2
  -5   8   1  241.20   64.32   4
  -5  -8   0   18.76   27.85   2
   5  -8   0   70.40   35.81   2
  -5   8  -1   54.93   32.25   4
  -5  -8  -1   34.95   21.22   2
   5  -8   1   14.70   17.34   2
  -5   8  -2   -0.41    9.24   4
  -5  -8  -2   -4.81   15.92   2
   5  -8   2   -1.56    8.46   2
   5   8   3   -7.82   16.78   1
  -5  -8  -3   11.15   23.51   2
  -5   8  -3  -17.40   28.20   4
   5  -8   3  -21.91   15.46   2
   5   8   4  276.14   62.26   1
  -5  -8  -4  184.78   56.62   2
  -5   8  -4  273.93   76.54   4
   5   8   5  122.73   47.54   1
  -5   8  -5  120.45   49.21   4
  -5  -8  -5   83.57   39.45   2
   5  -8   5   23.85   29.24   2
  -5   8  -6  585.19  113.70   4
  -5  -8  -6  573.87   97.16   2
   5   8   6  624.71  101.08   1
   5   8   7  146.80   47.46   1
  -5   8  -7  126.04   59.22   4
  -5  -8  -7  105.88   53.47   2
   5  -8   7   47.35   27.96   2
   5   8   8  298.94   73.05   1
  -5   8  -8  381.16   91.15   4
  -5  -8  -8  210.93   55.09   2
  -5   8  -9  213.67   67.98   4
   5   8   9  200.14   56.01   1
  -5  -8  -9  160.54   58.80   2
   5  -8   9   59.98   36.50   2
  -5   8 -10    6.76   12.50   4
   5   8  10   28.08   28.53   1
  -5  -8 -10   -9.91   16.05   2
   5  -8  10   14.73   28.31   2
   5   8  11   30.59    7.92   1
  -5  -8 -11   26.03   25.78   2
   5  -8  11   28.13   28.05   2
   5   8  12  -28.89   15.21   1
  -5  -8 -12   -0.07   22.47   2
   5  -8  12    7.60   11.77   2
   5   8  13   -5.11   14.76   1
  -5  -8 -13  -25.94   22.81   2
   5  -8  13  -27.37   24.95   2
  -5  -8 -14    0.07   34.33   2
  -5  -8 -15    8.16   13.14   2
   5   9 -14   65.76   40.98   3
   5   9 -13  -31.12   25.82   3
   5   9 -12   27.58    9.47   3
   5   9 -11  -42.35   26.78   3
  -5  -9  10   62.97   35.82   2
   5   9 -10   25.52   29.72   3
  -5  -9   9   40.62   24.93   2
   5   9  -9   -2.95   10.35   3
  -5  -9   8    5.10   14.18   2
   5   9  -8  -18.04   32.97   3
  -5  -9   7  229.54   75.74   2
  -5   9   7  178.68   65.51   4
  -5  -9   6  245.29   76.32   2
  -5   9   6  101.74   45.20   4
  -5  -9   5  -49.93   37.23   2
  -5   9   5    5.81   14.33   4
  -5   9   4  -23.69   29.01   4
  -5  -9   4   27.13   32.88   2
  -5  -9   3  312.90   82.10   2
  -5   9   3  368.07   87.72   4
  -5   9   2  -17.07   25.84   4
  -5  -9   2  -25.05   29.48   2
  -5  -9   1   15.98   11.58   2
  -5   9   1    3.10   15.56   4
  -5  -9   0   14.80   14.81   2
  -5   9   0   -5.01   28.12   4
   5   9   1   33.79   26.64   1
  -5   9  -1   11.31   18.38   4
  -5  -9  -1   39.49   22.21   2
   5   9   2   47.37   25.58   1
  -5   9  -2   32.57   34.55   4
  -5  -9  -2   45.77   38.30   2
   5   9   3   41.71   24.37   1
  -5  -9  -3   14.59   11.86   2
  -5   9  -3    9.56   23.35   4
   5   9   4  295.08   69.56   1
  -5   9  -4  340.91   86.09   4
  -5  -9  -4  274.56   72.01   2
   5   9   5   -8.56    6.49   1
  -5   9  -5   44.58   36.28   4
  -5  -9  -5   31.73   25.00   2
   5   9   6   73.64   32.93   1
  -5   9  -6   66.14   38.13   4
  -5  -9  -6   49.70   43.87   2
   5   9   7   28.24   21.69   1
  -5  -9  -7    7.59   40.04   2
   5  -9   7    1.72   26.11   2
   5   9   8   34.23   20.13   1
  -5  -9  -8   41.62   33.36   2
   5  -9   8    5.34   22.46   2
   5   9   9   40.48   23.36   1
  -5  -9  -9   23.09   24.10   2
   5  -9   9    0.07   10.12   2
   5   9  10  -47.60   30.94   1
  -5  -9 -10   -0.07   18.25   2
   5  -9  10   14.85   28.36   2
   5   9  11   -7.58   12.63   1
  -5  -9 -11    0.07   22.54   2
   5  -9  11    0.08   18.51   2
   5  -9  12    0.97   10.15   2
  -5  10   7   91.24   59.15   4
  -5  10   6  -40.94   31.33   4
  -5 -10   5   10.82   16.66   2
  -5  10   5   -4.46   17.66   4
  -5 -10   4   92.15   46.20   2
  -5  10   4  102.03   48.10   4
  -5 -10   3  -35.67   28.36   2
  -5  10   3    3.92   12.16   4
  -5 -10   2   48.56   32.51   2
  -5 -10   1  214.32   63.42   2
  -5 -10   0   44.06   33.58   2
  -5 -10  -1   25.77   12.88   2
  -5 -10  -2   48.17   44.46   2
  -5 -10  -3  -54.52   34.38   2
  -5 -10  -4   44.74   40.76   2
  -5 -10  -5    0.08   14.81   2
  -5 -10  -6    1.62    6.69   2
  -5 -10  -7   21.56   30.90   2
  -6   0  24    5.60   15.51   2
  -6   0  23    5.43   23.57   1
  -6   0  23   10.84    8.38   2
  -6   0  22   90.96   53.70   1
  -6   0  22   43.34   29.07   2
  -6   0  21   83.59   55.57   1
  -6   0  21   34.00   25.82   2
  -6   0  20 4091.67  242.96   2
  -6   0  20 4217.63  293.65   1
  -6   0  19    7.15   10.08   1
  -6   0  19  -12.17   13.63   2
  -6   0  18   12.20   12.28   2
  -6   0  18  -21.76   19.86   1
  -6   0  17   39.36   30.24   1
  -6   0  17   -3.02   15.15   2
  -6   0  16   39.72   21.86   2
  -6   0  16   41.90   32.13   1
  -6   0  15   13.94   10.69   2
  -6   0  15   28.34   27.40   1
  -6   0  14  130.54   36.01   2
  -6   0  14  134.42   43.38   1
  -6   0  13   10.98   15.93   2
  -6   0  13  -16.18   16.88   1
  -6   0  12  569.97   84.40   1
  -6   0  12  479.13   67.18   2
  -6   0  11   -3.11   13.57   2
  -6   0  11  -29.99   27.37   1
   6   0 -11  -15.41    3.01   2
  -6   0  10  120.80   32.80   2
   6   0 -10   90.23   31.41   1
   6   0 -10   78.86   26.66   2
  -6   0   9    0.69    5.60   2
   6   0  -9    2.71   12.06   1
   6   0  -9  -14.00   11.62   2
   6   0  -8 2955.44  152.64   2
   6   0  -8 3041.39  186.16   1
  -6   0   8 2719.63  147.60   2
   6   0  -7  -10.92   15.12   1
  -6   0   7   13.17   11.66   2
   6   0  -7  -12.16   11.17   2
  -6   0   6  153.62   33.61   2
   6   0  -6   83.17   31.18   1
   6   0  -6  159.69   35.64   2
   6   0  -5   -8.08   11.46   2
  -6   0   5  -15.28    6.07   2
   6   0  -5   -2.84    2.20   1
  -6   0   4  443.96   58.28   2
   6   0  -4  477.09   63.13   4
   6   0  -4  466.62   68.05   1
   6   0  -4  494.08   62.11   2
   6   0  -3    5.77    3.21   2
   6   0  -3   -1.59    8.11   4
  -6   0   3  -14.15   12.03   2
  -6   0   2 5485.27  208.82   2
   6   0  -2 5208.82  204.99   3
   6   0  -2 5308.43  202.58   4
   6   0  -2 5784.84  215.51   2
   6   0  -1   -7.13   12.90   2
   6   0  -1    0.91    8.57   4
   6   0  -1  -16.55   14.32   3
  -6   0   1   -8.46   13.51   2
   6   0   015255.26  358.51   2
   6   0   013841.97  317.01   4
  -6   0   014534.96  351.75   2
   6   0   014259.32  317.35   3
   6   0   1   -0.44    7.91   4
   6   0   1   -6.17   10.09   2
   6   0   1  -13.23    6.37   3
  -6   0  -1   -0.57   10.88   2
   6   0   2 6795.49  256.45   2
   6   0   2 6316.72  209.92   4
  -6   0  -2 6259.92  245.94   2
   6   0   2 6286.66  201.35   3
   6   0   3    0.98   13.29   2
   6   0   3   10.58   11.22   4
   6   0   3   -3.10    6.56   3
  -6   0  -3    7.96   14.93   2
   6   0   4 1007.64  104.78   2
  -6   0  -4  919.41   78.06   4
  -6   0  -4  889.63   97.39   2
   6   0   4  919.99   75.19   3
  -6   0  -5   -0.45    7.68   4
   6   0   5    2.59   18.05   2
  -6   0  -5  -14.98   12.43   2
  -6   0  -6 2453.74  126.73   4
  -6   0  -6 2552.87  125.02   3
   6   0   6 2682.36  181.05   2
  -6   0  -6 2450.31  169.82   2
  -6   0  -7   -1.99    3.70   4
  -6   0  -7   -2.32    5.23   3
   6   0   7   -9.21   15.09   2
  -6   0  -7   -6.88   16.18   2
  -6   0  -8  874.05   76.30   4
  -6   0  -8  717.94   69.15   3
  -6   0  -8  689.75   93.43   2
   6   0   8  834.04  104.67   1
  -6   0  -9    0.02    4.83   4
  -6   0  -9   -1.05    4.12   3
   6   0  10   26.35   23.95   1
  -6   0 -10   42.89   18.23   4
  -6   0 -10   45.78   20.38   3
  -6   0 -11  -22.22   16.08   4
   6   0  11   -0.51   11.51   1
  -6   0 -12  823.95   79.92   4
   6   0  12  930.99  116.21   1
  -6   0 -13    1.27    2.26   4
   6   0  13  -10.63   25.42   1
  -6   0 -14 1129.34   97.84   4
   6   0  14 1161.94  145.73   1
  -6   0 -15    5.80   12.99   4
   6   0  15    8.37   10.94   1
  -6   0 -16   16.54    4.85   4
   6   0  16   37.52   27.92   1
   6   0  17   17.35   27.27   1
   6   0  18  532.62  104.29   1
   6   0  19  -11.94   17.70   1
   6   0  20  439.38  101.77   1
  -6  -1  25   49.25   33.62   2
  -6  -1  24    5.51    7.16   2
  -6  -1  23   -9.53   10.73   2
  -6   1  22  617.50  115.19   1
  -6  -1  22  518.41   96.08   2
  -6   1  22  508.08   83.83   2
  -6  -1  22  604.87  117.86   1
  -6  -1  21    4.03    8.69   1
  -6  -1  21   21.78   22.51   2
  -6   1  21  -16.07   11.06   2
  -6  -1  20   13.69   25.66   1
  -6   1  20   37.60   40.48   1
  -6  -1  20    7.13    7.61   2
  -6   1  20   15.29   16.75   2
  -6  -1  19  341.01   79.98   1
  -6   1  19  257.25   72.61   1
  -6  -1  19  254.86   62.27   2
  -6   1  19  295.52   59.56   2
  -6   1  18 3143.88  240.90   1
  -6  -1  18 3255.78  219.02   2
  -6   1  18 3018.85  186.83   2
  -6  -1  18 3067.79  236.31   1
  -6   1  17  505.81   93.25   1
  -6  -1  17  466.53   81.89   2
  -6   1  17  442.43   68.78   2
  -6  -1  17  479.56   90.75   1
  -6  -1  16  236.35   56.65   2
  -6   1  16  263.35   50.39   2
  -6   1  16  221.07   57.05   1
  -6  -1  16  263.58   65.87   1
  -6  -1  15 1248.35  140.20   1
  -6  -1  15 1123.64  118.29   2
  -6   1  15 1093.22  129.68   1
  -6   1  15 1151.35  104.53   2
  -6  -1  14 4111.23  244.36   1
  -6  -1  14 3631.75  209.61   2
  -6   1  14 3710.01  179.58   2
  -6   1  14 3562.49  229.68   1
  -6  -1  13 2778.75  198.01   1
  -6  -1  13 2654.79  175.34   2
  -6   1  13 2734.54  151.91   2
  -6   1  13 2792.69  192.25   1
  -6   1  12 1029.27  112.41   1
   6   1 -12 1011.63  107.25   2
  -6  -1  12 1084.23  110.46   2
  -6   1  12 1174.83   95.69   2
  -6  -1  11    8.79   12.08   2
  -6   1  11   -7.39    4.00   2
  -6   1  11  -15.05   14.75   1
   6   1 -11   -1.99   16.98   2
   6  -1 -11  -23.52   16.83   1
   6   1 -10 1875.43  150.30   1
   6  -1 -10 1646.44  107.18   2
   6   1 -10 1602.27  126.29   2
  -6   1  10 1574.81  133.28   1
  -6  -1  10 1515.33  125.55   2
   6  -1 -10 1722.26  141.94   1
  -6   1  10 1584.68  106.50   2
  -6  -1   9  230.17   48.42   2
  -6   1   9  237.88   40.12   2
   6  -1  -9  254.81   39.82   2
   6   1  -9  308.01   59.40   1
   6   1  -9  241.28   47.33   2
   6  -1  -9  175.20   48.33   1
   6   1  -8    2.66   12.53   1
  -6  -1   8   -2.45    9.68   2
  -6   1   8    1.28    8.11   2
   6  -1  -8   19.66   15.75   4
   6  -1  -8    4.59   16.16   1
   6  -1  -8   14.62    4.04   2
   6   1  -8    3.11    7.41   2
  -6   1   7  725.59   68.82   2
   6  -1  -7  668.23   90.92   1
   6  -1  -7  772.80   68.94   2
   6   1  -7  728.76   79.04   2
   6  -1  -7  642.20   89.25   4
  -6  -1   7  735.92   80.65   2
   6  -1  -6  216.18   47.51   1
  -6  -1   6  203.48   40.72   2
  -6   1   6  218.24   37.26   2
   6  -1  -6  229.84   48.40   4
   6  -1  -6  225.94   39.89   2
   6   1  -6  235.70   46.18   2
  -6  -1   5 2386.05  148.02   2
  -6   1   5 2414.29  125.66   2
   6  -1  -5 2541.81  157.21   4
   6  -1  -5 2806.59  157.55   1
   6   1  -5 2666.97  153.88   2
   6  -1  -5 2623.01  130.38   2
  -6  -1   4 3868.33  184.99   2
  -6   1   4 4055.14  166.34   2
   6  -1  -4 4147.38  194.83   4
   6   1  -4 4357.75  197.55   3
   6   1  -4 4203.39  192.76   2
   6  -1  -4 4028.12  164.01   2
   6  -1  -4 4431.60  193.33   1
  -6  -1   3  321.05   54.09   2
   6   1  -3  396.28   58.01   3
   6  -1  -3  277.01   50.71   4
   6  -1  -3  284.16   50.38   1
  -6   1   3  272.93   42.91   2
   6   1  -3  325.40   56.64   2
   6  -1  -3  323.80   47.25   2
  -6  -1   2 4524.14  202.43   2
   6  -1  -2 4368.68  197.89   4
  -6   1   2 4495.32  181.88   2
   6   1  -2 4730.55  199.25   3
   6   1  -2 4478.97  181.24   4
   6   1  -2 4850.89  212.61   2
   6  -1  -2 4664.82  182.56   2
   6  -1  -1 1917.58  119.32   2
  -6  -1   1 1845.36  130.69   2
   6  -1  -1 1839.61  123.90   4
   6   1  -1 1842.49  110.30   4
  -6   1   1 1903.64  120.24   2
   6   1  -1 1897.59  126.24   3
   6   1  -1 1747.68  129.35   2
   6  -1   0 2133.24  133.75   2
   6  -1   0 2071.42  132.72   4
  -6  -1   0 2040.19  139.85   2
   6   1   0 2042.12  114.55   4
   6  -1   0 2006.94  113.24   3
  -6   1   0 2229.10  131.95   2
   6   1   0 2173.11  130.74   3
   6   1   0 2314.79  145.90   2
   6   1   1 2837.96  166.99   2
   6  -1   1 2750.39  152.16   2
   6   1   1 2665.51  127.15   4
  -6  -1  -1 2507.67  157.67   2
  -6   1  -1 2659.15  148.35   4
   6  -1   1 2572.98  118.94   3
  -6   1  -1 2675.95  147.65   2
   6   1   1 2765.90  148.12   3
   6  -1   1 2692.47  149.11   4
   6   1   212050.23  345.75   2
   6  -1   211307.50  319.92   2
   6  -1   210890.86  299.11   4
   6   1   210766.48  250.32   4
  -6   1  -210675.13  291.56   4
  -6  -1  -210645.55  328.69   2
   6  -1   210524.49  234.54   3
   6   1   211280.32  294.71   3
  -6   1  -210418.36  304.99   2
   6   1   3 1335.84  121.60   2
   6  -1   3 1391.23  117.41   2
  -6   1  -3 1226.72   99.66   4
  -6  -1  -3 1313.28  115.99   2
   6   1   3 1285.02   84.68   4
   6  -1   3 1271.55   79.12   3
   6   1   3 1346.97  103.13   3
  -6   1  -3 1280.50  108.48   2
   6   1   4 2509.31  169.08   2
   6  -1   4 2358.96  159.92   2
  -6   1  -4 2223.31  133.06   4
  -6  -1  -4 2174.20  155.71   2
   6  -1   4 2203.91  102.50   3
   6   1   4 2322.44  134.98   3
  -6   1  -4 2190.64  149.39   2
   6   1   5  985.31  109.04   2
  -6   1  -5  969.73   88.65   4
  -6  -1  -5  977.24  106.35   2
   6  -1   5  935.28  106.72   2
  -6   1  -5  975.01  100.86   2
   6   1   6  476.23   78.24   2
  -6   1  -6  444.50   60.60   4
   6  -1   6  395.74   73.36   2
  -6  -1  -6  438.28   72.36   2
   6  -1   7  117.38   41.24   1
  -6   1  -7  191.54   39.93   4
   6  -1   7  208.27   51.57   2
  -6  -1  -7  188.54   48.04   2
   6   1   8   49.09   27.50   1
   6  -1   8    7.39   11.74   1
  -6   1  -8   27.20    4.78   4
  -6  -1  -8   32.01   12.80   4
  -6  -1  -8   28.21    3.76   2
   6   1   9  160.35   43.31   1
   6  -1   9  121.12   42.68   1
  -6   1  -9  210.19   42.83   4
  -6  -1  -9  188.29   28.94   4
  -6   1  -9  144.04   26.44   3
  -6  -1  -9   60.10   22.32   3
  -6  -1  -9  219.49   57.05   2
   6   1  10  348.90   67.70   1
  -6   1 -10  336.65   54.95   4
   6  -1  10  366.34   69.48   1
  -6   1 -10  324.11   39.72   3
  -6  -1 -10  278.81   49.73   3
  -6  -1 -10  287.73   38.90   4
  -6  -1 -10  333.20   69.87   2
   6   1  11  340.47   70.77   1
  -6  -1 -11  316.66   39.13   4
   6  -1  11  265.69   64.20   1
  -6   1 -11  292.79   53.36   4
  -6   1 -11  284.76   38.44   3
  -6  -1 -11  297.69   52.96   3
   6   1  12   -4.27    3.28   1
  -6   1 -12  -15.39   11.68   4
  -6  -1 -12    0.56    4.92   4
   6  -1  12  -26.68   27.15   1
  -6   1 -12   23.46   10.24   3
  -6  -1 -12  -12.79   12.95   3
   6   1  13   35.60   19.96   1
  -6  -1 -13   55.19   19.73   4
   6  -1  13   58.98   28.95   1
  -6   1 -13   30.40   13.55   3
  -6  -1 -13   44.77   22.27   3
  -6   1 -13   56.59   25.12   4
  -6   1 -14  949.69  102.16   4
  -6  -1 -14  922.17   71.02   4
  -6  -1 -14  815.81   90.09   3
   6   1  14 1047.98  133.86   1
   6  -1  14  829.24  120.84   1
  -6   1 -15   90.47   34.38   4
   6   1  15   74.23   35.80   1
   6  -1  15  177.44   56.11   1
   6  -1  16 1018.34  142.27   1
  -6   1 -16 1060.34  112.86   4
   6   1  16 1151.13  151.15   1
  -6   1 -17  154.54   44.70   4
   6   1  17  122.37   53.83   1
   6  -1  17  160.50   49.49   1
   6   1  18    6.31   23.76   1
   6  -1  18   -0.29   22.47   1
   6   1  19    0.42   21.08   1
   6  -1  19   -9.24   17.06   1
   6  -1  20  346.48   88.06   1
  -6  -2  24   -0.62   18.96   2
  -6  -2  23   17.35   36.08   2
  -6   2  22   78.74   47.15   1
  -6  -2  22   73.66   38.30   1
  -6  -2  22   23.23   17.41   2
  -6   2  21  397.11   92.32   1
  -6  -2  21  493.66  104.28   1
  -6  -2  21  427.82   86.73   2
  -6   2  20  133.41   36.92   2
  -6   2  20  186.69   59.47   1
  -6  -2  20  148.94   53.53   1
  -6  -2  20  159.31   53.81   2
  -6   2  19  196.85   45.36   2
  -6  -2  19  199.36   65.97   1
  -6   2  19  223.00   65.52   1
  -6  -2  19  257.83   68.43   2
  -6   2  18   66.41   24.82   2
  -6  -2  18   67.53   42.30   1
  -6   2  18   21.90   13.33   1
  -6  -2  18   36.70   25.26   2
  -6   2  17   56.79   21.22   2
  -6   2  17   77.94   39.33   1
  -6  -2  17   70.40   34.42   1
  -6  -2  17   42.39   12.92   2
  -6  -2  16  159.53   46.83   2
  -6   2  16  126.68   32.15   2
  -6  -2  16  131.93   48.23   1
  -6   2  16  172.75   52.90   1
  -6  -2  15  708.80  106.08   1
  -6   2  15  607.46   94.42   1
  -6  -2  15  643.05   93.79   2
  -6   2  15  615.92   69.05   2
  -6  -2  14  119.24   33.51   2
  -6   2  14   72.49   20.39   2
  -6   2  14  106.39   44.58   1
  -6  -2  13 1046.47  118.78   2
  -6   2  13  909.80  112.82   1
  -6   2  13  949.01   79.62   2
  -6  -2  12 3289.68  204.31   2
  -6   2  12 3244.88  139.19   2
  -6   2  12 3239.93  199.07   1
  -6   2  11   93.50   31.35   1
  -6  -2  11   96.87   25.98   2
  -6   2  11   87.32   22.81   2
   6  -2 -11   60.78   31.41   1
   6   2 -11  110.57   33.52   2
  -6   2  10  372.28   44.58   2
  -6   2  10  370.64   63.65   1
  -6  -2  10  292.53   59.74   2
   6   2 -10  412.09   71.08   2
   6  -2 -10  378.63   68.84   1
  -6   2   9  747.07   63.04   2
   6   2  -9  920.43  106.59   1
   6  -2  -9  831.25   64.08   2
   6   2  -9  794.42   95.66   2
   6  -2  -9  563.81   91.87   4
   6  -2  -9  887.18   96.90   1
  -6  -2   9  760.94   93.13   2
  -6   2   8  237.52   34.42   2
  -6  -2   8  232.37   49.86   2
   6   2  -8  235.77   51.93   1
   6  -2  -8  197.90   50.73   4
   6  -2  -8  258.97   52.23   1
   6  -2  -8  231.53   32.97   2
   6   2  -8  249.02   48.35   2
   6  -2  -7 2032.01  139.04   1
  -6   2   7 1861.70   96.52   2
   6   2  -7 1917.81  149.13   3
   6  -2  -7 1919.09  146.72   4
   6  -2  -7 1908.81   95.86   2
   6   2  -7 1813.50  140.04   2
   6   2  -7 1806.86  146.48   1
  -6  -2   7 1774.95  139.85   2
   6  -2  -6  559.34   74.52   1
  -6   2   6  601.60   54.83   2
   6  -2  -6  662.05   86.73   4
   6   2  -6  613.83   77.63   3
   6   2  -6  674.40   82.79   2
   6  -2  -6  620.44   56.53   2
  -6  -2   6  685.14   83.59   2
   6  -2  -5  715.83   85.27   4
  -6   2   5  785.92   63.68   2
   6  -2  -5  854.03   84.93   1
   6   2  -5  769.68   86.37   3
   6   2  -5  779.99   89.85   2
   6  -2  -5  735.64   62.79   2
  -6  -2   5  693.72   83.27   2
  -6  -2   4 1499.58  122.77   2
  -6   2   4 1539.95   92.54   2
   6  -2  -4 1588.44  128.92   4
   6   2  -4 1597.50  127.55   3
   6  -2  -4 1631.48  115.50   1
   6   2  -4 1582.60  128.04   2
   6  -2  -4 1645.66   95.91   2
  -6  -2   3 1137.75  108.38   2
  -6   2   3 1117.98   80.12   2
   6   2  -3 1112.17  106.67   3
   6  -2  -3 1047.56  102.90   4
   6   2  -3 1268.53  113.09   2
   6  -2  -3 1008.46   91.63   1
   6  -2  -3 1093.68   81.21   2
   6   2  -2  165.99   44.23   2
   6  -2  -2  154.92   34.60   1
  -6  -2   2  158.68   41.47   2
   6  -2  -2  125.78   38.43   4
   6   2  -2  107.57   30.08   3
   6  -2  -2  116.26   26.04   2
  -6   2   2  133.91   28.90   2
   6   2  -1   24.29   18.07   2
   6  -2  -1   -2.27    5.23   4
   6  -2  -1   11.37   12.64   2
  -6   2   1    2.67    6.24   4
  -6  -2   1    0.43   10.01   2
   6   2  -1   -2.79    5.57   3
  -6   2   1   -5.08    3.75   2
   6  -2   0 4182.03  176.86   2
  -6  -2   0 3996.28  204.82   2
   6  -2   0 4217.44  203.78   4
   6   2   0 3995.08  194.07   3
  -6   2   0 3868.22  190.35   4
  -6   2   0 3918.44  172.54   2
   6   2   0 3947.94  154.67   4
   6   2   0 4317.18  210.93   2
   6   2   1   32.69   15.94   2
   6  -2   1   13.77    6.15   4
  -6   2  -1   15.37    9.13   4
   6   2   1   28.77   11.36   4
   6  -2   1   28.38   17.99   2
  -6  -2  -1   40.07   22.55   2
   6  -2   1   11.08    2.47   3
  -6  -2  -1   62.58   26.92   3
   6   2   1   65.73   30.85   3
  -6   2  -1   35.83   20.39   2
  -6   2  -2  500.62   67.31   4
  -6  -2  -2  454.16   71.23   2
  -6  -2  -2  473.07   68.09   3
   6   2   2  479.93   48.52   4
   6  -2   2  474.31   44.20   3
   6  -2   2  465.15   63.89   2
   6   2   2  453.51   65.30   3
  -6   2  -2  448.38   63.04   2
   6   2   2  443.61   69.92   2
   6  -2   3  289.12   53.49   2
  -6   2  -3  237.03   47.19   4
   6  -2   3  242.57   29.55   3
  -6  -2  -3  219.18   45.76   3
   6   2   3  227.88   31.95   4
  -6  -2  -3  223.64   49.95   2
   6   2   3  198.40   44.82   2
   6   2   3  259.59   49.06   3
   6   2   4   86.15   31.42   2
   6   2   4   96.26   21.33   4
  -6   2  -4   54.80   24.71   4
  -6  -2  -4  101.03   31.97   3
   6  -2   4   39.85   23.76   2
  -6  -2  -4  182.28   59.53   2
   6  -2   4   76.13   16.12   3
   6   2   4   78.87   26.62   3
   6   2   5  626.23   88.17   2
   6  -2   5  678.31   85.95   2
  -6   2  -5  587.31   77.97   4
  -6  -2  -5  643.51   88.02   2
  -6  -2  -5  675.82   79.41   3
   6  -2   6  310.92   57.47   1
   6  -2   6  316.25   63.39   2
  -6   2  -6  375.94   59.90   4
  -6  -2  -6  338.75   57.21   3
  -6  -2  -6  343.74   68.47   2
   6  -2   7    1.89    7.72   1
  -6   2  -7   32.04   16.44   4
  -6  -2  -7   30.00   20.90   3
   6  -2   7   21.59   25.38   2
  -6  -2  -7   28.51   17.47   2
  -6   2  -8 3338.82  187.08   4
  -6  -2  -8 3493.79  187.33   3
  -6  -2  -8 3310.30  213.18   2
   6   2   8 3565.38  228.78   1
   6  -2   8 3056.99  186.68   1
   6   2   9  166.21   41.58   1
   6  -2   9  111.69   39.58   1
  -6   2  -9  146.74   37.45   4
  -6  -2  -9  165.59   41.13   3
  -6  -2  -9  143.66   41.08   2
   6   2  10  140.68   45.43   1
  -6   2 -10  168.22   46.26   4
   6  -2  10  139.78   38.42   1
  -6  -2 -10  169.63   44.03   3
  -6  -2 -10  145.65   47.79   2
   6   2  11   49.97   36.00   1
   6  -2  11    9.17    3.82   1
  -6  -2 -11    6.78   10.10   3
  -6   2 -11   18.98   11.83   4
  -6  -2 -11   33.08   24.91   2
  -6   2 -12  459.67   74.56   4
   6   2  12  429.05   85.02   1
  -6  -2 -12  469.85   73.33   3
   6  -2  12  373.08   77.08   1
  -6   2 -13  275.76   59.90   4
   6   2  13  303.47   73.39   1
   6  -2  13  229.72   61.40   1
   6   2  14  328.18   73.89   1
   6  -2  14  259.17   62.59   1
  -6   2 -14  295.72   62.14   4
  -6   2 -15  140.77   45.88   4
   6   2  15  104.19   50.61   1
   6  -2  15  106.94   45.07   1
  -6   2 -16    3.70   19.31   4
   6   2  16  -10.25   28.40   1
   6  -2  16  -33.89   35.42   1
  -6   2 -17  278.10   62.96   4
   6   2  17  345.69   89.64   1
   6  -2  17  258.63   73.65   1
  -6   2 -18  192.46   52.66   4
   6   2  18  263.96   77.43   1
   6  -2  18  234.69   71.02   1
  -6   2 -19  -15.94   16.52   4
   6   2  19   19.26   33.19   1
   6  -2  19   10.82   22.10   1
   6  -2  20  711.60  121.00   1
   6  -2  21  131.83   61.70   1
  -6  -3  23    1.87   16.59   2
  -6   3  22   63.74   46.76   1
  -6  -3  22   26.39   20.75   1
  -6  -3  22   84.38   54.21   2
  -6  -3  21  102.71   43.66   1
  -6   3  21  105.66   43.80   1
  -6  -3  21   79.33   45.21   2
  -6   3  20   81.53   37.87   1
  -6  -3  20  150.00   60.34   1
  -6  -3  20  134.32   55.22   2
  -6   3  19  773.27  118.49   1
  -6  -3  19  845.00  129.59   1
  -6  -3  19  798.97  122.22   2
  -6   3  18   51.78   28.50   1
  -6  -3  18   89.69   33.75   2
  -6  -3  17   49.26   23.22   2
  -6   3  17   94.13   26.34   2
  -6   3  17   99.96   49.75   1
  -6  -3  16  397.10   83.51   2
  -6   3  16  462.46   85.27   1
  -6   3  16  397.84   47.27   2
  -6   3  15  770.58  107.05   1
  -6  -3  15  717.39  110.79   2
  -6   3  15  693.60   59.45   2
  -6  -3  14   75.54   32.73   2
  -6   3  14   49.64   14.90   2
  -6   3  14   20.37   15.63   1
  -6   3  13 1642.49  151.80   1
  -6  -3  13 1678.04  156.34   2
  -6   3  13 1661.11   81.45   2
  -6   3  12 1581.93   74.79   2
  -6  -3  12 1659.15  150.98   2
  -6   3  12 1630.37  141.34   1
  -6  -3  11  394.20   71.08   2
  -6   3  11  381.80   35.26   2
   6  -3 -11  337.67   72.01   1
   6   3 -11  387.91   73.60   3
  -6   3  11  333.21   57.88   1
  -6   3  10 1281.24  124.89   1
  -6   3  10 1424.66   65.03   2
   6   3 -10 1477.57  143.74   3
   6  -3 -10 1380.27  130.41   1
  -6  -3  10 1472.14  139.99   2
  -6  -3   9   22.62   13.68   2
   6   3  -9  -23.60   27.18   3
   6  -3  -9   -5.83    3.36   1
  -6   3   9   -4.76    6.16   2
  -6  -3   8   -0.17   23.52   2
   6   3  -8   47.56   26.50   1
   6   3  -8    2.57    9.92   3
  -6   3   8   31.49    9.32   2
   6  -3  -8   15.00   14.87   1
   6   3  -8   26.45   18.23   2
  -6  -3   7   80.76   31.87   2
   6  -3  -7  107.95   38.48   4
   6   3  -7  112.27   35.52   3
  -6   3   7   96.77   16.74   2
   6  -3  -7   85.68   14.94   2
   6   3  -7   56.80   22.86   2
   6   3  -7   96.20   32.24   1
   6  -3  -7   91.91   34.62   1
  -6  -3   6   36.61   18.31   2
   6  -3  -6   55.07   24.68   4
   6  -3  -6   35.57   16.49   1
   6   3  -6   41.59   17.44   3
  -6   3   6   66.88   15.04   2
   6   3  -6   30.51   14.32   1
   6   3  -6   51.54   22.23   2
   6  -3  -6   45.42   11.54   2
   6  -3  -5   -2.66    5.74   2
  -6  -3   5    2.83   11.96   2
   6  -3  -5   31.93   19.65   4
   6  -3  -5   -1.16    9.87   1
   6   3  -5   -3.51   13.36   3
   6   3  -5    3.61    4.77   1
  -6   3   5    8.01    3.39   2
   6   3  -5   21.93   17.22   2
   6  -3  -4  207.23   49.04   4
   6  -3  -4  243.78   44.61   1
   6   3  -4  284.48   54.15   3
  -6   3   4  243.57   33.92   2
  -6  -3   4  245.90   54.44   2
   6  -3  -4  225.78   33.21   2
   6   3  -4  265.58   55.73   2
  -6  -3   3  933.63  102.90   2
   6  -3  -3 1041.06  107.68   4
  -6   3   3  906.56  101.40   4
   6   3  -3 1031.37  103.74   3
   6  -3  -3  994.58   85.55   1
   6   3  -3 1061.00  112.22   2
   6  -3  -3  966.68   70.02   2
  -6  -3   2  502.27   75.85   2
   6  -3  -2  503.47   54.37   2
   6  -3  -2  467.54   77.84   4
   6   3  -2  487.73   73.04   3
  -6   3   2  516.37   76.37   4
   6  -3  -2  466.24   59.09   1
   6   3  -2  484.97   75.71   2
  -6  -3   1 1341.15  124.70   2
   6  -3  -1 1296.62   98.84   1
   6  -3  -1 1472.96   99.30   2
   6  -3  -1 1518.63  137.17   4
  -6   3   1 1390.84  124.64   4
   6   3  -1 1384.19  122.60   3
   6   3  -1 1375.08  128.94   2
  -6  -3   0  721.64   91.19   2
   6  -3   0  773.42   74.58   2
  -6  -3   0  859.90   95.88   3
   6   3   0  795.26   91.00   3
  -6   3   0  754.89   91.01   4
   6   3   0  931.23  104.80   2
  -6  -3  -1 3252.86  197.24   2
   6  -3   1 3258.04  161.72   2
  -6  -3  -1 3159.49  183.61   3
  -6   3  -1 3140.32  184.49   4
   6   3   1 3536.60  195.55   3
   6   3   1 3811.42  211.37   2
  -6  -3  -2 2776.87  184.04   2
  -6   3  -2 2666.73  169.40   4
   6   3   2 2737.85  109.41   4
   6  -3   2 2558.50  150.87   2
  -6  -3  -2 2643.92  168.43   3
   6   3   2 2768.78  172.49   3
   6   3   2 2781.79  182.93   2
  -6   3  -3   18.88   17.22   4
   6   3   3   -0.82    7.86   2
   6   3   3    4.90    5.39   4
  -6  -3  -3   15.22   17.34   3
   6  -3   3    6.45    2.56   3
  -6  -3  -3   -3.32   14.47   2
   6  -3   3    1.71    6.23   2
   6   3   3    4.80    9.15   3
   6   3   4  599.33   41.91   4
  -6  -3  -4  542.44   80.44   2
   6  -3   4  638.12   79.90   2
  -6  -3  -4  603.72   82.37   3
   6  -3   4  435.86   25.52   3
  -6   3  -4  547.81   81.28   4
  -6   3  -5  818.29   97.27   4
  -6  -3  -5  854.56  102.78   2
   6  -3   5  899.92   98.33   2
  -6  -3  -5  826.38   96.00   3
   6  -3   5  752.57   79.78   1
  -6   3  -6 2129.49  157.99   4
  -6  -3  -6 2022.52  167.81   2
   6  -3   6 2213.48  165.66   2
  -6  -3  -6 2271.01  159.83   3
   6  -3   6 1852.59  126.74   1
  -6   3  -7  530.94   80.24   4
  -6  -3  -7  539.65   84.18   2
  -6  -3  -7  516.81   76.58   3
   6  -3   7  478.85   67.16   1
   6   3   8  173.46   47.43   1
   6  -3   8  236.17   48.64   1
  -6   3  -8  213.34   48.99   4
  -6  -3  -8  231.13   57.47   2
   6   3   9    4.07    6.36   1
  -6   3  -9   58.62   29.30   4
   6  -3   9   37.67   20.20   1
  -6  -3  -9   28.98   24.43   2
  -6   3 -10  681.33   93.98   4
  -6  -3 -10  669.58  102.12   2
   6   3  10  629.78  102.30   1
   6  -3  10  619.25   84.31   1
   6   3  11  397.65   84.23   1
  -6   3 -11  422.39   76.75   4
  -6  -3 -11  445.57   85.09   2
   6  -3  11  413.76   71.66   1
   6   3  12   56.76   29.98   1
  -6   3 -12   91.47   33.74   4
   6  -3  12   66.93   28.81   1
  -6  -3 -12   45.67   23.73   2
  -6   3 -13  309.97   65.23   4
   6   3  13  337.42   79.01   1
   6  -3  13  261.44   56.34   1
  -6  -3 -13  353.05   78.73   2
  -6   3 -14   64.65   31.62   4
   6   3  14   96.68   46.66   1
   6  -3  14  -14.25   16.80   1
  -6   3 -15  211.49   60.00   4
   6   3  15  198.11   64.21   1
   6  -3  15  146.71   48.13   1
  -6   3 -16   60.37   30.01   4
   6   3  16  128.22   54.70   1
   6  -3  16   60.37   33.69   1
   6   3  17 1330.79  172.95   1
  -6   3 -17 1177.15  140.71   4
   6  -3  17 1222.84  143.22   1
  -6   3 -18   11.38   20.32   4
   6   3  18   52.34   39.14   1
   6  -3  18   29.85   18.90   1
   6  -3  19   34.74   30.65   1
  -6   3 -19   21.38   21.92   4
   6  -3  20  300.66   76.33   1
  -6   3 -20  142.25   51.18   4
   6  -3  21  208.52   69.28   1
  -6   4  22   48.80   29.18   1
  -6   4  21   28.20   29.58   1
  -6  -4  21   15.84   16.74   2
  -6   4  20   -9.33   13.80   1
   6   4 -20    0.84   24.83   3
  -6  -4  20   13.99   17.27   2
   6   4 -19   64.74   36.69   3
  -6   4  19   25.25   18.99   1
  -6  -4  19   11.58    8.30   2
  -6  -4  18  250.09   71.45   2
  -6   4  18  232.93   63.11   1
   6   4 -18  247.84   69.19   3
  -6  -4  17  423.13   91.36   2
   6   4 -17  524.15  100.82   3
  -6   4  17  407.77   82.57   1
  -6  -4  16    9.69    4.96   2
   6   4 -16   10.99   19.52   3
  -6   4  16   14.81    7.77   1
   6   4 -15  616.54  104.71   3
  -6   4  15  544.87   88.81   1
  -6  -4  15  527.16   96.67   2
  -6  -4  14  -27.07   22.01   2
   6   4 -14  -41.47   45.75   3
  -6   4  14    3.46   13.13   1
  -6  -4  13  397.16   82.72   2
   6   4 -13  489.03   86.93   3
  -6   4  13  433.99   75.77   1
  -6  -4  12   43.23   31.32   2
  -6   4  12   57.24   22.49   1
   6   4 -12   43.66   24.86   3
   6  -4 -11   23.28    9.94   1
  -6  -4  11   23.95   18.70   2
   6   4 -11   53.86   31.14   3
  -6   4  11   12.70   13.89   1
  -6   4  10  485.08   72.80   1
   6  -4 -10  496.52   74.02   1
   6   4 -10  470.24   85.82   3
  -6  -4  10  528.21   86.86   2
  -6  -4   9  120.57   39.08   2
   6  -4  -9  143.30   41.90   1
   6   4  -9  125.97   42.30   3
  -6  -4   8    6.02   14.44   2
   6  -4  -8    7.84    3.61   1
   6   4  -8   11.73    3.83   3
   6   4  -7  814.14  104.83   3
   6  -4  -7  633.68   80.88   1
  -6  -4   7  857.38  106.94   2
  -6  -4   6   34.37   22.88   2
   6   4  -6   49.59   30.44   3
   6  -4  -6   47.42   22.20   1
   6   4  -6   25.03    7.26   1
   6   4  -5  250.06   56.98   1
  -6  -4   5  259.51   56.39   2
   6   4  -5  325.74   65.80   3
   6  -4  -5  273.93   25.94   2
   6  -4  -5  270.30   44.99   1
   6  -4  -4  122.43   32.66   1
   6  -4  -4  131.95   21.07   2
  -6  -4   4  179.25   44.52   2
  -6   4   4   89.28   33.89   4
   6   4  -4  162.94   43.30   3
  -6  -4   3  900.61  107.20   2
   6  -4  -3  882.39   61.99   2
   6  -4  -3  913.64   78.43   1
  -6   4   3  896.06  106.64   4
   6   4  -3  883.20  105.32   3
  -6  -4   2   12.77   14.99   2
  -6   4   2    4.22    7.97   4
   6  -4  -2   11.13    8.44   2
   6   4  -2    4.90    8.58   3
   6  -4  -2    1.95    7.61   1
  -6  -4   1 1270.57  129.78   2
   6  -4  -1 1276.54   89.96   2
  -6   4   1 1155.08  123.37   4
   6  -4  -1 1249.67   87.29   1
   6   4  -1 1326.64  127.32   3
  -6   4   0    8.55    9.43   4
  -6  -4   0  -20.38   25.19   2
   6  -4   0    0.25   11.80   2
   6   4   0    8.93   16.90   3
   6  -4   0   -3.23    5.25   1
   6  -4   1  291.78   41.29   1
   6  -4   1  382.24   55.38   2
  -6   4  -1  318.23   62.36   4
  -6  -4  -1  322.58   64.26   2
   6   4   1  327.77   63.58   3
  -6  -4  -2  958.52  117.07   2
  -6   4  -2  593.82   85.52   4
   6  -4   2  693.01   78.76   2
   6   4   2  745.79   98.74   3
  -6  -4  -3 3424.28  213.25   2
  -6   4  -3 2972.85  196.24   4
   6   4   3 3161.55  104.61   4
   6  -4   3 3142.31  172.77   2
   6  -4   4   42.01   13.71   1
   6   4   4   72.28   11.36   4
  -6   4  -4   78.06   29.45   4
  -6  -4  -4   12.34   16.11   2
   6  -4   4   60.08   23.25   2
  -6   4  -5 3506.94  215.65   4
   6  -4   5 3690.58  202.19   2
  -6  -4  -5 3835.31  233.51   2
   6  -4   5 3135.37  150.32   1
  -6   4  -6  320.36   65.14   4
  -6  -4  -6  325.73   64.31   2
   6  -4   6  282.95   60.16   2
   6  -4   6  228.00   45.67   1
   6   4   7  109.24   37.75   1
  -6   4  -7  122.32   37.88   4
   6  -4   7   97.61   27.27   1
  -6  -4  -7  108.81   39.58   2
   6   4   8   95.08   35.30   1
  -6   4  -8   52.41   22.51   4
   6  -4   8   90.21   29.16   1
  -6  -4  -8  133.97   47.53   2
   6   4   9   41.60   16.00   1
  -6   4  -9   40.05   22.46   4
   6  -4   9   31.48   17.84   1
  -6  -4  -9   55.47   32.15   2
   6   4  10  -47.33   31.79   1
  -6   4 -10   27.52   26.77   4
   6  -4  10  -11.46    6.63   1
  -6  -4 -10  -29.41   19.58   2
  -6   4 -11  294.75   67.23   4
   6  -4  11  229.31   51.93   1
  -6  -4 -11  286.00   70.63   2
   6   4  11  306.03   69.40   1
   6   4  12  240.81   61.37   1
  -6   4 -12  305.30   70.42   4
   6  -4  12  248.97   53.62   1
  -6  -4 -12  249.82   67.38   2
   6  -4  13  724.38   95.81   1
  -6   4 -13  944.31  125.90   4
  -6  -4 -13  990.13  135.25   2
   6   4  13 1014.84  142.24   1
  -6   4 -14   21.66   26.63   4
   6   4  14   63.36   33.74   1
  -6  -4 -14   39.63   34.87   2
   6  -4  14    8.27   20.04   1
  -6   4 -15  946.10  130.76   4
   6  -4  15  787.89  107.35   1
   6   4  15 1181.38  161.18   1
  -6   4 -16 1054.25  140.77   4
   6  -4  16  776.11  109.91   1
   6   4  16 1244.80  168.40   1
   6  -4  17  237.42   62.56   1
  -6   4 -17  412.80   88.84   4
   6   4  17  469.93  106.27   1
   6  -4  18   41.41   15.31   1
  -6   4 -18   58.57   27.22   4
   6  -4  19   28.75   18.77   1
  -6   4 -19   22.24   24.78   4
  -6   4 -20   11.59    4.13   4
  -6   5  21   -9.31   14.17   1
   6   5 -21    3.40   26.41   3
  -6  -5  20   36.27   25.86   2
  -6   5  20  -14.73   27.76   1
   6   5 -20   24.73   17.74   3
  -6  -5  19   56.86   41.17   2
  -6   5  19    4.21   15.52   1
   6   5 -19   36.91   34.76   3
  -6  -5  18   12.82   11.35   2
  -6   5  18   37.13   25.63   1
   6   5 -18   26.66   27.77   3
  -6  -5  17  164.41   59.63   2
  -6   5  17  125.44   42.52   1
   6   5 -17  170.78   62.98   3
  -6  -5  16    8.06   12.29   2
   6   5 -16   20.60   20.31   3
  -6   5  16  -13.09   12.78   1
   6   5 -15  626.52  108.16   3
  -6   5  15  491.22   84.48   1
  -6  -5  15  604.49  108.61   2
  -6  -5  14  255.59   73.58   2
   6   5 -14  270.86   71.47   3
  -6   5  14  234.70   58.27   1
  -6  -5  13  320.64   77.45   2
  -6   5  13  308.24   63.15   1
   6   5 -13  348.61   77.66   3
   6   5 -12  830.15  121.76   3
  -6  -5  12  850.13  123.96   2
  -6   5  12  787.16   98.81   1
  -6   5  11 1242.70  117.74   1
   6   5 -11 1343.32  149.33   3
  -6  -5  11 1259.79  144.12   2
   6  -5 -10  332.22   64.14   1
  -6   5  10  566.89   78.32   1
   6   5 -10  630.46   99.28   3
  -6  -5  10  625.41  101.47   2
  -6  -5   9  256.60   59.18   2
   6   5  -9  281.42   65.02   3
   6  -5  -9  190.88   44.99   1
   6  -5  -8  413.30   64.40   1
   6   5  -8  631.26   98.80   3
  -6  -5   8  605.12   98.45   2
   6  -5  -7   -2.13    5.52   1
  -6  -5   7   -3.99   11.42   2
   6   5  -7   14.29   18.33   3
   6  -5  -6  619.10   71.14   1
   6   5  -6  838.16  108.76   3
  -6  -5   6  812.29  108.33   2
  -6  -5   5   83.00   33.91   2
   6  -5  -5   62.49   25.71   1
  -6   5   5   62.46   29.56   4
   6   5  -5  103.11   39.61   3
  -6  -5   4  249.89   60.87   2
  -6   5   4  224.07   56.99   4
   6  -5  -4  214.56   38.88   1
   6   5  -4  221.52   54.99   3
   6  -5  -4   48.56   10.49   2
   6  -5  -4  182.86   21.20   2
   6  -5  -3  303.85   33.21   2
  -6  -5   3  376.88   74.49   2
  -6   5   3  279.42   62.24   4
   6  -5  -3  323.94   44.58   1
   6   5  -3  348.89   70.42   3
  -6  -5   2   86.40   29.35   2
  -6   5   2   24.67    8.48   4
   6  -5  -2   43.62   14.78   2
   6   5  -2   85.31   34.08   3
   6  -5  -2   35.61   14.96   1
  -6  -5   1 1241.60  134.76   2
   6  -5  -1 1067.06   80.27   2
  -6   5   1 1156.93  126.98   4
   6   5  -1 1321.75  136.50   3
   6  -5  -1 1065.72   76.76   1
  -6   5   0  174.15   48.82   4
  -6  -5   0  240.70   58.55   2
   6  -5   0  127.55   26.87   1
   6  -5   0  152.70   34.24   2
   6   5   0  122.67   39.90   3
  -6  -5  -1 5412.97  278.06   2
  -6   5  -1 4827.18  263.86   4
   6  -5   1 4329.18  186.21   2
   6   5   1 4859.91  264.49   3
   6  -5   1 4302.51  141.80   1
  -6  -5  -2  675.70   98.51   2
  -6   5  -2  767.84  104.83   4
   6  -5   2  554.19   71.98   2
   6  -5   2  476.43   46.87   1
   6  -5   2  559.38   50.32   1
   6  -5   3  140.23   24.63   1
  -6   5  -3  175.62   48.63   4
   6  -5   3  104.46   15.66   3
  -6  -5  -3  174.21   51.06   2
   6  -5   3  162.46   37.95   2
   6  -5   3   85.13   16.79   1
  -6   5  -4  462.57   83.64   4
  -6  -5  -4  572.22   91.32   2
   6   5   4  608.19   34.98   4
   6  -5   4  539.21   74.21   2
   6  -5   4  490.23   48.76   1
  -6   5  -5  -43.66   31.24   4
   6  -5   5   16.13   13.70   1
  -6  -5  -5  -24.43   28.31   2
   6  -5   5   -8.03   17.30   2
  -6   5  -6   16.79   14.59   4
   6  -5   6    9.24    5.08   1
  -6  -5  -6   29.68   14.96   2
   6   5   7  311.57   69.49   1
  -6   5  -7  215.91   59.86   4
   6  -5   7  204.28   37.97   1
  -6  -5  -7  298.66   69.84   2
   6  -5   8  697.64   69.70   1
  -6   5  -8  998.96  128.07   4
  -6  -5  -8  949.45  124.54   2
   6   5   8  988.03  129.53   1
   6  -5   9  732.89   75.72   1
  -6  -5  -9 1252.41  143.70   2
  -6   5  -9 1150.88  137.00   4
   6   5   9 1302.47  151.89   1
   6   5  10  236.96   64.75   1
  -6   5 -10  198.42   58.16   4
  -6  -5 -10  184.00   60.79   2
   6  -5  10   84.75   29.52   1
   6   5  11  462.24   91.55   1
  -6   5 -11  410.70   85.34   4
  -6  -5 -11  474.36   93.96   2
   6  -5  11  298.25   50.67   1
  -6   5 -12   59.45   33.19   4
   6   5  12   66.13   32.86   1
  -6  -5 -12   37.73   12.46   2
   6  -5  12   13.18   10.57   1
   6  -5  13   31.69   17.91   1
  -6   5 -13   28.91    4.12   4
   6   5  13   22.13   12.86   1
  -6  -5 -13   34.16   21.52   2
   6  -5  14   47.49   20.46   1
  -6   5 -14  132.81   43.03   4
   6   5  14  111.26   44.62   1
  -6  -5 -14   99.88   41.48   2
   6  -5  15    4.87   14.65   1
  -6   5 -15   -3.10    4.07   4
   6   5  15   27.75   28.36   1
  -6   5 -16   35.28   15.05   4
   6   5  16  118.63   68.98   1
  -6   5 -17    8.76    9.83   4
  -6   5 -18   39.61   39.63   4
  -6   6  20   31.94   27.87   1
   6   6 -20   69.52   46.54   3
  -6   6  19   92.66   38.72   1
   6   6 -19   89.97   42.15   3
  -6   6  18  131.34   45.89   1
   6   6 -18  270.81   73.54   3
  -6  -6  17  490.56  103.59   2
   6   6 -17  414.09   97.26   3
  -6   6  17  397.67   81.59   1
  -6  -6  16    2.63   18.94   2
  -6   6  16   24.98   19.84   1
  -6  -6  15  415.63   92.94   2
   6   6 -15  501.76   94.39   3
  -6   6  15  353.34   72.50   1
  -6   6  14   41.77   23.07   1
  -6  -6  14   46.94   25.11   2
   6   6 -14   65.20   35.99   3
   6   6 -13  556.24  102.75   3
  -6  -6  13  596.15  111.20   2
  -6   6  13  449.35   73.48   1
  -6  -6  12   24.98   23.68   2
   6   6 -12   16.66    6.80   3
  -6   6  12   23.24    3.86   1
  -6  -6  11  -22.12   25.75   2
  -6   6  11   21.17   21.30   1
   6   6 -11   -0.69   18.45   3
  -6  -6  10   17.91    9.44   2
   6  -6 -10   -0.20   10.42   1
  -6  -6   9  184.36   59.42   2
   6   6  -9  263.62   65.16   3
   6  -6  -9   59.91   12.57   1
  -6  -6   8   25.96   23.23   2
   6   6  -8   23.42   15.63   3
   6  -6  -8   26.88   15.84   1
  -6  -6   7   64.54   30.35   2
   6   6  -7  109.19   40.23   3
   6  -6  -7   57.02   20.47   1
  -6  -6   6  384.68   76.35   2
  -6   6   6  301.71   70.29   4
   6   6  -6  314.19   72.31   3
   6  -6  -6  256.05   40.13   1
   6  -6  -5  650.15   62.49   1
  -6   6   5  857.64  119.66   4
   6   6  -5  909.36  119.78   3
  -6  -6   5  943.05  129.97   2
   6  -6  -4  533.18   52.55   1
  -6   6   4  565.34   96.77   4
   6   6  -4  604.06  101.69   3
  -6  -6   4  613.21  100.68   2
  -6  -6   3 1562.39  155.44   2
   6  -6  -3 1296.48   62.88   2
   6  -6  -3 1299.09   75.90   1
   6   6  -3 1619.14  158.88   3
  -6   6   3 1481.21  154.04   4
   6  -6  -2  252.12   33.80   2
   6  -6  -2  314.83   33.46   1
  -6  -6   2  288.01   60.55   2
  -6   6   2  395.66   80.68   4
   6   6  -2  336.23   74.19   3
  -6  -6   1   -5.52   13.76   2
  -6   6   1   14.40   22.53   4
   6  -6  -1   -3.53    8.25   2
   6   6  -1   -3.47   18.81   3
   6  -6  -1    6.52    5.59   2
   6  -6  -1    3.43    6.02   1
   6  -6   0    3.28    4.33   1
  -6  -6   0   17.06    9.57   2
  -6   6   0  -12.17   15.74   4
   6  -6   0   10.23    9.31   2
   6   6   0    8.70   10.69   3
   6  -6   0    4.92    5.10   1
   6  -6   1  724.51   76.35   2
  -6  -6  -1 1024.47  130.06   2
  -6   6  -1  926.41  126.95   4
  -6  -6  -2 1750.62  170.72   2
  -6   6  -2 1631.47  164.07   4
   6  -6   2 1147.45  102.17   2
   6  -6   2 1018.01   68.41   3
  -6  -6  -3  477.73   90.62   2
  -6   6  -3  553.08   94.25   4
   6  -6   3  406.01   63.69   2
   6  -6   3  408.12   34.03   3
   6  -6   4   -0.14    1.46   1
  -6   6  -4  -18.43   27.13   4
  -6  -6  -4   24.91   26.73   2
   6  -6   4   22.69   13.04   2
   6  -6   4    7.93    5.20   1
  -6   6  -5  704.57  111.55   4
  -6  -6  -5  825.18  116.17   2
   6  -6   5  403.96   30.72   1
   6  -6   5  523.72   78.37   2
  -6   6  -6  748.12  118.06   4
  -6  -6  -6  757.53  115.72   2
   6   6   6  964.92  129.57   1
   6   6   7  124.32   49.83   1
  -6   6  -7   57.50   22.73   4
  -6  -6  -7   95.08   43.11   2
   6   6   8  -11.97   20.56   1
  -6   6  -8   11.05   18.11   4
  -6  -6  -8    6.14    8.57   2
   6   6   9  384.08   81.93   1
  -6   6  -9  338.94   77.25   4
  -6  -6  -9  347.67   79.82   2
   6   6  10   93.91   44.44   1
  -6   6 -10  109.08   40.60   4
  -6  -6 -10   78.54   47.71   2
   6   6  11   76.41   35.82   1
  -6   6 -11   67.80   33.79   4
  -6  -6 -11   62.28   31.00   2
  -6   6 -12  240.00   70.97   4
   6   6  12  242.42   72.11   1
  -6  -6 -12  206.66   64.06   2
  -6   6 -13  239.97   67.67   4
   6   6  13  200.03   65.09   1
  -6  -6 -13  180.42   57.14   2
  -6   6 -14    2.37    2.20   4
   6   6  14  -41.07   26.94   1
  -6  -6 -14  -18.07   33.56   2
  -6   6 -15  220.04   62.93   4
   6   6  15  250.49   74.14   1
  -6  -6 -15  358.64   86.93   2
   6   7 -18   38.61   30.41   3
   6   7 -17   81.42   44.57   3
  -6   7  16  278.31   65.48   1
   6   7 -16  516.53  103.11   3
  -6   7  15  306.25   67.34   1
   6   7 -15  388.80   86.68   3
  -6  -7  15  592.03  119.34   2
  -6  -7  14   14.40   23.64   2
  -6   7  14   35.25   26.58   1
   6   7 -14   28.93   24.68   3
  -6  -7  13   -8.97   25.12   2
   6   7 -13   -6.24   18.98   3
  -6   7  13   13.00   19.42   1
   6   7 -12   -3.30    5.73   3
  -6   7  12   -6.51    6.33   1
  -6  -7  11   39.35   23.99   2
   6   7 -11   80.80   39.54   3
  -6  -7  10   31.24   31.08   2
   6   7 -10  -21.10   24.01   3
   6   7  -9  753.11  118.62   3
  -6  -7   9  794.30  124.28   2
  -6  -7   8   60.41   30.73   2
   6   7  -8   30.78   22.69   3
  -6  -7   7  164.80   58.08   2
   6   7  -7   96.18   45.79   3
  -6  -7   6    0.93    8.78   2
  -6   7   6    1.46   15.19   4
  -6  -7   5   77.47   40.78   2
  -6   7   5   52.66   40.52   4
   6   7  -5   33.19   30.30   3
  -6  -7   4   59.33   31.38   2
  -6   7   4   91.89   41.60   4
   6   7  -4   31.50   17.38   3
  -6  -7   3    4.14   18.63   2
  -6   7   3    5.91   16.05   4
   6   7  -3   22.63   19.90   3
  -6  -7   2    4.79   25.94   2
  -6   7   2  -20.91   23.23   4
   6   7  -2   -7.47    4.22   3
   6  -7  -2  -12.50    7.31   2
  -6  -7   1  115.57   45.19   2
  -6   7   1  120.43   43.46   4
  -6   7   0  152.21   49.24   4
  -6  -7   0  145.83   53.41   2
   6  -7   0    4.93   10.53   2
  -6   7  -1  174.20   56.07   4
  -6  -7  -1  242.90   64.91   2
   6  -7   1   21.22   21.10   2
  -6   7  -2  417.56   86.99   4
  -6  -7  -2  399.18   86.90   2
  -6   7  -3   45.18   30.24   4
  -6  -7  -3   63.38   34.02   2
   6  -7   3   25.88   26.50   2
  -6   7  -4   73.91   26.04   4
  -6  -7  -4   97.65   37.51   2
   6  -7   4    6.29   11.93   2
  -6   7  -5  731.02  116.89   4
  -6  -7  -5  718.23  115.94   2
   6   7   5  752.80  115.15   1
   6   7   6  266.03   67.43   1
  -6   7  -6  208.61   65.35   4
  -6  -7  -6  212.86   61.18   2
   6  -7   6   63.04   32.09   2
   6   7   7  -34.19   25.81   1
  -6   7  -7  -16.74   25.92   4
  -6  -7  -7   40.91   26.82   2
   6   7   8  116.49   48.88   1
  -6   7  -8   62.84   37.45   4
  -6  -7  -8   97.17   48.97   2
  -6   7  -9  583.75  116.62   4
   6   7   9  529.59   98.93   1
  -6  -7  -9  620.93  109.68   2
   6   7  10   12.93   29.93   1
  -6   7 -10   21.83   25.54   4
  -6  -7 -10  -11.22   21.00   2
  -6   7 -11   29.51   33.41   4
   6   7  11   -7.19   15.70   1
  -6  -7 -11   13.83    9.23   2
  -6   7 -12   71.59   37.21   4
   6   7  12   34.01   14.95   1
  -6  -7 -12   62.13   29.66   2
   6   7  13   -9.38   26.78   1
  -6  -7 -13  -11.82   33.10   2
  -6  -7 -14   75.57   39.60   2
  -6  -7 -15   45.27   37.82   2
   6   8 -15   17.67   10.15   3
   6   8 -14   58.61   45.87   3
   6   8 -13   53.09   40.84   3
  -6  -8  12  150.79   61.66   2
   6   8 -12   34.91   12.54   3
  -6  -8  11  154.46   56.77   2
   6   8 -11  121.59   50.50   3
  -6  -8  10  160.41   65.34   2
   6   8 -10   70.85   38.38   3
  -6  -8   9   -4.18   14.13   2
   6   8  -9   29.25   28.34   3
  -6  -8   8   60.35   41.01   2
   6   8  -8   55.07   37.18   3
  -6  -8   7  157.26   60.63   2
  -6   8   7  101.16   47.16   4
   6   8  -7   84.09   39.43   3
  -6  -8   6  458.85   98.26   2
  -6   8   6  382.88   89.07   4
   6   8  -6  378.58   87.68   3
  -6  -8   5    1.76   22.14   2
  -6   8   5   -2.81    3.70   4
   6   8  -5    4.97   19.83   3
  -6  -8   4   12.46   19.28   2
  -6   8   4   20.57   23.67   4
   6   8  -4  -18.74   23.98   3
  -6  -8   3   11.89    8.17   2
  -6   8   3   -5.28   16.93   4
  -6  -8   2  913.36  134.03   2
  -6   8   2  941.27  135.61   4
  -6  -8   1    3.93   10.53   2
  -6   8   1   12.77   12.78   4
  -6   8   0  258.76   71.26   4
  -6  -8   0  255.18   73.25   2
  -6   8  -1  -19.42   27.26   4
  -6  -8  -1   10.56   11.23   2
  -6   8  -2   13.96   19.23   4
  -6  -8  -2   16.63   24.17   2
   6   8   3  102.15   41.23   1
  -6  -8  -3   93.56   48.89   2
  -6   8  -3   61.48   30.28   4
   6   8   4   11.07   15.66   1
  -6   8  -4   14.82   17.27   4
  -6  -8  -4   31.95   19.90   2
   6  -8   4    5.21   16.03   2
   6   8   5  141.18   46.20   1
  -6   8  -5  155.62   49.79   4
  -6  -8  -5  146.92   52.44   2
   6  -8   5   33.45   32.75   2
   6   8   6    2.99    9.83   1
  -6   8  -6   25.91   26.78   4
  -6  -8  -6    6.28    4.96   2
   6  -8   6   32.91   22.20   2
   6   8   7  203.16   58.50   1
  -6   8  -7  240.71   73.30   4
  -6  -8  -7  243.86   73.53   2
   6  -8   7   27.60   27.11   2
   6   8   8  290.92   71.45   1
  -6   8  -8  361.79   90.54   4
  -6  -8  -8  275.66   69.30   2
   6   8   9   37.66    9.63   1
  -6  -8  -9   -3.86   18.10   2
   6  -8   9    0.07   14.27   2
   6   8  10   12.76   27.70   1
  -6  -8 -10   11.42   18.38   2
   6  -8  10    6.64   13.30   2
   6   8  11    7.21   11.13   1
  -6  -8 -11   -2.18   21.51   2
   6  -8  11    9.24   26.78   2
  -6  -8 -12  158.33   59.71   2
   6  -8  12   27.34    8.66   2
  -6  -8 -13   20.38   18.35   2
   6   9 -10  -12.79   27.59   3
   6   9  -9    5.24   11.49   3
  -6  -9   8  438.10   98.82   2
   6   9  -8   95.59   40.53   3
  -6  -9   7   -3.31    8.93   2
  -6   9   7    2.84   17.83   4
   6   9  -7  -21.78   29.93   3
  -6  -9   6   71.08   47.09   2
  -6   9   6    3.00    8.22   4
  -6  -9   5   21.42   17.90   2
  -6   9   5   24.63   39.37   4
  -6  -9   4  -14.71   18.59   2
  -6   9   4   21.37   25.65   4
  -6  -9   3   -3.87   14.42   2
  -6   9   3    2.83   14.65   4
  -6  -9   2    5.81   25.70   2
  -6   9   2  116.45   57.58   4
  -6  -9   1    5.11   14.05   2
  -6   9   1    0.94   17.89   4
  -6   9   0  150.14   58.29   4
  -6  -9   0   76.87   37.62   2
  -6   9  -1   13.33   12.56   4
  -6  -9  -1   15.11   17.23   2
   6   9   2   30.67   24.93   1
  -6   9  -2   83.46   48.63   4
  -6  -9  -2   85.43   49.35   2
   6   9   3  128.87   45.77   1
  -6  -9  -3  316.28   78.92   2
   6   9   4  146.21   55.09   1
  -6  -9  -4  227.54   71.81   2
   6   9   5   -6.14    4.77   1
  -6  -9  -5   28.25   23.90   2
   6   9   6   13.64   16.35   1
  -6  -9  -6    5.04   26.27   2
  -6  -9  -7   19.86   39.75   2
   6   9   7   -7.80   19.16   1
   6   9   8   12.74   21.49   1
  -6  -9  -8  106.87   45.97   2
   6   9   9    5.06    8.18   1
  -6  -9  -9    0.08    7.55   2
  -6  -9 -10   30.20   44.30   2
  -7   0  23   13.50   16.16   2
  -7   0  22 1017.41  128.98   2
  -7   0  22 1258.04  168.97   1
  -7   0  21   -0.88   18.41   2
  -7   0  21   -0.08   13.67   1
  -7   0  20  305.39   66.41   2
  -7   0  20  283.31   75.18   1
  -7   0  19   -1.13   11.93   1
  -7   0  19  -12.62   16.74   2
  -7   0  18   47.13   26.01   2
  -7   0  18   64.88   32.81   1
  -7   0  17   -3.76    5.17   2
  -7   0  17   -9.80    7.77   1
  -7   0  16  525.17   93.70   1
  -7   0  16  547.52   80.86   2
  -7   0  15   -8.05   10.72   2
  -7   0  15    1.33   19.31   1
  -7   0  14  729.04   91.25   2
  -7   0  13    6.49   14.14   2
  -7   0  12  232.95   47.26   2
   7   0 -12  171.34   41.75   2
  -7   0  11  -17.76   15.10   2
   7   0 -11   -3.80    4.42   2
   7   0 -10  828.52   88.73   2
  -7   0  10 1017.62   98.85   2
  -7   0   9   13.32    6.88   2
   7   0  -9    0.94    5.08   2
  -7   0   8  715.33   82.21   2
   7   0  -8  771.71  105.11   1
   7   0  -8  707.75   81.31   2
  -7   0   7   -5.75   11.77   2
   7   0  -7   -3.63    9.51   1
   7   0  -7   -2.81   12.96   2
  -7   0   6  343.94   56.04   2
   7   0  -6  307.89   59.55   4
   7   0  -6  280.67   59.68   1
   7   0  -6  389.13   58.82   2
   7   0  -5    3.63    9.74   2
   7   0  -5   -4.46    2.42   4
  -7   0   5  -15.04   14.69   2
   7   0  -4   30.96   20.22   2
   7   0  -4    3.84    4.24   4
  -7   0   4    1.91   10.82   2
   7   0  -4    0.46    5.78   1
   7   0  -3  -11.45   14.44   2
   7   0  -3   -2.81    9.94   4
  -7   0   3   -2.22    4.80   2
   7   0  -3   24.18   15.37   3
   7   0  -2  298.64   52.30   2
   7   0  -2  170.22   45.59   4
   7   0  -2  172.13   40.11   3
  -7   0   2  192.18   43.04   2
   7   0  -1   16.51   15.34   2
   7   0  -1    5.61    5.81   4
   7   0  -1   -8.94   16.42   3
  -7   0   1   21.84   15.12   2
   7   0   0    2.44    5.30   2
   7   0   0   -0.72    3.87   4
   7   0   0   26.41   11.87   3
  -7   0   0  -25.84   21.85   2
   7   0   1    5.09    2.67   4
   7   0   1  -15.77   12.39   2
   7   0   1   13.91   10.98   3
  -7   0  -1   12.99   10.37   2
   7   0   2 4363.06  219.53   2
   7   0   2 3844.42  177.02   4
  -7   0  -2 3788.91  204.86   2
   7   0   2 3910.69  172.97   3
   7   0   3   -9.87   15.04   4
   7   0   3    8.05    8.43   2
   7   0   3   18.10   20.77   3
  -7   0  -3   13.50   18.28   2
   7   0   4 1422.71  131.30   2
  -7   0  -4 1169.18  119.21   2
   7   0   4 1238.43   96.79   3
   7   0   5   25.84   13.25   3
  -7   0  -5   -5.55   20.93   2
  -7   0  -6   10.03   14.66   4
  -7   0  -6    6.64   19.99   2
  -7   0  -7   29.70   20.51   4
  -7   0  -7  -17.54   16.67   2
  -7   0  -8 2200.77  130.42   4
  -7   0  -8 2126.31  177.11   2
   7   0   8 2201.05  183.87   1
   7   0   9   -9.11   15.02   1
  -7   0  -9    2.53   10.40   4
  -7   0 -10 2115.96  129.79   4
   7   0  10 2024.38  182.03   1
   7   0  11   15.88   23.51   1
  -7   0 -11   -5.64    9.36   4
   7   0  12   -6.31   16.87   1
  -7   0 -12   24.90   11.53   4
   7   0  13   17.12   22.81   1
  -7   0 -13   -5.43   15.05   4
   7   0  14  310.76   79.02   1
  -7   0 -14  391.29   58.38   4
   7   0  15   -7.61    8.31   1
   7   0  16   12.09   14.59   1
   7   0  17  -11.83   11.75   1
   7   0  18 2436.52  234.21   1
   7   0  19  -10.93   20.56   1
  -7  -1  24  150.27   57.28   2
  -7  -1  23  341.83   83.18   2
  -7  -1  22   74.64   38.76   2
  -7  -1  22  142.68   58.86   1
  -7   1  22   90.64   53.87   1
  -7  -1  21  100.24   34.07   2
  -7   1  21  104.76   37.92   2
  -7  -1  21  170.42   57.14   1
  -7   1  21  130.27   52.35   1
  -7  -1  20  654.13  115.82   1
  -7  -1  20  560.11   94.82   2
  -7   1  20  450.41   78.34   2
  -7   1  20  551.10  102.89   1
  -7  -1  19    5.72   13.64   2
  -7   1  19   38.18   23.03   2
  -7   1  19   44.28   35.69   1
  -7  -1  19   -8.29   12.37   1
  -7  -1  18   16.11    7.04   2
  -7   1  18   55.13   25.20   2
  -7  -1  18   42.87   28.76   1
  -7   1  18   11.86   10.93   1
  -7   1  17  558.57  100.55   1
  -7  -1  17  677.11  111.52   1
  -7  -1  17  535.02   86.64   2
  -7   1  17  526.47   75.80   2
  -7  -1  16  242.63   59.49   2
  -7   1  16  144.28   39.15   2
  -7   1  16  205.37   57.69   1
  -7  -1  15   93.08   39.93   2
  -7   1  15   61.67   23.71   2
  -7   1  15   93.33   36.45   1
  -7   1  14 1667.82  158.20   1
  -7  -1  14 1548.77  143.15   2
  -7   1  14 1699.02  127.46   2
  -7  -1  13  400.04   71.82   2
  -7   1  13  490.05   65.66   2
   7   1 -12  432.71   72.53   2
  -7  -1  12  566.58   80.41   2
  -7   1  12  594.26   71.55   2
  -7  -1  11  218.26   52.36   2
  -7   1  11  175.44   37.93   2
   7  -1 -11  140.22   31.73   2
   7   1 -11  169.38   41.69   2
  -7  -1  10   -2.62   12.21   2
  -7   1  10   10.73    6.11   2
   7  -1 -10   29.03   17.52   2
   7   1 -10    4.99   11.61   2
  -7  -1   9   -6.59   10.89   2
  -7   1   9    8.47   11.31   2
   7  -1  -9    0.35   12.14   2
   7   1  -9   -6.73   12.52   2
  -7   1   8 1242.37  100.22   2
   7  -1  -8 1322.19  131.50   1
   7  -1  -8 1327.07  100.88   2
   7   1  -8 1280.76  113.84   2
  -7  -1   8 1336.36  117.79   2
  -7  -1   7  230.24   46.89   2
   7  -1  -7  262.87   59.75   1
   7  -1  -7  273.39   58.71   4
  -7   1   7  230.11   42.24   2
   7   1  -7  234.48   56.76   1
   7  -1  -7  281.08   46.67   2
   7   1  -7  309.29   54.56   2
  -7  -1   6  987.67  100.18   2
  -7   1   6 1024.61   88.73   2
   7  -1  -6  930.34  104.67   4
   7  -1  -6 1043.55  112.61   1
   7   1  -6 1120.23  107.03   2
   7  -1  -6 1006.24   88.62   2
   7   1  -6 1042.78  116.66   1
   7   1  -5   15.04    8.19   2
   7  -1  -5   25.12   15.36   2
  -7  -1   5   36.49   22.12   2
   7  -1  -5   25.14   17.76   4
  -7   1   5   37.95   15.60   2
   7   1  -5   30.92   22.40   3
   7   1  -5   26.31   23.14   1
   7  -1  -5   45.65   24.02   1
   7  -1  -4 1794.14  139.81   1
  -7  -1   4 1789.24  136.52   2
  -7   1   4 1878.77  123.75   2
   7   1  -4 1753.58  136.66   3
   7  -1  -4 1849.84  138.77   4
   7   1  -4 1917.31  143.54   2
   7  -1  -4 1825.20  122.33   2
  -7  -1   3  468.65   70.56   2
   7  -1  -3  496.12   71.50   1
   7  -1  -3  451.62   69.13   4
   7   1  -3  523.73   68.52   4
  -7   1   3  479.21   64.04   2
   7   1  -3  456.24   70.45   3
   7   1  -3  611.76   79.97   2
   7  -1  -3  507.90   65.85   2
  -7  -1   2 1247.97  115.11   2
   7  -1  -2 1231.37  113.30   4
   7   1  -2 1089.64   97.05   4
  -7   1   2 1181.49  101.88   2
   7   1  -2 1148.17  113.02   3
   7   1  -2 1148.62  115.27   2
   7  -1  -2 1128.27  101.19   2
   7   1  -1   33.63   20.28   2
   7  -1  -1   14.56   12.33   2
   7  -1  -1   27.99   19.58   4
   7   1  -1   21.97   14.27   4
   7  -1  -1   12.25   13.52   3
  -7  -1   1   29.41   15.79   2
   7   1  -1   27.93   13.47   3
  -7   1   1   22.16   13.24   2
   7   1   0    2.87    8.38   2
   7  -1   0    4.18   13.93   2
   7   1   0  -11.20   10.98   4
   7  -1   0    7.37    5.06   4
   7  -1   0    1.06    8.98   3
  -7  -1   0   19.55   17.29   2
   7   1   0    8.72   10.87   3
  -7   1   0   -4.09   10.82   2
   7  -1   1 1905.43  137.85   2
   7  -1   1 1659.23  131.44   4
   7   1   1 1675.71  111.63   4
  -7  -1  -1 1688.98  140.47   2
   7  -1   1 1723.27  109.67   3
  -7   1  -1 1658.33  131.23   2
   7   1   1 1726.21  127.58   3
   7   1   1 1892.47  149.33   2
   7  -1   2  -22.25   11.49   4
   7   1   2   -5.28   11.33   2
   7   1   2   18.64   13.88   4
  -7   1  -2    2.83    4.13   4
   7  -1   2   16.46   16.49   2
   7  -1   2   20.26   14.88   3
   7   1   2   -0.29   12.17   3
  -7  -1  -2   -3.07   11.09   2
  -7   1  -2  -22.70   23.13   2
   7   1   3 2401.29  172.93   2
   7  -1   3 2295.30  160.75   2
   7   1   3 1972.66  117.14   4
  -7   1  -3 2026.17  137.37   4
  -7  -1  -3 2085.28  160.39   2
   7  -1   3 2117.44  114.03   3
   7   1   3 2184.59  141.65   3
  -7   1  -3 2084.48  150.50   2
   7  -1   4 3644.36  214.47   2
  -7   1  -4 3244.90  173.99   4
  -7  -1  -4 3417.19  206.11   2
   7  -1   4 3387.47  142.50   3
   7   1   4 3418.12  174.41   3
  -7   1  -4 3381.80  200.18   2
   7  -1   5  792.77   99.22   2
  -7   1  -5  706.05   80.09   4
  -7  -1  -5  673.94   76.35   3
  -7  -1  -5  646.67   92.97   2
  -7   1  -5  683.19   92.64   2
  -7  -1  -6 6175.77  232.31   3
  -7  -1  -6 5287.87  270.41   2
  -7   1  -6 5712.77  230.58   4
  -7   1  -6 5656.64  269.57   2
  -7   1  -7  642.57   75.35   4
  -7  -1  -7  651.73   76.96   3
  -7  -1  -7  596.12   93.03   2
   7  -1   7  669.53   93.02   1
  -7   1  -8  727.85   83.47   4
  -7  -1  -8  734.43   81.02   3
  -7  -1  -8  667.68   98.28   2
   7   1   8  698.43  105.22   1
   7  -1   8  624.39  100.01   1
  -7   1  -9 1332.74  115.47   4
  -7  -1  -9 1308.32  110.85   3
  -7  -1  -9 1331.58  143.41   2
   7   1   9 1474.48  149.93   1
   7  -1   9 1130.17  129.60   1
  -7   1 -10  588.67   76.60   4
  -7  -1 -10  634.71   77.69   3
  -7  -1 -10  580.07   97.56   2
   7   1  10  565.57   96.08   1
   7  -1  10  617.71   97.33   1
   7   1  11   -9.93   20.42   1
   7  -1  11   22.56   19.25   1
  -7   1 -11    7.66    8.34   4
  -7  -1 -11   21.15   15.92   3
   7   1  12    9.50   18.06   1
   7  -1  12   10.94    3.11   1
  -7   1 -12   20.00    5.76   4
  -7  -1 -12   17.37    1.65   4
  -7  -1 -12   34.60   19.32   3
  -7  -1 -13  395.40   45.78   4
   7   1  13  343.62   80.89   1
   7  -1  13  331.54   75.10   1
  -7   1 -13  415.94   67.14   4
  -7   1 -14  749.91   93.43   4
   7   1  14  918.30  130.80   1
   7  -1  14  899.09  124.82   1
  -7   1 -15   -5.92    7.13   4
   7   1  15   22.97   29.84   1
   7  -1  15   -0.13    2.72   1
   7  -1  16  538.54  105.88   1
  -7   1 -16  605.16   85.10   4
   7   1  16  675.28  124.18   1
   7   1  17   13.81   12.84   1
   7  -1  17  101.67   50.22   1
   7   1  18  406.89   98.26   1
   7  -1  18  356.72   93.20   1
   7  -1  19  345.08   92.14   1
  -7  -2  24   32.42   38.96   2
  -7  -2  23   23.26   10.79   2
  -7  -2  22  180.32   60.95   2
  -7   2  22  252.45   75.53   1
  -7  -2  21  161.32   56.08   2
  -7   2  21  201.98   66.34   1
  -7  -2  21  299.54   80.59   1
  -7  -2  20   95.63   41.78   2
  -7   2  20   71.90   40.00   1
  -7  -2  19    8.09   14.36   2
  -7   2  19  -10.68   19.86   1
  -7  -2  18  297.55   69.02   2
  -7   2  18  251.92   47.97   2
  -7   2  18  266.01   70.79   1
  -7  -2  17  512.44   93.26   2
  -7   2  17  541.27   68.91   2
  -7   2  17  482.13   91.93   1
  -7  -2  16   27.92   25.01   2
  -7   2  16   10.68    9.37   2
  -7   2  16   41.42   38.23   1
  -7   2  15 1102.60  134.04   1
  -7  -2  15 1146.64  132.61   2
  -7   2  15 1056.40   92.06   2
  -7  -2  14  -21.99   28.20   2
  -7   2  14   -0.44    2.43   2
  -7   2  14  -33.08   33.58   1
  -7  -2  13  861.97  107.76   2
  -7   2  13  737.78  103.87   1
  -7   2  13  837.45   77.54   2
  -7  -2  12   22.39   17.60   2
  -7   2  12   63.54   25.35   2
  -7  -2  11   65.55   25.26   2
  -7   2  11   54.01   16.15   2
  -7   2  10 1204.87   89.36   2
   7  -2 -10 1189.65   85.34   2
  -7  -2  10 1152.95  123.72   2
  -7  -2   9  166.49   44.72   2
   7  -2  -9  167.93   44.19   1
  -7   2   9  152.98   30.36   2
   7  -2  -9  127.04   28.43   2
   7  -2  -8  302.47   64.10   1
  -7   2   8  371.49   47.59   2
   7   2  -8  341.09   69.36   3
   7  -2  -8  369.15   46.42   2
   7   2  -8  405.98   67.63   2
  -7  -2   8  402.12   70.86   2
  -7  -2   7    5.28    6.23   2
   7   2  -7   44.99   22.71   3
  -7   2   7   31.87   14.80   2
   7  -2  -7   21.86   25.78   1
   7   2  -7   39.81   12.36   2
   7  -2  -7    9.34    9.34   2
  -7  -2   6  319.46   64.24   2
  -7   2   6  333.20   47.48   2
   7  -2  -6  285.86   58.20   1
   7   2  -6  311.70   61.76   3
   7   2  -6  322.67   64.10   2
   7  -2  -6  267.06   41.81   2
  -7  -2   5  449.11   71.23   2
   7  -2  -5  547.42   81.44   4
  -7   2   5  485.60   56.56   2
   7   2  -5  469.27   75.41   3
   7  -2  -5  393.31   69.79   1
   7   2  -5  575.84   83.85   2
   7  -2  -5  470.23   57.22   2
   7   2  -5  554.09   85.10   1
  -7  -2   4 1151.45  115.62   2
   7  -2  -4 1183.58  116.55   4
  -7   2   4 1175.56   91.87   2
   7   2  -4 1231.19  120.83   3
   7  -2  -4 1267.44  110.71   1
   7   2  -4 1312.56  120.68   2
   7  -2  -4 1178.41   92.46   2
   7   2  -3    9.66   13.28   2
   7  -2  -3   -3.89   14.92   2
   7  -2  -3   -5.94   13.92   4
  -7  -2   3  -23.17   15.08   2
   7   2  -3  -15.87   19.88   3
   7  -2  -3   12.94   11.43   1
  -7   2   3    0.92    6.97   2
  -7  -2   2 3589.37  207.27   2
   7  -2  -2 3842.79  208.12   4
   7   2  -2 3578.75  198.51   3
  -7   2   2 3504.95  167.63   2
   7  -2  -2 2926.17  176.26   1
   7   2  -2 4215.57  222.38   2
   7  -2  -2 3481.45  165.55   2
   7  -2  -1  468.75   62.61   2
  -7  -2   1  439.69   72.34   2
   7  -2  -1  510.70   78.06   4
   7   2  -1  444.62   57.96   4
   7   2  -1  478.16   68.63   3
  -7   2   1  487.25   65.03   2
   7   2  -1  483.38   76.09   2
   7   2   0   86.55   32.70   2
   7  -2   0   66.62   27.56   4
   7   2   0   54.69   18.46   4
   7  -2   0   48.53   13.20   2
  -7   2   0   81.60   32.19   4
  -7  -2   0   73.42   29.49   2
   7   2   0   75.70   25.85   3
  -7   2   0   78.89   25.76   2
   7   2   1   38.39   20.16   2
   7  -2   1   20.76   15.80   4
   7   2   1   21.96   12.07   4
  -7   2  -1   33.70   16.72   4
   7  -2   1   69.06   31.80   2
   7  -2   1   -1.55   13.50   3
  -7  -2  -1   26.63   23.33   2
   7   2   1   22.60   24.51   3
  -7   2  -1    5.95    5.92   2
   7  -2   2  543.65   74.61   2
   7   2   2  479.67   54.34   4
  -7  -2  -2  570.09   82.54   2
  -7   2  -2  504.63   77.62   4
   7  -2   2  481.06   51.23   3
   7   2   2  485.36   73.44   3
  -7   2  -2  514.55   71.96   2
   7  -2   3 4198.54  214.14   2
   7   2   3 3717.71  147.46   4
  -7   2  -3 3904.17  204.02   4
  -7  -2  -3 3986.21  229.81   2
  -7  -2  -3 3919.20  203.85   3
   7  -2   3 3519.64  130.30   3
   7   2   3 3863.05  202.05   3
   7   2   4  326.60   42.27   4
  -7   2  -4  282.75   55.80   4
  -7  -2  -4  369.80   63.60   3
   7  -2   4  264.14   34.69   3
   7  -2   4  252.51   53.67   2
  -7  -2  -4  249.60   55.63   2
   7   2   4  260.38   54.28   3
  -7   2  -5   -4.41    9.92   4
  -7  -2  -5  -11.80   12.25   3
   7  -2   5    7.14    8.42   2
  -7  -2  -5   -6.73   13.61   2
  -7   2  -6 1036.94  109.18   4
  -7  -2  -6 1032.45  103.55   3
  -7  -2  -6 1012.89  121.45   2
   7  -2   7   93.24   33.72   1
  -7   2  -7  124.37   40.26   4
  -7  -2  -7  129.33   38.94   3
  -7  -2  -7  109.45   41.18   2
   7   2   8   26.15    7.95   1
   7  -2   8   36.13   29.95   1
  -7  -2  -8   44.47   25.14   3
  -7  -2  -8   13.24   18.68   2
  -7   2  -8   37.12   22.80   4
   7   2   9  -11.21   22.18   1
  -7   2  -9   19.91   14.15   4
  -7  -2  -9   24.31   22.03   3
  -7  -2  -9  -13.78    5.57   2
   7   2  10   46.05   36.63   1
   7  -2  10   22.76   23.56   1
  -7   2 -10   61.82   30.16   4
  -7  -2 -10   30.65   19.54   3
  -7  -2 -10   80.30   27.93   2
  -7   2 -11  697.25   93.18   4
  -7  -2 -11  566.56  100.61   2
   7   2  11  621.61  108.65   1
   7  -2  11  582.93   91.97   1
  -7   2 -12  984.97  113.98   4
  -7  -2 -12  857.00  124.58   2
   7   2  12  887.73  130.66   1
   7  -2  12  861.06  116.99   1
  -7   2 -13  453.97   76.86   4
   7   2  13  551.17  106.49   1
   7  -2  13  434.18   88.87   1
  -7   2 -14   75.52   29.75   4
   7   2  14   38.48   29.34   1
   7  -2  14   48.72   42.52   1
  -7   2 -15  141.51   46.16   4
   7   2  15   59.42   31.71   1
   7  -2  15   92.36   37.69   1
  -7   2 -16   10.31   15.55   4
   7   2  16   36.45   29.78   1
   7  -2  16   -0.13   12.61   1
   7  -2  17 1297.62  159.27   1
  -7   2 -17 1012.57  120.95   4
   7  -2  18  226.44   75.11   1
   7  -2  19   70.41   42.83   1
   7  -2  20    8.43   17.52   1
  -7  -3  22  318.62   87.89   2
  -7  -3  21   28.02   24.89   2
  -7   3  21    5.47   18.34   1
  -7  -3  20   33.09   22.94   2
  -7   3  20  -21.25   29.31   1
  -7  -3  19    5.56   16.38   2
  -7   3  19   23.48   13.28   1
  -7  -3  18  200.77   58.05   2
  -7   3  18  255.23   68.18   1
  -7  -3  17   76.20   38.03   2
  -7   3  17   88.36   40.25   1
  -7  -3  16  173.66   54.72   2
  -7   3  16  171.02   56.77   1
  -7  -3  15   13.30    4.62   2
  -7   3  15   20.68    8.16   2
  -7   3  15   22.63   19.71   1
  -7  -3  14  118.00   43.73   2
  -7   3  14  109.61   36.80   1
  -7   3  14   95.64   20.94   2
  -7  -3  13  -12.89   24.47   2
  -7   3  13   18.28    6.46   2
   7   3 -13   31.62   21.36   3
  -7  -3  12  -13.53   26.61   2
  -7   3  12   17.56    8.35   2
   7   3 -12   14.32    5.82   3
  -7   3  11  752.83   55.28   2
   7   3 -11  720.84  107.98   3
  -7  -3  11  658.21   97.54   2
  -7  -3  10   10.21   11.16   2
  -7   3  10   20.15    7.34   2
  -7   3   9  737.03   55.39   2
   7   3  -9  638.50   99.57   3
   7  -3  -9  674.90   52.00   2
   7  -3  -9  658.06   89.82   1
  -7  -3   9  607.88   92.05   2
  -7  -3   8  431.41   75.91   2
  -7   3   8  499.44   46.36   2
   7   3  -8  477.76   85.34   3
   7  -3  -8  445.26   42.56   2
   7  -3  -8  432.26   71.40   1
   7   3  -7 1315.95  133.12   3
  -7   3   7 1245.69   76.08   2
   7  -3  -7 1192.09   72.77   2
  -7  -3   7 1110.12  123.11   2
   7  -3  -7 1203.01  115.36   1
   7  -3  -6 1539.59  129.00   1
   7   3  -6 1609.64  148.50   3
  -7   3   6 1647.21   91.38   2
   7  -3  -6 1544.23   88.52   2
  -7  -3   6 1571.78  145.92   2
   7  -3  -5   41.69   12.75   2
  -7  -3   5   61.64   29.91   2
   7   3  -5   48.43   28.50   3
   7  -3  -5   30.82   18.20   1
  -7   3   5   80.69   22.33   2
  -7  -3   4 1950.33  159.08   2
   7  -3  -4 1923.51  133.68   1
   7   3  -4 2132.76  161.72   3
  -7   3   4 2116.56  113.55   2
   7  -3  -4 1977.96  109.42   2
  -7  -3   3 1946.25  159.19   2
   7   3  -3 2057.84  158.29   3
  -7   3   3 1993.93  117.36   2
   7  -3  -3 1868.50  131.61   1
   7  -3  -3 1804.67  109.25   2
   7  -3  -2    3.26    8.80   1
   7  -3  -2   13.54   10.52   2
  -7  -3   2   -0.28   14.43   2
  -7   3   2  -22.57   15.91   4
   7   3  -2   16.94   19.28   3
   7  -3  -1 2142.27  131.13   2
   7  -3  -1 2153.00  135.70   1
  -7  -3   1 2302.33  174.17   2
  -7   3   1 2229.76  165.48   4
   7   3  -1 2288.78  167.66   3
   7  -3   0 1904.05  128.30   2
  -7  -3   0 1854.50  159.16   2
  -7   3   0 1935.68  154.23   4
   7   3   0 2008.62  156.04   3
   7  -3   1 2043.82  137.67   2
  -7  -3  -1 2010.85  165.52   2
  -7   3  -1 1850.32  154.27   4
   7   3   1 1819.51  105.92   4
  -7  -3  -1 1942.54  152.81   3
   7   3   1 2067.53  159.34   3
   7  -3   2 1308.33  116.39   2
  -7  -3  -2 1303.78  132.69   2
   7   3   2 1298.53   83.51   4
  -7   3  -2 1483.82  133.50   4
  -7  -3  -2 1392.83  131.26   3
   7  -3   2 1079.38   69.56   3
   7   3   2 1358.62  129.45   3
   7   3   3   57.81   15.90   4
  -7   3  -3  117.77   41.33   4
   7  -3   3   51.84   22.60   2
   7  -3   3   41.88   11.06   3
  -7  -3  -3   68.11   32.62   2
   7   3   3   33.70   12.34   3
   7   3   4   61.18   14.46   4
  -7   3  -4   41.12   21.74   4
   7  -3   4   62.99   29.07   2
  -7  -3  -4   32.05   12.28   2
   7  -3   4   39.87   11.45   3
  -7   3  -5  137.31   43.49   4
   7  -3   5   71.14   23.25   2
  -7  -3  -5  103.31   36.43   2
   7  -3   6   69.28   32.69   1
  -7   3  -6  140.35   43.02   4
  -7  -3  -6  136.01   47.79   2
  -7   3  -7  572.52   86.74   4
  -7  -3  -7  637.11   97.33   2
   7  -3   7  574.04   80.82   1
  -7   3  -8  705.55   98.76   4
  -7  -3  -8  784.97  110.82   2
   7   3   8  837.18  119.21   1
   7  -3   8  731.90   92.01   1
  -7   3  -9 1393.17  137.69   4
  -7  -3  -9 1358.36  150.53   2
   7   3   9 1415.04  158.69   1
   7  -3   9 1294.50  124.32   1
   7   3  10  161.94   57.77   1
  -7   3 -10  132.64   44.96   4
   7  -3  10  155.28   44.51   1
  -7  -3 -10  137.83   50.21   2
   7   3  11  -10.31   18.78   1
  -7   3 -11  -11.46   21.65   4
   7  -3  11    3.73   15.63   1
  -7  -3 -11  -19.67   20.62   2
   7   3  12   87.53   44.04   1
  -7   3 -12  130.29   42.54   4
   7  -3  12   93.00   35.47   1
  -7  -3 -12  122.07   40.86   2
   7   3  13  456.73   94.77   1
  -7   3 -13  360.22   72.36   4
   7  -3  13  414.59   77.15   1
  -7  -3 -13  398.89   87.97   2
  -7   3 -14  318.24   68.52   4
   7   3  14  353.77   90.08   1
   7  -3  14  292.78   66.41   1
  -7   3 -15  359.17   75.78   4
   7   3  15  418.71   96.05   1
   7  -3  15  330.37   76.23   1
  -7   3 -16  347.29   74.29   4
   7   3  16  559.52  115.47   1
   7  -3  16  367.35   75.06   1
  -7   3 -17   22.29   29.26   4
   7  -3  17   15.17   14.79   1
  -7   3 -18  111.65   46.72   4
   7  -3  18  215.31   65.89   1
   7  -3  19 1095.96  148.35   1
   7  -3  20   90.92   43.30   1
  -7   4  21   23.92   15.66   1
  -7  -4  21  -12.06   10.18   2
   7   4 -21    6.70   21.42   3
  -7   4  20    5.04   14.24   1
  -7  -4  20   27.67   27.65   2
   7   4 -20   55.23   31.34   3
  -7  -4  19   20.72   23.20   2
  -7   4  19   26.35   18.62   1
   7   4 -19   12.69    5.64   3
  -7  -4  18  320.28   86.60   2
  -7   4  18  320.07   72.92   1
   7   4 -18  461.02   97.22   3
   7   4 -17 1001.14  145.00   3
  -7  -4  17  883.20  129.77   2
  -7   4  17  781.07  119.25   1
   7   4 -16  605.99  110.56   3
  -7  -4  16  657.85  113.21   2
  -7   4  16  541.78   93.21   1
  -7  -4  15  149.60   56.54   2
   7   4 -15  149.56   49.24   3
  -7   4  15  165.68   51.86   1
  -7  -4  14   -2.30   15.79   2
   7   4 -14    2.93   20.40   3
  -7  -4  13  340.94   76.17   2
  -7   4  13  311.93   67.69   1
   7   4 -13  367.24   83.92   3
  -7  -4  12   87.62   34.16   2
   7   4 -12   53.08   39.34   3
   7   4 -11  494.97   87.86   3
  -7  -4  11  639.21  102.19   2
  -7  -4  10    4.94    4.83   2
   7   4 -10  -17.50   21.23   3
  -7  -4   9   -7.40    8.79   2
   7  -4  -9   -9.68    9.05   1
   7   4  -9  -29.34   28.60   3
  -7  -4   8  115.80   42.17   2
   7   4  -8  177.65   49.51   3
   7  -4  -8  114.47   39.01   1
   7   4  -7  990.57  121.35   3
   7  -4  -7  989.53   43.10   2
   7  -4  -7  914.26   97.56   1
  -7  -4   7 1089.34  127.26   2
  -7  -4   6    0.10   19.16   2
   7   4  -6   -8.29   16.27   3
   7  -4  -6    3.83    0.74   2
   7  -4  -6   -5.60   17.53   1
   7   4  -5 2301.09  183.48   3
   7  -4  -5 2134.25   93.95   2
   7  -4  -5 2165.69  139.98   1
  -7  -4   5 2241.45  181.83   2
   7  -4  -4   52.57   16.26   2
  -7  -4   4   79.10   35.68   2
   7  -4  -4   43.95   21.84   1
   7   4  -4   94.90   38.36   3
  -7  -4   3  294.73   66.18   2
  -7   4   3  268.21   63.18   4
   7   4  -3  297.07   64.35   3
   7  -4  -3  248.24   46.21   1
   7  -4  -3  270.46   40.23   2
   7  -4  -2 1516.79  100.30   2
  -7  -4   2 1638.47  156.33   2
   7  -4  -2 1579.12  112.11   1
   7   4  -2 1766.17  154.58   3
  -7   4   2 1616.71  150.72   4
  -7  -4   1 1340.52  140.99   2
   7  -4  -1 1183.58   94.71   2
  -7   4   1 1266.62  136.83   4
   7   4  -1 1412.27  138.97   3
   7  -4  -1 1207.21   96.14   1
   7  -4   0   -0.85   15.44   1
  -7   4   0    6.99   15.68   4
  -7  -4   0   -5.46    7.87   2
   7  -4   0    1.78    9.43   2
   7   4   0   23.95   21.08   3
  -7  -4  -1  818.62  106.81   2
   7  -4   1  656.63   69.76   1
   7  -4   1  788.42   83.80   2
  -7   4  -1  693.01   99.63   4
   7   4   1  845.75  108.92   3
  -7   4  -2  361.82   72.05   4
   7   4   2  341.70   41.49   4
  -7  -4  -2  301.33   64.66   2
   7  -4   2  281.08   54.29   2
   7   4   2  358.41   70.36   3
   7   4   3 3121.13  114.02   4
  -7   4  -3 3270.03  213.33   4
  -7  -4  -3 3349.73  226.52   2
   7  -4   3 2698.55  173.11   2
   7   4   3 3208.35  213.68   3
   7   4   4 1782.02   72.65   4
  -7   4  -4 1702.15  155.11   4
  -7  -4  -4 1772.51  163.19   2
   7  -4   4 1471.23  129.64   2
   7  -4   4 1459.29  113.47   1
   7  -4   5   51.65   24.00   1
  -7   4  -5   47.25   29.93   4
  -7  -4  -5   36.14   27.99   2
  -7   4  -6 2927.70  208.00   4
  -7  -4  -6 2922.30  218.64   2
   7  -4   6 2472.05  148.45   1
   7  -4   7   -4.27   17.57   1
  -7   4  -7   -6.04   16.70   4
  -7  -4  -7  -33.92   21.75   2
   7   4   8  265.65   68.48   1
  -7   4  -8  241.46   62.30   4
   7  -4   8  131.36   40.42   1
  -7  -4  -8  180.84   54.94   2
   7   4   9   56.34   27.47   1
  -7   4  -9   55.54   34.35   4
   7  -4   9   49.48   21.17   1
  -7  -4  -9   94.18   42.11   2
   7   4  10   50.39   31.15   1
  -7   4 -10   75.00   38.13   4
   7  -4  10   26.72   20.74   1
  -7  -4 -10   63.15   35.57   2
   7   4  11   86.43   37.68   1
  -7   4 -11   93.39   44.94   4
   7  -4  11   25.98   20.79   1
  -7  -4 -11   22.55   21.80   2
   7   4  12   22.85   18.73   1
  -7   4 -12   37.35   29.62   4
   7  -4  12    9.77   10.33   1
  -7  -4 -12   69.21   44.32   2
   7   4  13   83.82   48.91   1
  -7   4 -13   30.99   19.58   4
   7  -4  13   35.71   20.54   1
  -7  -4 -13   39.90   14.88   2
  -7   4 -14  143.38   51.52   4
   7   4  14  187.49   60.74   1
   7  -4  14  111.00   42.70   1
  -7  -4 -14  198.94   64.68   2
  -7   4 -15   -1.45    6.10   4
   7   4  15   -1.09   10.96   1
   7  -4  15   17.65   16.12   1
  -7   4 -16   16.95    4.07   4
   7  -4  16    0.48   15.40   1
  -7   4 -17  131.35   46.00   4
   7  -4  17  117.24   50.67   1
  -7   4 -18    4.97   25.89   4
  -7   5  20   49.59   37.16   1
   7   5 -20  170.12   59.54   3
  -7  -5  19    6.75   14.95   2
  -7   5  19  -14.97   17.17   1
   7   5 -19   14.50   10.76   3
  -7  -5  18   86.70   43.72   2
  -7   5  18   27.94   14.19   1
   7   5 -18   82.11   52.51   3
  -7  -5  17   62.88   43.22   2
  -7   5  17   27.42   29.56   1
   7   5 -17   50.98   32.77   3
  -7  -5  16  153.42   60.33   2
   7   5 -16  133.77   52.03   3
  -7   5  16   87.48   39.10   1
  -7   5  15  -12.71    1.86   1
  -7  -5  15  -32.41   20.45   2
   7   5 -15  -28.61   30.19   3
  -7  -5  14  -10.94   23.82   2
  -7   5  14   12.51   15.14   1
  -7  -5  13   95.83   43.38   2
   7   5 -13  167.56   58.71   3
  -7   5  13   94.33   34.02   1
   7   5 -12  934.71  135.41   3
  -7  -5  12  854.41  126.97   2
   7   5 -11 1297.18  152.51   3
  -7  -5  11 1252.45  153.43   2
   7  -5 -10   25.93   18.41   1
  -7  -5  10   84.35   42.13   2
   7   5 -10   98.84   37.82   3
   7   5  -9 2968.22  226.05   3
  -7  -5   9 2920.26  231.83   2
   7  -5  -8  248.97   52.54   1
  -7  -5   8  437.65   87.55   2
   7   5  -8  469.24   88.77   3
   7   5  -7  861.17  118.91   3
   7  -5  -7  536.89   71.52   1
  -7  -5   7  762.61  113.89   2
   7   5  -6  906.52  121.28   3
   7  -5  -6  557.12   72.42   1
  -7  -5   6  839.37  119.45   2
  -7  -5   5  282.58   69.95   2
   7  -5  -5  203.54   41.33   1
   7   5  -5  233.90   62.12   3
   7  -5  -5   88.15   17.00   2
   7  -5  -4  130.76   20.84   2
  -7  -5   4  140.59   49.33   2
  -7   5   4  163.71   55.31   4
   7   5  -4  152.59   47.48   3
   7  -5  -4  114.16   31.16   1
   7  -5  -3  179.08   29.43   2
  -7  -5   3  257.29   66.28   2
  -7   5   3  179.60   51.73   4
   7   5  -3  212.66   55.07   3
   7  -5  -3  168.35   35.74   1
   7  -5  -2  166.60   36.09   1
  -7  -5   2  213.07   60.45   2
   7  -5  -2  200.00   34.64   2
  -7   5   2  177.53   51.57   4
   7   5  -2  282.04   65.74   3
   7  -5  -1  763.36   71.35   1
  -7  -5   1 1004.87  129.64   2
   7  -5  -1  804.67   76.09   2
  -7   5   1 1000.91  125.62   4
   7   5  -1 1074.37  129.42   3
  -7  -5   0  964.27  123.90   2
   7  -5   0  657.51   73.74   2
   7  -5   0  616.24   62.88   1
  -7   5   0  873.58  116.20   4
   7   5   0  874.09  116.85   3
  -7  -5  -1 1660.79  167.44   2
  -7   5  -1 1536.78  157.27   4
   7  -5   1 1144.99  101.51   2
   7  -5   1  915.26   76.65   1
   7   5   1 1592.53  159.46   3
  -7  -5  -2  611.82  101.82   2
  -7   5  -2  641.02  102.26   4
   7  -5   2  457.13   66.41   2
   7   5   2  670.45  101.30   3
   7  -5   2  278.06   42.19   1
   7  -5   3   39.64   16.53   1
   7  -5   3    1.71    6.65   1
  -7   5  -3   44.41   21.63   4
   7   5   3   41.57   13.24   4
  -7  -5  -3   33.33   26.91   2
   7  -5   3   18.07    5.97   3
   7  -5   3   26.01   14.41   2
   7  -5   3   17.09    5.97   3
   7  -5   4  118.64   28.17   1
   7   5   4  234.71   20.71   4
  -7   5  -4  223.69   71.47   4
  -7  -5  -4  242.83   63.56   2
   7  -5   4  185.97   46.60   2
   7  -5   5   16.96    9.62   1
  -7   5  -5   56.49   28.70   4
  -7  -5  -5   44.88   26.93   2
  -7   5  -6  583.91   99.94   4
  -7  -5  -6  585.12  101.67   2
   7  -5   6  329.78   48.36   1
   7   5   7  207.60   60.88   1
  -7   5  -7  246.38   66.77   4
   7  -5   7  102.13   29.76   1
  -7  -5  -7  277.93   69.85   2
   7   5   8  -12.21    6.39   1
  -7   5  -8   -4.46   17.57   4
   7  -5   8    2.69    8.35   1
  -7  -5  -8   28.99   25.76   2
   7   5   9  102.96   53.09   1
  -7   5  -9   85.10   36.41   4
   7  -5   9   23.76   16.75   1
  -7  -5  -9   81.26   40.78   2
   7   5  10   46.11   21.30   1
  -7   5 -10  117.64   42.66   4
   7  -5  10   11.39   17.53   1
  -7  -5 -10   58.79   37.84   2
   7   5  11  248.58   76.08   1
  -7   5 -11  283.40   76.33   4
  -7  -5 -11  329.41   81.80   2
   7  -5  11   71.33   27.72   1
   7   5  12   54.77   32.99   1
  -7   5 -12  125.60   52.28   4
  -7  -5 -12   65.66   34.66   2
   7  -5  12    7.38   23.51   1
  -7   5 -13    8.66   13.12   4
  -7  -5 -13   -4.28   14.56   2
  -7   5 -14   19.98   22.40   4
   7   5  14    9.66   11.90   1
  -7  -5 -14   18.91   11.03   2
  -7   5 -15   52.31   39.43   4
  -7  -5 -15   42.83   31.71   2
  -7   5 -16    6.10   16.70   4
  -7   5 -17    4.40   21.01   4
  -7   6  20   10.93   23.64   1
  -7   6  19   86.19   48.90   1
   7   6 -18  138.21   57.68   3
  -7   6  18   36.93   36.20   1
   7   6 -17  -16.19   28.01   3
  -7   6  17   18.47   17.80   1
  -7   6  16    8.71   10.56   1
  -7  -6  16   19.16    1.98   2
   7   6 -16   -4.20   22.27   3
  -7  -6  15   24.58   30.62   2
  -7   6  15   12.36   13.98   1
   7   6 -15   11.27   29.74   3
  -7  -6  14  222.09   72.49   2
  -7   6  14  152.23   46.38   1
   7   6 -14  170.15   57.91   3
  -7  -6  13  199.78   65.34   2
   7   6 -13  104.23   43.57   3
  -7  -6  12  -11.19   26.30   2
   7   6 -12   38.56   31.27   3
  -7  -6  11  105.32   44.26   2
   7   6 -11  111.47   48.38   3
  -7  -6  10   41.84   17.17   2
   7   6 -10   25.64   23.43   3
   7   6  -9  911.45  132.25   3
  -7  -6   9 1012.06  140.43   2
  -7  -6   8   46.80   25.29   2
   7   6  -8   39.04   23.38   3
   7   6  -7 1056.57  139.01   3
  -7  -6   7 1079.70  141.50   2
  -7  -6   6  105.24   45.53   2
   7   6  -6   67.24   31.74   3
  -7  -6   5   19.38   15.62   2
  -7   6   5    3.48    5.57   4
   7   6  -5    6.31    4.93   3
  -7  -6   4 1064.64  138.05   2
  -7   6   4 1224.51  146.22   4
   7   6  -4 1134.74  140.74   3
  -7  -6   3  -55.00   38.87   2
  -7   6   3   -3.39   14.68   4
   7   6  -3  -12.12   26.09   3
   7  -6  -3   -0.19    3.36   2
  -7  -6   2  240.52   62.14   2
  -7   6   2  222.98   65.97   4
   7   6  -2  287.61   71.68   3
  -7  -6   1  686.33  110.77   2
   7  -6  -1  354.52   48.81   2
  -7   6   1  684.56  108.70   4
   7   6  -1  722.46  114.41   3
  -7   6   0   80.55   34.72   4
  -7  -6   0   51.06   27.08   2
   7  -6   0   26.78   13.00   2
   7   6   0   94.48   41.79   3
  -7  -6  -1  669.61  111.31   2
  -7   6  -1  573.13  102.40   4
   7  -6   1  210.00   41.21   2
   7  -6   2    3.53    7.35   1
  -7   6  -2   38.79   33.15   4
  -7  -6  -2   12.80   13.43   2
   7  -6   2    5.25   15.22   2
  -7   6  -3   -2.79   23.33   4
   7  -6   3    8.22    8.76   1
  -7  -6  -3   19.41   24.53   2
   7  -6   3  -16.87   18.06   2
  -7   6  -4 1747.01  178.73   4
  -7  -6  -4 1723.39  175.97   2
  -7   6  -5 2971.53  235.08   4
  -7  -6  -5 3175.58  241.69   2
   7   6   6  155.34   48.34   1
  -7   6  -6  127.17   49.33   4
  -7  -6  -6  177.78   60.19   2
   7   6   7   47.08   38.72   1
  -7   6  -7  113.20   53.93   4
  -7  -6  -7   92.09   33.63   2
   7   6   8   -0.43   18.04   1
  -7   6  -8   39.04   21.54   4
  -7  -6  -8   38.19   33.28   2
   7   6   9   32.47   29.92   1
  -7   6  -9    0.35    8.12   4
  -7  -6  -9    9.35    2.70   2
   7   6  10   38.18   28.50   1
  -7   6 -10   -3.26   12.35   4
  -7  -6 -10   43.57   39.07   2
   7   6  11  139.25   54.40   1
  -7   6 -11  155.86   59.90   4
  -7  -6 -11  184.74   64.63   2
   7   6  12   75.97   43.85   1
  -7   6 -12   33.22   33.61   4
  -7  -6 -12   63.97   35.66   2
  -7   6 -13  112.82   39.55   4
   7   6  13  138.43   59.71   1
  -7  -6 -13  188.85   62.95   2
  -7   6 -14   19.83   28.59   4
  -7  -6 -14  -19.57   17.98   2
   7   7 -16   56.77   47.02   3
   7   7 -15   45.76   27.73   3
   7   7 -14   79.41   46.26   3
  -7  -7  13  256.34   83.16   2
   7   7 -13  236.91   71.63   3
  -7  -7  12   64.05   35.76   2
   7   7 -12  130.43   55.07   3
  -7  -7  11  101.60   47.68   2
   7   7 -11   54.11   27.39   3
  -7  -7  10  107.38   51.78   2
   7   7 -10   53.38   28.37   3
  -7  -7   9  -39.82   32.73   2
   7   7  -9   18.58   26.40   3
  -7  -7   8    6.78    4.65   2
   7   7  -8    2.11    9.05   3
  -7  -7   7    6.04   21.35   2
   7   7  -7   35.23   24.88   3
  -7  -7   6  340.36   83.82   2
   7   7  -6  232.26   64.61   3
  -7  -7   5  184.31   60.68   2
  -7   7   5  157.36   55.22   4
   7   7  -5  179.70   59.84   3
  -7  -7   4   -7.42    9.62   2
  -7   7   4   10.25   17.57   4
   7   7  -4   -3.82   13.25   3
  -7  -7   3  322.27   80.61   2
  -7   7   3  317.62   83.10   4
   7   7  -3  283.68   77.04   3
  -7  -7   2   20.56   21.88   2
  -7   7   2  -13.81   23.76   4
   7   7  -2  -12.46   10.94   3
  -7   7   1  340.43   80.53   4
  -7  -7   1  389.00   86.23   2
  -7   7   0  -26.63   14.82   4
  -7  -7   0  -15.90   26.13   2
   7  -7   0    2.53   12.29   2
  -7  -7  -1  -25.00   23.45   2
   7  -7   1   15.39   18.49   2
  -7   7  -2  402.00   93.34   4
  -7  -7  -2  471.75   97.34   2
  -7  -7  -3  655.87  118.60   2
  -7   7  -3  543.48  107.40   4
  -7   7  -4  303.40   79.22   4
  -7  -7  -4  267.69   73.30   2
   7   7   5  290.46   77.85   1
  -7   7  -5  252.22   73.81   4
  -7  -7  -5  257.25   73.60   2
   7   7   6  498.97   97.05   1
  -7   7  -6  549.45  106.92   4
  -7  -7  -6  563.16  109.69   2
   7   7   7  121.99   52.31   1
  -7   7  -7  152.58   48.38   4
  -7  -7  -7  134.30   56.56   2
   7   7   8  238.68   74.14   1
  -7   7  -8  216.69   68.56   4
  -7  -7  -8  203.11   64.07   2
  -7   7  -9  863.56  138.58   4
  -7  -7  -9  988.97  146.42   2
   7   7   9  719.17  126.44   1
   7   7  10   77.66   37.59   1
  -7   7 -10  147.77   64.02   4
  -7  -7 -10  179.20   65.15   2
   7   7  11  203.30   70.13   1
  -7  -7 -11  641.46  120.27   2
  -7  -7 -12   58.39   45.48   2
   7   8 -12   20.50   32.71   3
   7   8 -11   40.81   25.17   3
  -7  -8  10   69.57   37.98   2
   7   8 -10   45.38   43.63   3
  -7  -8   9   -7.35    7.71   2
   7   8  -9    1.94   31.25   3
  -7  -8   8  -49.00   23.44   2
   7   8  -8  -41.86   31.63   3
  -7  -8   7  -16.69   20.80   2
   7   8  -7   38.50   30.57   3
  -7  -8   6    8.02   23.69   2
  -7   8   6   -4.31   14.24   4
   7   8  -6    3.12   10.07   3
  -7  -8   5   -6.23   27.14   2
  -7   8   5   15.27   25.88   4
   7   8  -5  -17.14   14.79   3
  -7  -8   4   10.92   18.88   2
  -7   8   4   -4.26   15.91   4
   7   8  -4  -18.14   11.03   3
  -7  -8   3   -6.90   15.60   2
  -7   8   3   47.09   40.72   4
  -7  -8   2  233.43   73.47   2
  -7   8   2  223.83   71.20   4
  -7   8   1   33.83   23.51   4
  -7  -8   1  -47.66   25.00   2
  -7  -8   0   67.75   35.67   2
  -7   8   0   89.41   55.60   4
  -7   8  -1   42.05   29.82   4
  -7  -8  -1   40.15   14.61   2
  -7   8  -2  401.32   91.67   4
  -7  -8  -2  515.04  106.25   2
  -7   8  -3   -1.27   14.40   4
  -7  -8  -3    3.68    6.91   2
   7   8   4  154.76   60.24   1
  -7   8  -4  238.80   71.21   4
  -7  -8  -4  195.88   64.05   2
   7   8   5  364.04   88.66   1
  -7  -8  -5  678.71  123.95   2
  -7   8  -5  554.23  112.06   4
   7   8   6  501.39  100.34   1
  -7  -8  -6 1010.70  150.97   2
   7   8   7   36.12   16.21   1
   7  -8   7   13.21   16.86   2
   7   8   8    3.72   23.02   1
  -7  -8  -8   45.51   34.41   2
   7  -8   8    0.07   18.27   2
   7   8   9   -8.39   13.57   1
   7  -8   9  -40.83   28.15   2
  -7  -8 -10   98.14   47.04   2
   7  -8  10    9.74   16.39   2
   7  -8  11    0.24   24.83   2
  -7  -9   3   70.05   43.67   2
  -7  -9   2  629.65  127.77   2
  -7  -9   1   -9.29    5.31   2
  -7  -9   0   42.53   34.93   2
  -7  -9  -1   13.83   26.42   2
   7   9   2    4.82   10.33   1
  -7  -9  -2   69.53   41.15   2
   7   9   3   30.63    7.58   1
  -7  -9  -3  353.19   93.87   2
   7   9   4   45.25   29.88   1
  -7  -9  -4  153.04   61.82   2
   7   9   5   49.53   35.39   1
   7   9   6   23.24   27.84   1
  -8   0  21   30.03   25.16   2
  -8   0  21  -15.39   16.43   1
  -8   0  20  289.35   66.41   2
  -8   0  19   -0.05    8.50   2
  -8   0  18  348.88   68.46   2
  -8   0  17  -11.51   15.29   2
  -8   0  16  -11.02   18.73   2
  -8   0  15    2.27    5.18   2
  -8   0  14    9.32    7.54   2
  -8   0  13   -7.32   12.20   2
   8   0 -13    5.42   13.79   2
   8   0 -12  311.38   60.40   2
  -8   0  12  563.85   80.99   2
  -8   0  11  -15.80   18.36   2
   8   0 -11  -16.59   19.14   2
  -8   0  10 1448.37  126.43   2
   8   0 -10 1082.71  106.94   2
  -8   0   9   -8.42   13.57   2
   8   0  -9   12.18   12.67   2
  -8   0   8 2262.84  155.47   2
   8   0  -8 2149.21  149.48   2
  -8   0   7    0.56   13.07   2
   8   0  -7   -4.56   17.36   2
   8   0  -6  103.61   30.40   2
  -8   0   6  111.18   31.99   2
   8   0  -5   -3.26   15.27   2
   8   0  -5    5.20    7.11   4
  -8   0   5    3.68    3.25   2
  -8   0   4  509.45   71.15   2
   8   0  -4  430.75   78.05   4
   8   0  -4  507.67   71.48   3
   8   0  -4  561.18   78.13   2
   8   0  -3   -4.72   16.84   2
   8   0  -3   -7.82   10.79   4
   8   0  -3   -7.12    9.38   3
  -8   0   3   10.78   15.11   2
   8   0  -2 2487.26  159.83   4
  -8   0   2 2310.06  162.74   2
   8   0  -2 2193.86  150.70   3
   8   0  -2 2365.86  164.45   2
   8   0  -1   32.51   23.51   2
   8   0  -1   16.64   18.90   4
   8   0  -1  -22.84   19.30   3
  -8   0   1   27.04   21.06   2
   8   0   0 1611.79  127.68   4
  -8   0   0 1681.44  141.81   2
   8   0   0 1591.51  121.57   3
   8   0   0 1699.37  145.46   2
   8   0   1  -26.30   19.88   2
   8   0   1    3.57    4.44   4
   8   0   1    1.64    9.57   3
  -8   0  -1   12.98   12.23   2
   8   0   2    4.72   14.65   4
   8   0   2   -5.19   16.89   3
  -8   0  -2   15.37   19.22   2
   8   0   3   43.89   39.88   3
  -8   0  -3   11.76   35.14   2
  -8   0  -4  933.91  111.42   2
   8   0   4  948.86   89.94   3
   8   0   5  -24.95   20.93   3
  -8   0  -5    6.50    1.18   2
  -8   0  -6 3007.18  212.94   2
  -8   0  -7    7.69   14.30   2
   8   0   8  120.68   46.81   1
  -8   0  -8  137.73   47.96   2
   8   0   9   14.50   24.35   1
  -8   0  -9    8.56   12.83   4
  -8   0 -10 3631.70  179.28   4
   8   0  10 3429.42  244.89   1
[truncated: 88,539 more chars]
