# Supplementary material for: 2-[(4-Chloro­phen­yl)imino]-1,2-di­phenyl­ethanone
Source: IUCrdata. 2023 Jan 31;8(Pt 1):x230065. doi: 10.1107/S2414314623000652 (PMC9912312; doi:10.1107/S2414314623000652)
Supplement: Supplementary file 2 [file x-08-x230065-Isup2.hkl]

data_I                                                                          
_shelx_title ' benzyl4chloroaniline_a.res in P2(1)/c'                           
_shelx_refln_list_code          4                                               
_shelx_F_calc_maximum      181.46                                               
_exptl_crystal_F_000       668.00                                               
_reflns_d_resolution_high  0.7141                                               
                                                                                
loop_                                                                           
 _space_group_symop_operation_xyz                                               
 'x, y, z'                                                                      
 '-x, y+1/2, -z+1/2'                                                            
 '-x, -y, -z'                                                                   
 'x, -y-1/2, z-1/2'                                                             
                                                                                
_cell_length_a    10.0982                                                       
_cell_length_b     8.2447                                                       
_cell_length_c    19.3651                                                       
_cell_angle_alpha  90.000                                                       
_cell_angle_beta   98.592                                                       
_cell_angle_gamma  90.000                                                       
                                                                                
_shelx_F_squared_multiplier     1.000                                           
                                                                                
loop_                                                                           
 _refln_index_h                                                                 
 _refln_index_k                                                                 
 _refln_index_l                                                                 
 _refln_F_squared_calc                                                          
 _refln_F_squared_meas                                                          
 _refln_F_squared_sigma                                                         
 _refln_observed_status                                                         
   2   0   0        211.80        174.15         8.04 o                         
   3   0   0      30005.61      33346.33       206.85 o                         
   4   0   0        583.80        593.52        14.83 o                         
   5   0   0       3077.04       3010.07        38.14 o                         
   6   0   0       4352.94       4380.71        73.96 o                         
   7   0   0          1.44          0.68         2.38 o                         
   8   0   0        477.37        488.22        19.80 o                         
   9   0   0       2669.99       2810.00        99.27 o                         
  10   0   0        421.89        504.49        38.12 o                         
  11   0   0        164.57        140.84        18.03 o                         
  12   0   0        340.55        281.12        42.98 o                         
  13   0   0        119.02         23.58         8.83 o                         
   1   1   0        193.91        174.90        10.79 o                         
   2   1   0         22.31         13.68         1.63 o                         
   3   1   0        400.82        357.73        11.53 o                         
   4   1   0        958.18        909.24        15.82 o                         
   5   1   0          0.95          0.95         0.96 o                         
   6   1   0        650.90        631.62        13.59 o                         
   7   1   0          0.20          0.98         0.94 o                         
   8   1   0       1876.99       1922.86        30.90 o                         
   9   1   0          7.45         17.32         3.59 o                         
  10   1   0          7.14         13.70         3.45 o                         
  11   1   0         46.71         38.80         7.50 o                         
  12   1   0          5.77          4.41         2.49 o                         
  13   1   0         48.33         20.13         7.73 o                         
   0   2   0       4063.59       3717.97        54.19 o                         
   1   2   0       2806.35       2493.72        30.41 o                         
   2   2   0        149.33        127.40         5.40 o                         
   3   2   0         11.09          6.89         1.60 o                         
   4   2   0        536.09        489.37        15.09 o                         
   5   2   0       1085.41       1061.75        19.85 o                         
   6   2   0       1189.83       1208.37        19.61 o                         
   7   2   0         22.22         19.64         2.35 o                         
   8   2   0          1.35          2.23         1.15 o                         
   9   2   0        453.62        444.63        23.32 o                         
  10   2   0         72.59         60.88         8.03 o                         
  11   2   0         91.91         85.02        14.30 o                         
  12   2   0         89.67        100.32        13.67 o                         
  13   2   0          0.06          3.79         4.43 o                         
   1   3   0       1028.91       1014.65        20.92 o                         
   2   3   0        192.87        189.42        10.44 o                         
   3   3   0          1.54          3.14         1.40 o                         
   4   3   0         81.45         79.75         5.33 o                         
   5   3   0        387.86        365.67        15.09 o                         
   6   3   0        210.82        238.69        10.92 o                         
   7   3   0        559.41        573.20        21.99 o                         
   8   3   0        306.78        322.93        14.90 o                         
   9   3   0         83.80         76.72        10.63 o                         
  10   3   0         14.47          8.69         3.84 o                         
  11   3   0         10.10         11.14         5.71 o                         
  12   3   0          0.38         10.72         5.29 o                         
  13   3   0          1.85         19.88        12.76 o                         
   0   4   0       2167.90       2423.80        27.79 o                         
   1   4   0        636.80        627.87        14.75 o                         
   2   4   0         56.40         62.28         4.89 o                         
   3   4   0         70.57         81.47         8.34 o                         
   4   4   0         50.82         58.03         4.40 o                         
   5   4   0          9.38          5.66         1.47 o                         
   6   4   0          0.06          0.02         1.23 o                         
   7   4   0          1.13          0.74         1.53 o                         
   8   4   0          1.49         -1.31         1.38 o                         
   9   4   0         77.32         44.02        12.19 o                         
  10   4   0        106.92        132.30        19.84 o                         
  11   4   0          4.83          5.56        10.64 o                         
  12   4   0          4.76          7.23         1.36 o                         
   1   5   0        627.44        738.45        17.72 o                         
   2   5   0        161.25        172.56         8.98 o                         
   3   5   0        552.68        634.06        28.17 o                         
   4   5   0        101.40        123.06         6.73 o                         
   5   5   0          1.13          1.76         1.54 o                         
   6   5   0         43.80         45.92         4.97 o                         
   7   5   0        219.13        221.28        20.62 o                         
   8   5   0        664.96        665.76       124.17 o                         
   9   5   0        100.40        126.21        15.51 o                         
  10   5   0         32.58         41.51         8.80 o                         
  11   5   0         23.72         29.37        10.99 o                         
   0   6   0         99.22        103.19         7.66 o                         
   1   6   0         34.95         41.49         4.04 o                         
   2   6   0        164.60        157.64        10.67 o                         
   3   6   0          3.13          4.35         1.89 o                         
   4   6   0        149.10        126.45        16.38 o                         
   5   6   0        535.08        557.68        38.02 o                         
   6   6   0          1.30          1.73         0.88 o                         
   7   6   0         16.77         15.20         4.17 o                         
   8   6   0        142.63        173.43        18.27 o                         
   9   6   0          6.60          6.33         3.02 o                         
  10   6   0         37.92         58.91        11.77 o                         
   1   7   0          2.04          3.35         1.62 o                         
   2   7   0          4.46          6.67         1.46 o                         
   3   7   0          3.28          2.71         1.08 o                         
   4   7   0          0.92         -1.32         1.75 o                         
   5   7   0          4.18          1.35         1.58 o                         
   6   7   0         34.01         14.09        17.20 o                         
   7   7   0          2.39         -2.64         2.64 o                         
   8   7   0         11.78         24.51         9.31 o                         
   9   7   0         18.69         27.53        10.11 o                         
   0   8   0        135.31        164.10        16.62 o                         
   1   8   0        212.76        235.93        19.64 o                         
   2   8   0          5.60          2.94         2.31 o                         
   3   8   0        141.87        131.02        13.64 o                         
   4   8   0          6.25          4.99         2.92 o                         
   5   8   0          4.75         12.28         7.67 o                         
   6   8   0         60.39         76.36        15.18 o                         
   7   8   0         11.50         22.64         8.92 o                         
   8   8   0         82.98        134.70        22.18 o                         
   1   9   0          9.63          0.83         1.85 o                         
   2   9   0          0.02         -0.62         1.94 o                         
   3   9   0          4.07          3.05         1.52 o                         
   4   9   0         23.42         25.67         5.89 o                         
   5   9   0          2.35          2.37         3.89 o                         
   6   9   0         27.89         31.37        10.88 o                         
   7   9   0          0.05         12.63        10.38 o                         
   0  10   0         94.24         58.70        61.29 o                         
   1  10   0        133.77        113.08        20.28 o                         
   2  10   0         35.24         16.18         5.99 o                         
   3  10   0          7.32          3.53         2.03 o                         
   4  10   0         55.53         68.52        18.77 o                         
   5  10   0          7.88         13.09         9.98 o                         
   1  11   0         26.44         15.96         7.06 o                         
   2  11   0          6.87          4.35         6.62 o                         
   3  11   0          0.31          4.00         4.93 o                         
   4  11   0          9.40          2.08         3.72 o                         
 -13   1   1         44.61         22.96         7.03 o                         
 -12   1   1         17.72         15.52         4.28 o                         
 -11   1   1         61.90         72.18         8.80 o                         
 -10   1   1         14.19          9.13         3.72 o                         
  -9   1   1         71.21         70.24         7.19 o                         
  -8   1   1       1378.37       1376.49        32.54 o                         
  -7   1   1         11.31          6.80         1.54 o                         
  -6   1   1        577.66        553.92        13.77 o                         
  -5   1   1         39.68         30.60         3.22 o                         
  -4   1   1        487.65        451.75        11.04 o                         
  -3   1   1         76.09         65.65         4.15 o                         
  -2   1   1       1727.08       1541.19        13.96 o                         
  -1   1   1        287.34        234.73        11.89 o                         
   0   1   1         59.90          1.31         0.82 o                         
   1   1   1        762.21        691.57        15.81 o                         
   2   1   1       1998.35       1796.69        32.54 o                         
   3   1   1       1719.10       1573.79        16.61 o                         
   4   1   1       1284.99       1149.35        13.78 o                         
   5   1   1         65.75         65.90         3.94 o                         
   6   1   1        798.17        797.71        14.32 o                         
   7   1   1        522.69        516.95        13.46 o                         
   8   1   1        488.82        485.11        14.71 o                         
   9   1   1         22.08         21.05         3.65 o                         
  10   1   1          8.20         11.21         3.29 o                         
  11   1   1         12.06          7.08         4.84 o                         
  12   1   1         16.60          7.49         2.84 o                         
  13   1   1          3.28          2.95         7.11 o                         
 -13   2   1          4.98          1.75         6.32 o                         
 -12   2   1         12.39          3.71         5.04 o                         
 -11   2   1         57.34         48.93         7.40 o                         
 -10   2   1         52.01         56.01         9.33 o                         
  -9   2   1        331.72        338.54        14.06 o                         
  -8   2   1          5.22          3.61         2.78 o                         
  -7   2   1        151.59        140.23         7.60 o                         
  -6   2   1          1.56          0.12         0.84 o                         
  -5   2   1        177.99        205.52         8.53 o                         
  -4   2   1        603.33        612.50        14.07 o                         
  -3   2   1        848.33        725.88        13.64 o                         
  -2   2   1          0.09         21.56        15.05 o                         
  -1   2   1         70.57         59.28         2.40 o                         
   0   2   1      32929.07      38588.07       335.28 o                         
   1   2   1        163.56        147.94        12.14 o                         
   2   2   1       3135.31       2937.97        41.49 o                         
   3   2   1         59.41         58.66         4.93 o                         
   4   2   1         37.34         39.75         4.05 o                         
   5   2   1        986.08       1007.82        19.67 o                         
   6   2   1          2.49          5.90         1.73 o                         
   7   2   1          9.18          5.90         1.51 o                         
   8   2   1        273.61        271.66        11.52 o                         
   9   2   1        401.04        394.24        27.34 o                         
  10   2   1         23.61         25.19         4.07 o                         
  11   2   1          1.20          2.15         1.13 o                         
  12   2   1         13.61         12.28         5.60 o                         
  13   2   1         45.34         50.39        17.53 o                         
 -13   3   1        109.44        161.07        32.93 o                         
 -12   3   1        173.73        264.02        40.42 o                         
 -11   3   1          0.81         -0.19         2.50 o                         
 -10   3   1         48.48         45.99         7.72 o                         
  -9   3   1         32.07         31.45         4.62 o                         
  -8   3   1        846.89        883.93        31.59 o                         
  -7   3   1        672.24        658.13        20.19 o                         
  -6   3   1        389.53        415.45        13.15 o                         
  -5   3   1        225.92        210.67         9.60 o                         
  -4   3   1        816.21        759.10        16.22 o                         
  -3   3   1        435.43        419.02        10.42 o                         
  -2   3   1       1382.72       1319.51        15.93 o                         
  -1   3   1         67.73         65.50         3.22 o                         
   0   3   1         15.68          6.55         0.92 o                         
   1   3   1       4475.26       4135.99        89.28 o                         
   2   3   1        900.12        829.13        22.74 o                         
   3   3   1          1.06         -1.67         1.67 o                         
   4   3   1        439.54        407.65        15.08 o                         
   5   3   1        570.90        565.29        19.30 o                         
   6   3   1        946.59        999.00        27.49 o                         
   7   3   1        559.12        577.74        17.11 o                         
   8   3   1        415.53        410.30        22.66 o                         
   9   3   1        169.24        139.02        17.33 o                         
  10   3   1         33.85         27.15         7.59 o                         
  11   3   1         58.31         76.23        15.54 o                         
  12   3   1        103.99        120.65        19.66 o                         
  13   3   1          1.58          7.54         6.90 o                         
 -12   4   1          8.94         13.06        13.67 o                         
 -11   4   1          2.08          1.11         9.57 o                         
 -10   4   1         95.20        122.63        18.73 o                         
  -9   4   1        141.08         97.96        24.52 o                         
  -8   4   1          9.99         12.40         2.72 o                         
  -7   4   1        355.87        374.78        15.36 o                         
  -6   4   1        344.67        374.36        14.16 o                         
  -5   4   1        252.36        279.98        10.39 o                         
  -4   4   1        145.25        156.88         7.36 o                         
  -3   4   1          0.32          2.08         1.51 o                         
  -2   4   1        482.23        515.94        12.63 o                         
  -1   4   1        102.63        110.64         7.55 o                         
   0   4   1        370.94        383.72         9.05 o                         
   1   4   1         12.83         12.62         1.95 o                         
   2   4   1        538.84        531.19        14.02 o                         
   3   4   1          4.32          6.48         2.19 o                         
   4   4   1         70.12         54.05         4.10 o                         
   5   4   1        228.90        247.17         9.43 o                         
   6   4   1        100.84         97.09         7.30 o                         
   7   4   1        215.22        222.62        11.93 o                         
   8   4   1          5.72          4.06         2.05 o                         
   9   4   1         11.57          6.23         2.05 o                         
  10   4   1         68.55         73.39        18.20 o                         
  11   4   1          0.36         -2.15         7.73 o                         
  12   4   1         19.21         34.93        15.60 o                         
 -11   5   1         20.25         32.12        11.23 o                         
 -10   5   1          3.19          3.45         6.65 o                         
  -9   5   1        198.47        250.44        22.05 o                         
  -8   5   1         50.65         36.22        12.59 o                         
  -7   5   1        244.97        261.39        18.81 o                         
  -6   5   1        332.26        336.66        13.55 o                         
  -5   5   1        161.86        180.98         8.54 o                         
  -4   5   1        162.83        177.17         5.98 o                         
  -3   5   1       1104.70       1114.50        23.60 o                         
  -2   5   1        328.61        345.71        13.77 o                         
  -1   5   1        377.89        371.71         9.46 o                         
   0   5   1        268.19        260.21         9.69 o                         
   1   5   1        764.42        737.45        18.20 o                         
   2   5   1        756.60        739.50        18.43 o                         
   3   5   1        272.67        270.43        10.55 o                         
   4   5   1        483.15        482.89        16.93 o                         
   5   5   1        270.15        281.28        10.62 o                         
   6   5   1       1282.92       1368.94        56.12 o                         
   7   5   1        367.45        371.62        44.03 o                         
   8   5   1         27.58         26.85         6.06 o                         
   9   5   1         76.97        103.38        14.31 o                         
  10   5   1        133.99        196.81        20.25 o                         
  11   5   1          6.91          0.76         5.42 o                         
 -10   6   1         54.93         86.34        14.17 o                         
  -9   6   1         34.52         40.84         8.94 o                         
  -8   6   1         19.53         23.40         6.89 o                         
  -7   6   1        168.12        159.58        28.52 o                         
  -6   6   1          0.59          0.64         1.02 o                         
  -5   6   1        393.74        412.46        19.40 o                         
  -4   6   1         99.60         84.16         6.20 o                         
  -3   6   1          3.28          2.19         1.02 o                         
  -2   6   1        204.62        205.52         9.87 o                         
  -1   6   1        360.90        374.07        17.39 o                         
   0   6   1         27.19         31.41         2.37 o                         
   1   6   1        236.72        252.39        10.98 o                         
   2   6   1          5.84          4.02         1.56 o                         
   3   6   1        313.80        320.16        13.37 o                         
   4   6   1        105.59        107.64         8.51 o                         
   5   6   1          4.04          2.86         2.14 o                         
   6   6   1        233.92        251.90        26.56 o                         
   7   6   1        139.35        119.56        44.16 o                         
   8   6   1        182.38        272.04        31.65 o                         
   9   6   1         92.57        127.01        20.01 o                         
  10   6   1         27.52         32.76         9.25 o                         
  -9   7   1        144.98        225.30        28.03 o                         
  -8   7   1         71.10         98.75        14.55 o                         
  -7   7   1         75.03        108.35        17.49 o                         
  -6   7   1         35.01         35.07         9.31 o                         
  -5   7   1        172.23        165.65        31.49 o                         
  -4   7   1          6.67          4.79         2.80 o                         
  -3   7   1        135.24        118.74        18.97 o                         
  -2   7   1         25.02         22.20         3.71 o                         
  -1   7   1          3.82          1.26         1.28 o                         
   0   7   1        374.70        418.04        13.75 o                         
   1   7   1         92.51         99.04         6.81 o                         
   2   7   1         22.91         24.80         3.41 o                         
   3   7   1        809.55        832.20        44.51 o                         
   4   7   1         40.21         31.14         6.26 o                         
   5   7   1          1.43          1.93         1.55 o                         
   6   7   1         40.85         31.05        20.40 o                         
   7   7   1          0.46         -0.72         6.00 o                         
   8   7   1        249.32        336.23        32.64 o                         
   9   7   1         62.07         87.97        17.78 o                         
  -8   8   1         18.85         29.99        11.34 o                         
  -7   8   1          0.50         -1.68        12.10 o                         
  -6   8   1          0.99          2.35         2.41 o                         
  -5   8   1         49.92         69.09        13.38 o                         
  -4   8   1          8.45          4.37         2.03 o                         
  -3   8   1         14.81          6.89         5.37 o                         
  -2   8   1         23.15         26.70         6.41 o                         
  -1   8   1         71.77         85.66         6.78 o                         
   0   8   1         30.76         40.01         4.81 o                         
   1   8   1         23.77         27.79         3.84 o                         
   2   8   1         18.23         13.25         2.65 o                         
   3   8   1          0.37          1.66         1.07 o                         
   4   8   1         46.63         28.54        15.35 o                         
   5   8   1         13.14          9.18         3.68 o                         
   6   8   1          1.51          0.54         4.45 o                         
   7   8   1         18.91         12.11         3.90 o                         
   8   8   1          0.32         -5.48        11.55 o                         
  -7   9   1          0.15         -1.58         1.58 o                         
  -6   9   1          0.65          0.97         3.28 o                         
  -5   9   1          4.92          3.11         2.76 o                         
  -4   9   1         58.99         69.39        16.29 o                         
  -3   9   1          0.44         -0.87         5.40 o                         
  -2   9   1         22.39          9.93         8.21 o                         
  -1   9   1          1.11          0.96         2.06 o                         
   0   9   1         55.81         39.37         8.60 o                         
   1   9   1         16.06          8.68         2.20 o                         
   2   9   1         49.01         31.54        11.98 o                         
   3   9   1          1.21          1.52         1.84 o                         
   4   9   1         27.95         38.59         7.14 o                         
   5   9   1          2.43          7.94         3.71 o                         
   6   9   1          3.98          4.18         3.01 o                         
   7   9   1          0.66          4.11         7.85 o                         
  -5  10   1         51.23         63.67        18.84 o                         
  -4  10   1         12.21          5.61         5.30 o                         
  -3  10   1         36.74         51.48        31.79 o                         
  -2  10   1        180.29        128.18        17.72 o                         
  -1  10   1         30.23         21.70        10.58 o                         
   0  10   1         21.65          3.29         4.48 o                         
   1  10   1          0.14         -1.44         3.37 o                         
   2  10   1         16.48          3.90         2.83 o                         
   3  10   1          0.40         -3.54         8.26 o                         
   4  10   1        112.70        142.20        49.94 o                         
   5  10   1         19.42          7.66         3.83 o                         
  -4  11   1          5.15         22.37        12.25 o                         
  -3  11   1         11.85         -9.66         9.66 o                         
  -2  11   1          8.20          4.32         4.11 o                         
  -1  11   1          5.59         -2.32         2.33 o                         
   0  11   1          4.19          4.07         5.43 o                         
   1  11   1          5.15          0.93         3.73 o                         
 -13   0   2         52.67         13.51        15.63 o                         
 -12   0   2        181.30        138.52        18.54 o                         
 -11   0   2         37.27         39.33         9.32 o                         
 -10   0   2          2.11         -1.11         1.91 o                         
  -9   0   2        179.23        176.30        17.77 o                         
  -8   0   2        665.18        696.75        23.70 o                         
  -7   0   2         68.22         62.78         8.01 o                         
  -6   0   2       1610.69       1630.66        32.54 o                         
  -5   0   2       1075.61        984.38        30.00 o                         
  -4   0   2       2602.65       2617.10        36.56 o                         
  -3   0   2       2586.84       2381.99        73.29 o                         
  -2   0   2      10669.95      10080.23        90.93 o                         
   1   0   2          2.93          3.15         1.97 o                         
   2   0   2      18148.21      19299.80        75.58 o                         
   3   0   2      17000.86      17209.00       103.42 o                         
   4   0   2       3963.03       3910.33        55.98 o                         
   5   0   2       1107.56       1180.94        23.77 o                         
   6   0   2       2044.27       1917.66        33.72 o                         
   7   0   2       1145.71       1182.18        31.92 o                         
   8   0   2          0.12          1.35         2.85 o                         
   9   0   2        100.64         98.02        11.97 o                         
  10   0   2         37.85         46.13        10.29 o                         
  11   0   2         16.37         28.08         7.92 o                         
  12   0   2        218.75        133.42        36.04 o                         
  13   0   2         46.88          5.35         4.93 o                         
 -14   1   2          9.03          7.90         8.36 o                         
 -13   1   2          7.29          2.00         3.69 o                         
 -12   1   2        107.23        109.48        13.27 o                         
 -11   1   2          0.62          0.96         1.70 o                         
 -10   1   2          8.95          6.49         4.43 o                         
  -9   1   2         10.07          9.74         2.07 o                         
  -8   1   2         43.90         38.37         3.89 o                         
  -7   1   2        384.57        346.78        12.08 o                         
  -6   1   2       1407.74       1371.18        21.82 o                         
  -5   1   2          0.21          0.21         1.54 o                         
  -4   1   2        841.97        771.49        15.40 o                         
  -3   1   2       1077.34        989.82        23.20 o                         
  -2   1   2       2054.06       1889.12        27.72 o                         
  -1   1   2       2692.86       2358.16        51.63 o                         
   0   1   2      11030.89      10871.33        46.79 o                         
   1   1   2         56.12         44.28         3.52 o                         
   2   1   2         75.32         66.19         4.76 o                         
   3   1   2       2090.70       1921.24        16.83 o                         
   4   1   2        389.21        428.42         8.85 o                         
   5   1   2        540.69        555.23        10.72 o                         
   6   1   2       3252.01       3288.61        40.70 o                         
   7   1   2          0.71          0.25         1.31 o                         
   8   1   2        282.08        288.48        11.40 o                         
   9   1   2        860.47        782.38        39.24 o                         
  10   1   2         49.15         35.80         5.07 o                         
  11   1   2         64.13         63.14         9.50 o                         
  12   1   2        266.72        179.38        18.10 o                         
  13   1   2         17.35         -1.67         2.60 o                         
 -13   2   2         69.51         20.22        38.66 o                         
 -12   2   2          5.71          8.55         3.10 o                         
 -11   2   2        633.88        734.95        35.21 o                         
 -10   2   2        204.30        221.89        23.29 o                         
  -9   2   2        164.92        134.94         9.99 o                         
  -8   2   2        865.27        922.66        22.09 o                         
  -7   2   2       1048.22       1065.71        30.30 o                         
  -6   2   2         45.63         40.10         3.72 o                         
  -5   2   2        732.32        682.60        14.91 o                         
  -4   2   2        114.08         81.65         4.54 o                         
  -3   2   2        350.19        303.90         8.62 o                         
  -2   2   2      15163.66      15479.83        59.91 o                         
  -1   2   2       9790.27       9658.19        54.08 o                         
   0   2   2         52.46         53.04         2.18 o                         
   1   2   2        529.68        437.40        12.57 o                         
   2   2   2       1795.77       1595.13        47.51 o                         
   3   2   2        159.25        135.46         7.55 o                         
   4   2   2        230.72        219.81        10.64 o                         
   5   2   2        922.07        840.29        15.41 o                         
   6   2   2        146.61        139.25         5.94 o                         
   7   2   2        142.06        150.05         7.45 o                         
   8   2   2        623.46        622.09        16.97 o                         
   9   2   2        252.83        241.69        12.94 o                         
  10   2   2         18.16         16.06         4.15 o                         
  11   2   2         54.15         72.26        13.74 o                         
  12   2   2         25.66         19.74         6.89 o                         
  13   2   2          3.59         -2.23         6.11 o                         
 -13   3   2          3.10         -1.23         6.17 o                         
 -12   3   2          6.94         11.67         7.78 o                         
 -11   3   2          3.21         10.41         3.74 o                         
 -10   3   2          5.54          8.14         3.92 o                         
  -9   3   2         15.19         11.00         2.50 o                         
  -8   3   2        314.93        289.44        16.92 o                         
  -7   3   2          3.67          0.83         1.63 o                         
  -6   3   2        153.33        145.72         7.68 o                         
  -5   3   2        568.98        588.38        15.80 o                         
  -4   3   2        209.66        209.91         8.43 o                         
  -3   3   2          7.85         17.02         1.91 o                         
  -2   3   2        784.27        721.81        10.47 o                         
  -1   3   2       3954.24       3923.01        21.77 o                         
   0   3   2       1043.85       1023.47        11.31 o                         
   1   3   2        466.49        419.00        12.50 o                         
   2   3   2        651.98        584.72        15.63 o                         
   3   3   2         14.90         13.10         2.96 o                         
   4   3   2       1231.09       1246.74        27.05 o                         
   5   3   2        536.78        532.78        17.14 o                         
   6   3   2        781.16        806.12        17.48 o                         
   7   3   2        363.68        379.17        12.02 o                         
   8   3   2        246.65        260.33        14.56 o                         
   9   3   2         25.47         27.39         4.10 o                         
  10   3   2        141.15        174.23        22.06 o                         
  11   3   2         38.17         61.48        12.99 o                         
  12   3   2         24.19         32.28        13.48 o                         
  13   3   2          1.45         -3.92         3.92 o                         
 -12   4   2         13.25         11.20         9.14 o                         
 -11   4   2         74.66        109.64        18.82 o                         
 -10   4   2         13.27         22.12         8.55 o                         
  -9   4   2        134.76         94.26        33.16 o                         
  -8   4   2         12.53          6.90         1.99 o                         
  -7   4   2        453.87        476.59        17.02 o                         
  -6   4   2          1.06          1.88         1.16 o                         
  -5   4   2         60.94         58.83         4.42 o                         
  -4   4   2       1190.11       1378.30        21.64 o                         
  -3   4   2         90.22        102.88         5.01 o                         
  -2   4   2        198.61        183.41         5.48 o                         
  -1   4   2       1870.96       1937.05        33.26 o                         
   0   4   2        382.90        363.39         7.35 o                         
   1   4   2        703.54        732.58        14.30 o                         
   2   4   2       1977.75       2124.76        30.01 o                         
   3   4   2        131.73        122.84         8.76 o                         
   4   4   2          3.68         -0.25         0.98 o                         
   5   4   2        566.25        605.67        17.86 o                         
   6   4   2        199.05        218.76        17.91 o                         
   7   4   2         87.05         97.98         7.54 o                         
   8   4   2        480.25        498.89        21.32 o                         
   9   4   2         17.11          9.67         2.51 o                         
  10   4   2         17.33         15.41         5.16 o                         
  11   4   2          6.59         -0.58         3.63 o                         
  12   4   2         40.63         58.09        18.20 o                         
 -11   5   2          2.34          6.62         4.60 o                         
 -10   5   2        121.71        198.14        25.11 o                         
  -9   5   2         12.86         23.21         9.47 o                         
  -8   5   2          0.07          0.79         2.50 o                         
  -7   5   2         51.44         59.63         5.96 o                         
  -6   5   2         12.61         12.87         3.32 o                         
  -5   5   2         33.37         43.87         3.41 o                         
  -4   5   2         41.69         39.28         2.87 o                         
  -3   5   2         48.10         38.15         2.91 o                         
  -2   5   2        135.65        144.84         5.75 o                         
  -1   5   2        119.49        138.82         6.02 o                         
   0   5   2        410.16        420.66         9.03 o                         
   1   5   2         85.43         86.70         5.50 o                         
   2   5   2         25.72         23.62         3.98 o                         
   3   5   2        244.84        272.11        10.58 o                         
   4   5   2         39.24         39.45         4.52 o                         
   5   5   2         52.22         61.93         4.09 o                         
   6   5   2        159.65        168.05        12.45 o                         
   7   5   2        168.17        140.11        21.30 o                         
   8   5   2        284.68        265.40        54.52 o                         
   9   5   2         86.78        108.30        14.76 o                         
  10   5   2        131.65        156.38        22.24 o                         
 -10   6   2         54.07         89.03        17.74 o                         
  -9   6   2         59.39         76.63        12.76 o                         
  -8   6   2        223.32        308.59        24.39 o                         
  -7   6   2         51.58         74.50        11.36 o                         
  -6   6   2         79.35         89.43         6.11 o                         
  -5   6   2        181.08        197.84         8.66 o                         
  -4   6   2         12.97         12.83         2.01 o                         
  -3   6   2          0.10          1.63         1.00 o                         
  -2   6   2       1271.54       1417.95        31.35 o                         
  -1   6   2         50.88         48.43         3.38 o                         
   0   6   2          0.03          0.28         0.79 o                         
   1   6   2        635.70        701.56        18.44 o                         
   2   6   2         19.63         23.21         3.11 o                         
   3   6   2          0.67          0.70         0.87 o                         
   4   6   2          5.77          1.69         2.49 o                         
   5   6   2          1.10          0.30         1.01 o                         
   6   6   2        422.53        366.14        52.23 o                         
   7   6   2          3.29          2.86         1.84 o                         
   8   6   2          1.30          1.31         2.82 o                         
   9   6   2         45.83         53.08        11.36 o                         
  10   6   2          1.46         -2.76         3.41 o                         
  -9   7   2         13.93         14.88         5.94 o                         
  -8   7   2         86.17        129.31        16.47 o                         
  -7   7   2          0.11         -1.29         2.97 o                         
  -6   7   2          0.27         -1.32         1.32 o                         
  -5   7   2        389.62        503.94        35.27 o                         
  -4   7   2        170.00        159.00        11.61 o                         
  -3   7   2        169.59        143.82        20.37 o                         
  -2   7   2        237.81        246.37        10.86 o                         
  -1   7   2        190.64        222.37         7.49 o                         
   0   7   2        102.86        100.66         5.66 o                         
   1   7   2        247.35        296.80        11.75 o                         
   2   7   2          1.83          2.42         1.00 o                         
   3   7   2         51.66         57.64         6.45 o                         
   4   7   2         22.81         17.51         5.00 o                         
   5   7   2          3.63          2.62         0.85 o                         
   6   7   2        102.59        121.40        18.27 o                         
   7   7   2        108.36        130.21        20.02 o                         
   8   7   2         69.06        111.64        19.41 o                         
   9   7   2         29.10         31.08         9.57 o                         
  -8   8   2         18.05         32.94        11.28 o                         
  -7   8   2         44.90         67.91        15.19 o                         
  -6   8   2        173.08        275.60        28.33 o                         
  -5   8   2         81.02        112.15        17.79 o                         
  -4   8   2          4.19          2.06         1.97 o                         
  -3   8   2        204.44        223.15        16.52 o                         
  -2   8   2          5.20          2.75         1.12 o                         
  -1   8   2          2.05          1.57         1.29 o                         
   0   8   2        491.92        578.35        31.88 o                         
   1   8   2         84.18         81.83         7.72 o                         
   2   8   2          6.68          6.60         1.50 o                         
   3   8   2         20.50         19.14         2.88 o                         
   4   8   2        122.22        147.36        15.15 o                         
   5   8   2          0.51         -0.55         1.73 o                         
   6   8   2          6.73          4.50         4.47 o                         
   7   8   2         81.06        135.75        20.62 o                         
   8   8   2          7.35         -2.52         3.72 o                         
  -7   9   2        127.02        187.10        37.97 o                         
  -6   9   2         10.14         11.87        16.43 o                         
  -5   9   2          2.39         -5.77         5.77 o                         
  -4   9   2         57.70         70.09        13.45 o                         
  -3   9   2          0.59          4.28         3.05 o                         
  -2   9   2          4.62          2.90         2.43 o                         
  -1   9   2         83.63         26.67        22.91 o                         
   0   9   2          6.73          3.82         1.42 o                         
   1   9   2         52.90         44.65         7.81 o                         
   2   9   2         39.90         11.82         3.76 o                         
   3   9   2         30.92         16.29         5.98 o                         
   4   9   2         66.90         90.20        11.94 o                         
   5   9   2          6.54         12.59         5.38 o                         
   6   9   2         18.63         17.17         6.01 o                         
   7   9   2         14.28          5.29         9.61 o                         
  -5  10   2          5.43         14.42         9.66 o                         
  -4  10   2         14.42          7.87         8.45 o                         
  -3  10   2         24.85         13.80         7.47 o                         
  -2  10   2         16.74         18.34         8.02 o                         
  -1  10   2          1.62          2.01         2.68 o                         
   0  10   2         57.82         30.87        21.82 o                         
   1  10   2          3.93          1.53         2.91 o                         
   2  10   2          0.18          2.66         1.93 o                         
   3  10   2         17.45          8.50         6.31 o                         
   4  10   2          0.89          3.17         5.15 o                         
   5  10   2         18.44         14.31        13.21 o                         
  -3  11   2          0.73         -7.46         7.46 o                         
  -2  11   2         21.81          6.12         3.75 o                         
  -1  11   2          5.47         -6.30         6.30 o                         
   0  11   2         20.69          5.56         7.57 o                         
   1  11   2          1.15          3.46        10.16 o                         
 -14   1   3         25.07         11.50         0.38 o                         
 -13   1   3          8.59          6.97         3.82 o                         
 -12   1   3          3.15          3.67         2.59 o                         
 -11   1   3         24.69         20.81         6.15 o                         
 -10   1   3          0.05          1.22         1.76 o                         
  -9   1   3         34.18         28.66         4.30 o                         
  -8   1   3         56.10         63.37         5.15 o                         
  -7   1   3        150.10        148.59         7.32 o                         
  -6   1   3         90.05         93.18         5.69 o                         
  -5   1   3       1187.78       1238.66        21.44 o                         
  -4   1   3          0.17         -0.53         1.17 o                         
  -3   1   3        317.34        292.20         8.62 o                         
  -2   1   3         21.51         18.61         1.55 o                         
  -1   1   3      17721.08      18537.52       127.54 o                         
   0   1   3        334.51        278.58         7.99 o                         
   1   1   3        215.33        197.10         7.54 o                         
   2   1   3       2762.59       2533.97        39.10 o                         
   3   1   3        528.48        494.93         8.44 o                         
   4   1   3       2890.93       2935.90        23.17 o                         
   5   1   3        999.89       1001.09        15.14 o                         
   6   1   3        365.35        386.82        10.56 o                         
   7   1   3        638.20        633.91        14.75 o                         
   8   1   3        655.37        653.15        19.63 o                         
   9   1   3        264.42        216.18        14.18 o                         
  10   1   3        265.45        223.91        21.67 o                         
  11   1   3         20.37         13.79         3.84 o                         
  12   1   3          1.91         -0.57         4.55 o                         
  13   1   3         21.15         -2.59         8.70 o                         
 -13   2   3          5.06          0.22         3.46 o                         
 -12   2   3         27.37         22.37         5.44 o                         
 -11   2   3          2.43          4.69         2.44 o                         
 -10   2   3          2.63          4.12         2.05 o                         
  -9   2   3        460.36        471.65        30.38 o                         
  -8   2   3        249.95        243.28        11.40 o                         
  -7   2   3          0.34         -0.55         1.32 o                         
  -6   2   3        322.28        329.84        10.71 o                         
  -5   2   3         72.20         60.62         4.67 o                         
  -4   2   3        649.47        782.20        13.59 o                         
  -3   2   3       1217.92       1103.31        12.05 o                         
  -2   2   3         49.85         59.79         3.66 o                         
  -1   2   3         10.15         13.33         2.11 o                         
   0   2   3        444.45        354.33         4.98 o                         
   1   2   3        256.49        209.63         4.23 o                         
   2   2   3          0.77          1.25         1.75 o                         
   3   2   3       1291.71       1190.20        25.05 o                         
   4   2   3         65.89         53.62         3.01 o                         
   5   2   3        337.51        312.69         8.99 o                         
   6   2   3         84.95         70.52         4.33 o                         
   7   2   3       1131.38       1135.65        21.13 o                         
   8   2   3         80.01         75.64         5.91 o                         
   9   2   3          2.86          2.21         0.93 o                         
  10   2   3        111.72         84.09        26.17 o                         
  11   2   3         58.81         68.75        13.20 o                         
  12   2   3        171.90        177.65        23.00 o                         
 -13   3   3         13.40         30.81        16.02 o                         
 -12   3   3          5.93          4.64         5.90 o                         
 -11   3   3         19.45         12.19         7.31 o                         
 -10   3   3        285.22        353.06        23.25 o                         
  -9   3   3        295.65        340.24        20.59 o                         
  -8   3   3         31.48         34.19         4.53 o                         
  -7   3   3        524.67        572.04        17.37 o                         
  -6   3   3        264.65        293.74        10.57 o                         
  -5   3   3         17.21         10.31         1.74 o                         
  -4   3   3        362.91        354.62        10.40 o                         
  -3   3   3         56.69         53.26         4.16 o                         
  -2   3   3        141.00        113.81         5.15 o                         
  -1   3   3      10789.46      10895.22        69.43 o                         
   0   3   3        111.63         85.49         3.41 o                         
   1   3   3        978.42        844.30         9.25 o                         
   2   3   3        680.40        630.68        11.64 o                         
   3   3   3          1.91          6.39         3.70 o                         
   4   3   3       1454.39       1487.63        34.85 o                         
   5   3   3        260.60        251.36         7.23 o                         
   6   3   3          1.31          1.51         0.61 o                         
   7   3   3         18.96         15.35         2.58 o                         
   8   3   3        234.26        215.55        12.77 o                         
   9   3   3          8.14         10.44         2.60 o                         
  10   3   3        161.11        199.43        22.95 o                         
  11   3   3         28.45         30.99        10.30 o                         
 -12   4   3         75.86        113.02        27.73 o                         
 -11   4   3        153.54        227.06        27.10 o                         
 -10   4   3        116.87        154.78        21.16 o                         
  -9   4   3         21.54         15.02         8.00 o                         
  -8   4   3        164.45        164.83        18.92 o                         
  -7   4   3         72.38         80.85         6.99 o                         
  -6   4   3        234.53        265.84        11.34 o                         
  -5   4   3        964.61        978.63        17.71 o                         
  -4   4   3         42.10         58.85         3.26 o                         
  -3   4   3        243.83        221.19         5.33 o                         
  -2   4   3       6753.73       7013.04        40.95 o                         
  -1   4   3       1748.10       1654.67        16.08 o                         
   0   4   3        726.01        666.10        10.38 o                         
   1   4   3       2514.19       2545.22        25.92 o                         
   2   4   3        354.47        329.00        11.85 o                         
   3   4   3        184.87        170.99         6.47 o                         
   4   4   3         83.00         79.44         4.50 o                         
   5   4   3         38.54         34.86         3.79 o                         
   6   4   3        881.63        943.98        22.67 o                         
   7   4   3        839.61        926.32        27.48 o                         
   8   4   3        236.46        202.11        30.19 o                         
   9   4   3        177.14        213.65        19.31 o                         
  10   4   3        133.51        165.51        22.12 o                         
  11   4   3        131.60        180.32        36.08 o                         
 -11   5   3         44.99         58.41        13.57 o                         
 -10   5   3         92.88        151.75        22.29 o                         
  -9   5   3        177.13        257.09        27.37 o                         
  -8   5   3        228.30        175.50        38.48 o                         
  -7   5   3         59.89         56.30         5.55 o                         
  -6   5   3         99.36         94.71         6.56 o                         
  -5   5   3          7.32          4.32         0.49 o                         
  -4   5   3         39.68         41.44         2.74 o                         
  -3   5   3          1.83          1.82         0.96 o                         
  -2   5   3          8.96         13.10         1.45 o                         
  -1   5   3         55.40         43.45         2.97 o                         
   0   5   3       1177.97       1160.47        15.25 o                         
   1   5   3        108.08        105.51         5.56 o                         
   2   5   3         42.27         38.58         4.02 o                         
   3   5   3         23.77         17.05         2.59 o                         
   4   5   3         63.62         81.29         6.72 o                         
   5   5   3        130.43        125.66         5.26 o                         
   6   5   3         40.84         35.67         4.93 o                         
   7   5   3         10.76          6.46         1.47 o                         
   8   5   3        104.86         78.26        23.89 o                         
   9   5   3         57.37         37.59        21.87 o                         
  10   5   3        140.19        191.09        25.12 o                         
  11   5   3          0.02          3.49         1.43 o                         
 -10   6   3         38.56         46.90        12.37 o                         
  -9   6   3        281.92        415.96        36.21 o                         
  -8   6   3          0.12          0.86         2.92 o                         
  -7   6   3          0.41         -1.50         2.72 o                         
  -6   6   3        360.75        405.55        20.92 o                         
  -5   6   3          4.06          2.75         1.54 o                         
  -4   6   3        185.65        162.23        19.79 o                         
  -3   6   3        686.86        689.99        34.03 o                         
  -2   6   3        105.77        110.35         5.15 o                         
  -1   6   3        225.26        230.39         7.20 o                         
   0   6   3       1551.77       1660.70        35.56 o                         
   1   6   3        247.76        267.69        10.43 o                         
   2   6   3        146.39        150.66         7.69 o                         
   3   6   3        131.67        143.52         8.07 o                         
   4   6   3         10.14          2.75         2.27 o                         
   5   6   3         62.41         59.48         5.50 o                         
   6   6   3        135.07        127.96         9.29 o                         
   7   6   3          0.13          0.79         2.12 o                         
   8   6   3        124.73        164.36        21.33 o                         
   9   6   3         84.98        110.91        18.36 o                         
  10   6   3          1.44         20.41        11.04 o                         
  -9   7   3         34.77         51.81        10.27 o                         
  -8   7   3         19.47         22.91         6.67 o                         
  -7   7   3         66.04         91.48        13.75 o                         
  -6   7   3          6.54          3.09         3.08 o                         
  -5   7   3        250.69        250.69        24.52 o                         
  -4   7   3         49.98         46.11         9.16 o                         
  -3   7   3         52.34         43.98        18.92 o                         
  -2   7   3        338.34        302.49        28.39 o                         
  -1   7   3        126.76        137.80         6.85 o                         
   0   7   3        112.46        140.78         4.71 o                         
   1   7   3        253.92        251.35        10.66 o                         
   2   7   3        130.13        142.68         8.11 o                         
   3   7   3          0.28         -1.31         1.35 o                         
   4   7   3        110.09        116.27        10.47 o                         
   5   7   3          0.51          0.34         1.56 o                         
   6   7   3         17.45         12.85         5.11 o                         
   7   7   3        127.16        178.11        23.66 o                         
   8   7   3         68.19         84.83        16.30 o                         
   9   7   3         31.19         55.51        14.07 o                         
  -8   8   3          7.81         18.18         8.46 o                         
  -7   8   3          0.11          2.39         8.02 o                         
  -6   8   3          0.00          1.87         2.55 o                         
  -5   8   3          3.65          4.27        10.07 o                         
  -4   8   3         60.74         78.63        14.39 o                         
  -3   8   3          3.61          0.30         1.94 o                         
  -2   8   3         22.05         11.82         5.68 o                         
  -1   8   3         58.38         57.50         7.91 o                         
   0   8   3         14.60          9.82         3.01 o                         
   1   8   3         32.23         34.06         4.47 o                         
   2   8   3         23.14         14.28         2.65 o                         
   3   8   3         92.02         94.11        15.57 o                         
   4   8   3         17.57          9.41         4.81 o                         
   5   8   3          0.24         -2.86         2.86 o                         
   6   8   3         19.79         24.54         6.49 o                         
   7   8   3          1.45          0.62         1.85 o                         
   8   8   3         15.73         18.28        12.98 o                         
  -7   9   3          2.61         20.81        12.97 o                         
  -6   9   3          1.47         -0.16         3.05 o                         
  -5   9   3         74.77        101.28        17.81 o                         
  -4   9   3          6.50          7.64         2.07 o                         
  -3   9   3         27.77         24.89         8.65 o                         
  -2   9   3          3.89         10.43         4.75 o                         
  -1   9   3         30.96          5.90         7.68 o                         
   0   9   3        103.18         95.62        18.29 o                         
   1   9   3         10.11          6.33         2.24 o                         
   2   9   3          0.13         -0.70         1.99 o                         
   3   9   3         15.99          2.79         1.55 o                         
   4   9   3         53.68         77.55        11.46 o                         
   5   9   3          6.26          5.92         2.88 o                         
   6   9   3         53.10         62.59        27.84 o                         
   7   9   3         59.63         15.80        47.92 o                         
  -5  10   3          0.01         -2.36         5.88 o                         
  -4  10   3          6.56          7.65        16.23 o                         
  -3  10   3          1.72          7.19         4.83 o                         
  -2  10   3         34.68         33.21        10.90 o                         
  -1  10   3          7.53         -2.21        12.14 o                         
   0  10   3        167.48         96.51        40.89 o                         
   1  10   3         62.56          5.03         5.14 o                         
   2  10   3         56.75         12.44        20.63 o                         
   3  10   3         10.17          5.84         5.48 o                         
   4  10   3          0.49         -6.16         6.16 o                         
   5  10   3          0.91        -10.21        10.21 o                         
  -3  11   3          1.22          6.20         9.69 o                         
  -2  11   3         74.10         10.23         6.89 o                         
  -1  11   3         51.22         21.68         7.84 o                         
   0  11   3          0.98         -1.63         3.47 o                         
 -14   0   4        134.90         48.79        16.97 o                         
 -13   0   4        102.37         63.64        33.62 o                         
 -12   0   4         98.40         93.94        15.37 o                         
 -11   0   4         18.12         22.28         7.22 o                         
 -10   0   4         36.69         37.04         8.56 o                         
  -9   0   4       3224.91       3580.25        81.73 o                         
  -8   0   4        153.35        150.61        11.07 o                         
  -7   0   4          0.27          1.45         1.48 o                         
  -6   0   4        182.96        139.86         9.31 o                         
  -5   0   4        446.36        410.04        19.60 o                         
  -4   0   4       2296.31       2288.81        91.13 o                         
  -3   0   4        907.52        799.09        21.49 o                         
  -2   0   4       6769.01       6583.33        87.33 o                         
  -1   0   4         82.96         82.23         5.92 o                         
   0   0   4       1432.98       1225.66        34.15 o                         
   1   0   4       9146.95       8943.95       101.42 o                         
   2   0   4       1814.26       1669.51        25.04 o                         
   3   0   4        245.80        247.67         9.76 o                         
   4   0   4       7254.59       7420.84        55.52 o                         
   5   0   4       2692.94       2640.15        31.41 o                         
   6   0   4        283.96        276.67        12.83 o                         
   7   0   4        383.60        377.96        20.02 o                         
   8   0   4        294.06        280.42        20.81 o                         
   9   0   4          7.71          0.39         2.30 o                         
  10   0   4        132.05        128.42        28.95 o                         
  11   0   4         21.59         12.19         6.20 o                         
  12   0   4         80.53         47.96        16.83 o                         
 -14   1   4         71.63         57.03        20.42 o                         
 -13   1   4         62.24         28.51         6.75 o                         
 -12   1   4         39.28         33.30         6.54 o                         
 -11   1   4        232.54        252.56        24.60 o                         
 -10   1   4         63.02         67.16         8.22 o                         
  -9   1   4         58.52         73.31         8.10 o                         
  -8   1   4        935.61       1006.83        22.13 o                         
  -7   1   4        568.66        545.34        15.06 o                         
  -6   1   4       1171.43       1239.11        20.70 o                         
  -5   1   4       2065.43       2085.62        43.95 o                         
  -4   1   4         74.49         45.13         3.69 o                         
  -3   1   4       1237.75       1075.16        15.27 o                         
  -2   1   4       2690.77       2437.51        18.33 o                         
  -1   1   4      15668.95      15967.98        80.18 o                         
   0   1   4       1313.78       1124.88        37.24 o                         
   1   1   4       6949.83       6142.93       140.56 o                         
   2   1   4         72.85         48.00         4.78 o                         
   3   1   4       2221.01       2071.72        18.85 o                         
   4   1   4      12616.54      13025.84        74.78 o                         
   5   1   4         41.55         37.02         3.16 o                         
   6   1   4        664.57        676.20        15.56 o                         
   7   1   4        998.39       1015.10        21.90 o                         
   8   1   4        182.45        173.99        10.50 o                         
   9   1   4        438.03        460.14        33.69 o                         
  10   1   4        338.46        367.98        24.01 o                         
  11   1   4          8.84          4.95         3.56 o                         
  12   1   4        334.82        149.77        31.86 o                         
 -13   2   4         77.52         58.04        35.61 o                         
 -12   2   4         44.91         34.07         8.92 o                         
 -11   2   4          0.06          1.39         2.21 o                         
 -10   2   4          8.75          6.36         3.73 o                         
  -9   2   4         43.22         42.65         5.95 o                         
  -8   2   4        777.84        838.98        23.15 o                         
  -7   2   4        321.01        360.09        12.12 o                         
  -6   2   4        435.56        472.19        12.70 o                         
  -5   2   4        389.98        384.93        10.96 o                         
  -4   2   4        267.39        266.06         8.20 o                         
  -3   2   4        320.41        305.40         6.07 o                         
  -2   2   4        376.70        331.04        10.43 o                         
  -1   2   4       6923.49       6481.63        70.04 o                         
   0   2   4        300.19        259.72         5.19 o                         
   1   2   4        480.35        423.07        10.95 o                         
   2   2   4         19.28         13.78         2.33 o                         
   3   2   4        345.54        297.76        13.14 o                         
   4   2   4          4.86          5.23         1.83 o                         
   5   2   4        424.61        426.69        10.54 o                         
   6   2   4         22.13         24.29         3.03 o                         
   7   2   4         87.38         85.64         5.45 o                         
   8   2   4         15.53         13.70         3.59 o                         
   9   2   4        145.82        111.25        18.36 o                         
  10   2   4          0.02         -0.41         1.85 o                         
  11   2   4         14.17         23.58        14.84 o                         
  12   2   4         27.09         17.19        10.11 o                         
 -12   3   4          4.39          2.51         4.03 o                         
 -11   3   4         62.54         57.65        16.49 o                         
 -10   3   4         44.10         58.77         9.06 o                         
  -9   3   4          5.88          2.14         2.53 o                         
  -8   3   4        343.86        374.43        15.08 o                         
  -7   3   4        552.27        602.48        17.34 o                         
  -6   3   4         54.97         72.13         4.89 o                         
  -5   3   4        150.85        148.51         7.63 o                         
  -4   3   4         12.06         10.22         2.95 o                         
  -3   3   4       2196.44       2287.86        30.33 o                         
  -2   3   4       2869.62       2791.54        26.66 o                         
  -1   3   4         58.29         47.88         2.36 o                         
   0   3   4        126.06        136.00         3.87 o                         
   1   3   4        930.81        834.36         9.83 o                         
   2   3   4       2321.89       2287.38        21.33 o                         
   3   3   4         25.96         31.53         5.20 o                         
   4   3   4          1.82          2.21         2.00 o                         
   5   3   4        684.92        686.47        14.07 o                         
   6   3   4        155.38        153.30         9.58 o                         
   7   3   4         15.27         13.73         1.99 o                         
   8   3   4         78.13         64.42         6.26 o                         
   9   3   4         51.03         33.63        17.55 o                         
  10   3   4         27.94         38.19        10.16 o                         
  11   3   4        133.97        140.82        30.67 o                         
 -12   4   4         29.67         33.11        15.71 o                         
 -11   4   4         13.68         17.14         7.73 o                         
 -10   4   4          1.00          3.03         3.13 o                         
  -9   4   4         45.05         38.82        10.24 o                         
  -8   4   4        188.85        176.03        13.33 o                         
  -7   4   4         11.75         18.21         3.47 o                         
  -6   4   4         37.14         40.12         4.16 o                         
  -5   4   4          9.79         12.95         1.85 o                         
  -4   4   4          6.18         15.98         3.06 o                         
  -3   4   4        598.09        659.57        13.50 o                         
  -2   4   4         49.75         73.21         3.34 o                         
  -1   4   4          0.03         -0.57         0.64 o                         
   0   4   4        166.70        158.44         5.31 o                         
   1   4   4        172.16        147.30         5.14 o                         
   2   4   4        564.34        605.65        10.23 o                         
   3   4   4         63.46         64.79         3.66 o                         
   4   4   4         56.07         61.77         4.88 o                         
   5   4   4         33.24         44.00         3.12 o                         
   6   4   4         17.81         16.79         2.96 o                         
   7   4   4        435.17        499.29        19.27 o                         
   8   4   4         38.54         43.56         5.43 o                         
   9   4   4          0.09         -1.34         5.77 o                         
  10   4   4          4.16          2.94         4.08 o                         
  11   4   4          0.91          2.50         5.27 o                         
 -11   5   4          2.93          9.97         6.70 o                         
 -10   5   4        138.02        191.03        24.62 o                         
  -9   5   4          0.27         -0.47         3.55 o                         
  -8   5   4          5.85          3.10         4.02 o                         
  -7   5   4         40.30         39.79         4.42 o                         
  -6   5   4         58.90         43.29        10.22 o                         
  -5   5   4         37.07         51.00         6.13 o                         
  -4   5   4         23.54         30.66         3.69 o                         
  -3   5   4          8.16          9.08         1.71 o                         
  -2   5   4         35.70         39.59         2.73 o                         
  -1   5   4       1306.87       1311.47        16.06 o                         
   0   5   4        150.54        161.43         6.09 o                         
   1   5   4        155.14        196.24         7.55 o                         
   2   5   4         50.28         40.58         3.81 o                         
   3   5   4         87.92         94.41         5.48 o                         
   4   5   4         30.41         33.15         3.16 o                         
   5   5   4         82.12         97.92         7.12 o                         
   6   5   4        151.93        167.05         7.44 o                         
   7   5   4         51.29         62.52         5.53 o                         
   8   5   4         92.46         80.45        19.95 o                         
   9   5   4         22.14         12.98         7.23 o                         
  10   5   4          0.41          2.42         7.08 o                         
  11   5   4          8.12          6.06         9.01 o                         
 -10   6   4          7.29         12.76         7.33 o                         
  -9   6   4         82.22        107.41        17.97 o                         
  -8   6   4          4.02          0.92         3.73 o                         
  -7   6   4        274.39        339.50        24.30 o                         
  -6   6   4        144.52        167.17        11.53 o                         
  -5   6   4         52.19         51.07         5.36 o                         
  -4   6   4        535.56        608.27        17.25 o                         
  -3   6   4        345.81        348.30        13.89 o                         
  -2   6   4        134.83        129.53         5.86 o                         
  -1   6   4         58.91         55.97         3.84 o                         
   0   6   4        276.61        299.56         8.44 o                         
   1   6   4         50.36         56.31         4.77 o                         
   2   6   4          0.02         -0.61         0.68 o                         
   3   6   4          2.40          3.97         1.12 o                         
   4   6   4         52.31         47.15         4.39 o                         
   5   6   4        227.35        276.67        11.57 o                         
   6   6   4          3.27          0.99         2.10 o                         
   7   6   4        379.00        515.99        37.29 o                         
   8   6   4          0.00          3.28         4.90 o                         
   9   6   4         14.33          9.00         7.97 o                         
  10   6   4          2.72         13.71         6.59 o                         
  -9   7   4         67.30         93.56        17.30 o                         
  -8   7   4         72.32         88.17        13.35 o                         
  -7   7   4          0.23         -0.60         2.11 o                         
  -6   7   4         15.74         15.48         4.73 o                         
  -5   7   4         55.23         72.79        11.06 o                         
  -4   7   4         11.88         17.37         5.16 o                         
  -3   7   4        104.05         67.24        18.12 o                         
  -2   7   4        108.21        106.96         7.74 o                         
  -1   7   4          2.30          1.82         0.76 o                         
   0   7   4        144.13        155.05         6.57 o                         
   1   7   4        428.06        447.95        21.57 o                         
   2   7   4         38.83         42.92         4.42 o                         
   3   7   4          0.02          1.67         1.14 o                         
   4   7   4        252.40        255.55        32.85 o                         
   5   7   4         11.53          5.91         2.42 o                         
   6   7   4         17.15         11.91         8.76 o                         
   7   7   4         52.55         84.75        15.98 o                         
   8   7   4         44.97         62.97        13.95 o                         
   9   7   4          7.62          4.69         3.63 o                         
  -8   8   4         86.06        141.72        26.27 o                         
  -7   8   4          0.46         -1.92         2.43 o                         
  -6   8   4          0.51          1.60         3.77 o                         
  -5   8   4         63.45         85.65        15.13 o                         
  -4   8   4          1.29         -6.15         6.15 o                         
  -3   8   4         22.74          6.03         6.82 o                         
  -2   8   4        145.71        146.66        18.76 o                         
  -1   8   4         23.39         30.21         6.62 o                         
   0   8   4          2.62          1.69         0.95 o                         
   1   8   4          8.16          3.98         1.03 o                         
   2   8   4         19.81         14.75         2.60 o                         
   3   8   4         72.12         53.91        12.56 o                         
   4   8   4          1.26          1.95         1.49 o                         
   5   8   4         51.29         72.96        10.92 o                         
   6   8   4          3.54          4.43         2.52 o                         
   7   8   4         39.94         58.14        11.10 o                         
   8   8   4          4.77         -4.58         4.58 o                         
  -6   9   4          2.61          0.13         5.36 o                         
  -5   9   4          2.16          0.04         7.55 o                         
  -4   9   4         57.18         68.11        14.56 o                         
  -3   9   4         34.06         42.57        11.13 o                         
  -2   9   4          3.14          6.54         4.28 o                         
  -1   9   4         51.29         56.39        11.32 o                         
   0   9   4        460.69        396.17        32.59 o                         
   1   9   4          8.44          1.93         2.32 o                         
   2   9   4         12.26          7.31         3.13 o                         
   3   9   4         62.09         30.48        13.34 o                         
   4   9   4          2.97          3.61         2.07 o                         
   5   9   4         77.30         89.57        12.85 o                         
   6   9   4         54.40         54.25        12.99 o                         
   7   9   4         23.18         23.88        16.01 o                         
  -5  10   4         17.41         28.81         9.90 o                         
  -4  10   4         15.47         16.27         7.91 o                         
  -3  10   4         39.43         32.03        10.43 o                         
  -2  10   4          3.18         -1.15         5.24 o                         
  -1  10   4         16.75          5.50         6.72 o                         
   0  10   4         14.27          0.28         4.02 o                         
   1  10   4          0.35          1.52         2.52 o                         
   2  10   4          6.74          0.77         3.50 o                         
   3  10   4          0.18          0.85         4.01 o                         
   4  10   4          1.88          0.27         4.54 o                         
   5  10   4         10.85         13.29        12.11 o                         
  -3  11   4          3.55          2.53         2.90 o                         
  -2  11   4          0.17         -0.92        11.72 o                         
  -1  11   4          1.16          1.08         2.38 o                         
   0  11   4         10.19         11.45         9.39 o                         
 -13   1   5          5.39          3.09         2.99 o                         
 -12   1   5          0.09          0.30         2.03 o                         
 -11   1   5          0.37          1.43         3.58 o                         
 -10   1   5          5.87          5.88         1.99 o                         
  -9   1   5         44.55         37.23         5.68 o                         
  -8   1   5          4.82          3.19         1.55 o                         
  -7   1   5          5.19          8.25         1.61 o                         
  -6   1   5        692.37        765.55        17.48 o                         
  -5   1   5          6.44          3.12         1.08 o                         
  -4   1   5          0.12          1.69         1.28 o                         
  -3   1   5       4453.31       4242.78        29.67 o                         
  -2   1   5       4385.30       3996.00        33.41 o                         
  -1   1   5        338.80        324.28        11.64 o                         
   0   1   5       1013.51        873.42        22.61 o                         
   1   1   5          8.67         11.46         2.19 o                         
   2   1   5        215.98        182.96         9.92 o                         
   3   1   5         73.69         57.23         3.30 o                         
   4   1   5       1247.55       1297.25        19.34 o                         
   5   1   5         34.00         28.21         3.73 o                         
   6   1   5        287.74        288.17        13.49 o                         
   7   1   5        193.66        207.96        11.56 o                         
   8   1   5         59.81         65.54         6.87 o                         
   9   1   5         27.33         26.11         7.29 o                         
  10   1   5         12.11         16.53         7.49 o                         
  11   1   5        150.34        143.01        21.65 o                         
  12   1   5         79.99         41.22        15.90 o                         
 -13   2   5         70.19         26.97        10.95 o                         
 -12   2   5         90.02         88.13        15.30 o                         
 -11   2   5         63.88         63.16         9.74 o                         
 -10   2   5         10.01          4.15         2.22 o                         
  -9   2   5       1173.21       1377.97        42.12 o                         
  -8   2   5         15.26         16.99         3.07 o                         
  -7   2   5        133.95        145.64         7.37 o                         
  -6   2   5        253.45        227.20         8.66 o                         
  -5   2   5        146.84        118.69         6.00 o                         
  -4   2   5       1420.04       1472.45        18.27 o                         
  -3   2   5        414.60        333.02         8.07 o                         
  -2   2   5        579.79        514.70        13.78 o                         
  -1   2   5       2665.47       2517.14        25.46 o                         
   0   2   5       1251.06       1146.56        13.26 o                         
   1   2   5         85.54         60.82         2.88 o                         
   2   2   5         90.57         99.05         7.40 o                         
   3   2   5        117.13        135.82         8.12 o                         
   4   2   5       1242.78       1249.80        26.73 o                         
   5   2   5        528.28        542.87        22.65 o                         
   6   2   5        196.18        191.20        11.11 o                         
   7   2   5          0.63         -0.84         1.56 o                         
   8   2   5        712.23        687.53        29.75 o                         
   9   2   5         55.22         55.18        10.71 o                         
  10   2   5        116.02        139.13        30.23 o                         
  11   2   5        202.01        200.37        35.74 o                         
 -12   3   5          5.47         -4.38         4.38 o                         
 -11   3   5         26.38         35.17         7.00 o                         
 -10   3   5         75.06         90.88        11.16 o                         
  -9   3   5         63.99         58.36         6.75 o                         
  -8   3   5          3.50          1.81         1.22 o                         
  -7   3   5         21.75         15.11         2.55 o                         
  -6   3   5          0.27          1.53         1.03 o                         
  -5   3   5        759.58        872.03        26.81 o                         
  -4   3   5         30.87         38.03         4.42 o                         
  -3   3   5       1112.92       1163.75        19.33 o                         
  -2   3   5         19.95          7.43         0.94 o                         
  -1   3   5        841.30        865.06        10.54 o                         
   0   3   5        707.63        747.59         9.62 o                         
   1   3   5       3527.97       3553.69        23.47 o                         
   2   3   5        640.92        659.08        16.38 o                         
   3   3   5        104.26        124.35        10.39 o                         
   4   3   5       1123.79       1223.60        22.45 o                         
   5   3   5        601.25        609.22        17.24 o                         
   6   3   5        231.02        245.50        12.46 o                         
   7   3   5         23.56         28.86         5.31 o                         
   8   3   5         69.09         78.50        12.93 o                         
   9   3   5          0.08          1.93         3.99 o                         
  10   3   5          2.26          4.76         5.87 o                         
  11   3   5          0.31          0.17         3.51 o                         
 -12   4   5          3.63         -4.10         4.10 o                         
 -11   4   5         12.78         19.05         7.30 o                         
 -10   4   5         11.22         20.47         8.62 o                         
  -9   4   5          1.73          0.59         1.69 o                         
  -8   4   5        202.45        215.15        20.14 o                         
  -7   4   5        609.05        648.84        19.88 o                         
  -6   4   5        103.36         81.56         5.58 o                         
  -5   4   5        320.82        326.63        12.06 o                         
  -4   4   5        451.17        442.73        13.29 o                         
  -3   4   5         33.73         28.70         2.85 o                         
  -2   4   5        835.58        779.46        14.54 o                         
  -1   4   5         33.61         17.99         1.56 o                         
   0   4   5         14.92         23.24         2.11 o                         
   1   4   5        902.95        880.99        12.70 o                         
   2   4   5        171.50        142.48         5.97 o                         
   3   4   5        199.19        186.70         6.46 o                         
   4   4   5        451.59        470.14        14.11 o                         
   5   4   5       1337.62       1395.29        26.24 o                         
   6   4   5        971.79       1035.93        40.74 o                         
   7   4   5         10.96         13.46         4.62 o                         
   8   4   5         46.51         52.37         7.79 o                         
   9   4   5         43.57         43.23         8.80 o                         
  10   4   5        102.73        159.15        30.31 o                         
  11   4   5        168.23         86.42        59.70 o                         
 -11   5   5          1.19         -0.66         3.84 o                         
 -10   5   5         37.68         55.09        12.22 o                         
  -9   5   5          7.88          5.30         8.01 o                         
  -8   5   5         29.49         24.03         6.82 o                         
  -7   5   5         61.74         44.71        14.19 o                         
  -6   5   5         16.32         22.36         4.60 o                         
  -5   5   5          6.52          6.87         1.86 o                         
  -4   5   5         58.07         65.79         4.82 o                         
  -3   5   5        661.68        732.00        16.71 o                         
  -2   5   5        101.17         87.21         4.13 o                         
  -1   5   5        349.69        362.48         8.85 o                         
   0   5   5        126.40        131.08         5.83 o                         
   1   5   5        119.88        140.81         5.25 o                         
   2   5   5         73.58         74.10         5.00 o                         
   3   5   5         84.80         99.11         6.32 o                         
   4   5   5         21.52         24.44         2.31 o                         
   5   5   5         46.94         48.71         5.15 o                         
   6   5   5          0.57         -2.32         3.29 o                         
   7   5   5          5.77          9.11         3.76 o                         
   8   5   5         52.87         41.68        18.42 o                         
   9   5   5          3.76          2.78         2.71 o                         
  10   5   5          0.04          1.03         5.96 o                         
  11   5   5         34.26         36.90        16.15 o                         
 -10   6   5         39.38         73.66        16.39 o                         
  -9   6   5          4.92         14.41         7.35 o                         
  -8   6   5        509.41        692.34        45.42 o                         
  -7   6   5          3.44          2.09         1.16 o                         
  -6   6   5        233.88        232.16        21.37 o                         
  -5   6   5        283.12        323.69        14.22 o                         
  -4   6   5         69.34         76.05         6.64 o                         
  -3   6   5       1126.57       1230.93        23.31 o                         
  -2   6   5        199.59        206.18         7.51 o                         
  -1   6   5        134.23        135.24         5.80 o                         
   0   6   5        709.99        752.49        13.72 o                         
   1   6   5        123.04        137.92         8.12 o                         
   2   6   5        270.24        277.83        10.54 o                         
   3   6   5        493.62        587.62        15.17 o                         
   4   6   5        120.77        123.58         7.56 o                         
   5   6   5        471.08        551.82        23.84 o                         
   6   6   5        183.98        145.02        28.90 o                         
   7   6   5        721.46        915.09        50.16 o                         
   8   6   5          5.44          6.89         4.35 o                         
   9   6   5         78.67        117.71        18.83 o                         
  -9   7   5         22.80         38.59        11.52 o                         
  -8   7   5         11.59          8.29         2.06 o                         
  -7   7   5         33.90         51.50        10.02 o                         
  -6   7   5          8.86         15.52         6.19 o                         
  -5   7   5         48.75         62.17         9.80 o                         
  -4   7   5         12.22         10.31         3.14 o                         
  -3   7   5        260.48        252.02        32.74 o                         
  -2   7   5        111.71        113.99         8.64 o                         
  -1   7   5       1017.58       1088.52        40.48 o                         
   0   7   5       1219.75       1342.53        35.16 o                         
   1   7   5        125.04        146.05         8.15 o                         
   2   7   5         72.72         75.09         5.82 o                         
   3   7   5        316.57        293.65        17.81 o                         
   4   7   5        237.86        190.44        45.58 o                         
   5   7   5        267.68        327.24        23.38 o                         
   6   7   5        178.38        218.26        19.90 o                         
   7   7   5         55.73         79.28        12.87 o                         
   8   7   5          2.80          0.24         9.49 o                         
  -8   8   5         38.17         47.33        10.59 o                         
  -7   8   5          2.51         -1.66         3.45 o                         
  -6   8   5          0.67         -0.35         1.07 o                         
  -5   8   5        213.74        269.66        22.43 o                         
  -4   8   5          2.15          2.45         3.23 o                         
  -3   8   5         28.63         26.69         7.80 o                         
  -2   8   5        205.29        192.36        11.95 o                         
  -1   8   5         16.12         10.21         4.41 o                         
   0   8   5         24.39         23.83         3.29 o                         
   1   8   5        306.86        260.12        30.66 o                         
   2   8   5          1.86          0.83         1.31 o                         
   3   8   5          1.16          1.10         2.33 o                         
   4   8   5        105.60         91.74        16.31 o                         
   5   8   5         26.48         23.44         6.22 o                         
   6   8   5         27.69         32.71         8.15 o                         
   7   8   5        136.14        157.39        23.76 o                         
   8   8   5         10.31         15.29        10.97 o                         
  -6   9   5          0.65          6.66         4.84 o                         
  -5   9   5          0.24         -2.88         8.28 o                         
  -4   9   5          1.38          3.73         4.61 o                         
  -3   9   5          1.89         -1.92         2.73 o                         
  -2   9   5          0.15         -2.97         3.06 o                         
  -1   9   5         14.57         10.40         5.94 o                         
   0   9   5         72.08         22.67        17.79 o                         
   1   9   5          7.65          0.70         4.21 o                         
   2   9   5         18.08          6.60         4.42 o                         
   3   9   5          6.85          1.54         1.45 o                         
   4   9   5          0.05          0.90         1.70 o                         
   5   9   5          1.80          1.58         5.57 o                         
   6   9   5          2.47         -0.12         5.11 o                         
   7   9   5          2.82         14.71        10.51 o                         
  -5  10   5          0.90          1.01         3.60 o                         
  -4  10   5         11.66         19.78        10.01 o                         
  -3  10   5         48.10         51.40        13.00 o                         
  -2  10   5         52.25         37.45         9.93 o                         
  -1  10   5          0.07         -1.77         2.59 o                         
   0  10   5          7.58          1.21         4.47 o                         
   1  10   5          3.08          0.65         7.11 o                         
   2  10   5         17.32          7.12         5.12 o                         
   3  10   5         27.42          8.79         7.81 o                         
   4  10   5          4.96          1.38         5.93 o                         
   5  10   5          2.86          0.02         4.40 o                         
  -3  11   5          1.12         -5.97         6.44 o                         
  -2  11   5         11.34          4.67         4.35 o                         
  -1  11   5         65.48          2.18         6.26 o                         
 -14   0   6         47.47         46.15        16.81 o                         
 -13   0   6         14.72         18.79         9.59 o                         
 -12   0   6         63.01         67.46        13.37 o                         
 -11   0   6        172.81        177.21        20.49 o                         
 -10   0   6        368.09        348.49        39.67 o                         
  -9   0   6         28.86         13.06         5.32 o                         
  -8   0   6         24.67         31.89         6.55 o                         
  -7   0   6         98.12         99.88         8.69 o                         
  -6   0   6         25.74         40.65         6.54 o                         
  -5   0   6         33.23         28.49         5.08 o                         
  -4   0   6        319.58        297.57        15.83 o                         
  -3   0   6       1756.47       1536.99        27.58 o                         
  -2   0   6        383.88        314.70        14.40 o                         
  -1   0   6        904.64        846.41        34.92 o                         
   0   0   6        594.88        677.52        35.51 o                         
   1   0   6          8.93         10.55         6.18 o                         
   2   0   6        515.39        452.76        27.92 o                         
   3   0   6        243.75        271.55        12.68 o                         
   4   0   6        256.52        265.52        10.77 o                         
   5   0   6         58.40         53.36         5.88 o                         
   6   0   6        779.41        752.61        21.54 o                         
   7   0   6          1.18          2.55         3.51 o                         
   8   0   6       1004.30        896.32        63.47 o                         
   9   0   6          0.42          5.23         8.60 o                         
  10   0   6          3.33          1.17         2.22 o                         
  11   0   6         47.56         35.28        13.62 o                         
  12   0   6          0.56         -3.15         7.88 o                         
 -14   1   6         38.52          8.38        10.06 o                         
 -13   1   6         99.02         25.73         9.42 o                         
 -12   1   6         68.35         71.59         9.42 o                         
 -11   1   6         34.38         34.20         5.98 o                         
 -10   1   6         23.24         30.15         6.69 o                         
  -9   1   6        989.09       1078.49        37.05 o                         
  -8   1   6        434.85        451.04        17.33 o                         
  -7   1   6        280.17        303.99        11.36 o                         
  -6   1   6         84.65         65.73         5.18 o                         
  -5   1   6          3.65         10.39         1.82 o                         
  -4   1   6        893.64        831.06        15.11 o                         
  -3   1   6       1309.34       1178.72        15.41 o                         
  -2   1   6       6861.47       6413.31        74.37 o                         
  -1   1   6        166.28        105.78         7.21 o                         
   0   1   6       4087.22       3659.30        41.00 o                         
   1   1   6       2172.91       1945.57        38.58 o                         
   2   1   6       1459.72       1325.60        49.49 o                         
   3   1   6       1149.78       1083.26        14.67 o                         
   4   1   6        725.16        628.47        12.04 o                         
   5   1   6         22.43         14.11         2.25 o                         
   6   1   6        150.70        130.75        10.43 o                         
   7   1   6       1711.55       1722.07        44.88 o                         
   8   1   6         17.07         24.18         5.14 o                         
   9   1   6        175.59        217.37        23.46 o                         
  10   1   6        741.14        758.26        65.95 o                         
  11   1   6         75.29         95.48        24.70 o                         
 -13   2   6          4.68         -1.00         2.91 o                         
 -12   2   6          4.94          3.07         3.84 o                         
 -11   2   6          0.32         -0.55         2.48 o                         
 -10   2   6        370.48        419.91        24.81 o                         
  -9   2   6          5.39          5.95         1.64 o                         
  -8   2   6        108.42        122.27         8.64 o                         
  -7   2   6         84.54         90.54         6.55 o                         
  -6   2   6        183.63        186.04         7.91 o                         
  -5   2   6         68.23         77.87         4.85 o                         
  -4   2   6        963.21       1020.69        16.16 o                         
  -3   2   6         66.51         58.69         3.98 o                         
  -2   2   6       1399.01       1291.86        14.07 o                         
  -1   2   6        339.97        322.23         7.91 o                         
   0   2   6        756.74        740.98        11.54 o                         
   1   2   6        106.54        106.06         4.57 o                         
   2   2   6         22.20         13.61         1.84 o                         
   3   2   6         49.78         38.10         4.06 o                         
   4   2   6         92.68         81.90         8.24 o                         
   5   2   6         21.31         20.24         3.98 o                         
   6   2   6        105.18        100.58         8.09 o                         
   7   2   6        308.55        305.90        19.00 o                         
   8   2   6         11.67         12.89         4.07 o                         
   9   2   6          5.00          4.80         1.14 o                         
  10   2   6         80.09         97.58        24.91 o                         
  11   2   6          6.42         26.78        15.86 o                         
 -12   3   6         14.36          8.98         6.00 o                         
 -11   3   6         15.50         15.06         5.10 o                         
 -10   3   6        165.52        210.65        17.14 o                         
  -9   3   6         17.63         12.44         3.12 o                         
  -8   3   6         87.62        104.48         7.74 o                         
  -7   3   6        424.01        471.97        14.88 o                         
  -6   3   6         20.70         13.74         1.70 o                         
  -5   3   6        251.37        273.20         8.70 o                         
  -4   3   6        735.68        729.10        20.50 o                         
  -3   3   6       1666.11       1652.72        26.24 o                         
  -2   3   6        503.53        519.76        12.58 o                         
  -1   3   6       1186.28       1125.34        13.14 o                         
   0   3   6         63.34         79.82         3.51 o                         
   1   3   6        302.78        291.87         7.97 o                         
   2   3   6       1083.94       1046.53        18.84 o                         
   3   3   6        558.36        539.57        19.49 o                         
   4   3   6          0.08          1.08         1.57 o                         
   5   3   6        486.37        531.74        16.45 o                         
   6   3   6        603.82        620.35        20.38 o                         
   7   3   6         26.19         32.93         6.79 o                         
   8   3   6        365.35        415.10        24.24 o                         
   9   3   6         25.22         30.31         7.03 o                         
  10   3   6          0.02          0.17         2.52 o                         
  11   3   6         34.47         20.56         8.94 o                         
  12   3   6         36.33         15.49         8.49 o                         
 -12   4   6         22.00         37.35        15.50 o                         
 -11   4   6          2.62         12.76         8.74 o                         
 -10   4   6         28.87         30.87         9.35 o                         
  -9   4   6         57.54         60.73        12.58 o                         
  -8   4   6        207.69        187.88        20.58 o                         
  -7   4   6          0.08          0.96         1.03 o                         
  -6   4   6          9.91          9.80         1.92 o                         
  -5   4   6          1.36          0.97         2.32 o                         
  -4   4   6         32.27         32.32         3.56 o                         
  -3   4   6         78.14         55.54         4.67 o                         
  -2   4   6       1394.69       1439.32        22.19 o                         
  -1   4   6        153.99        161.28         5.22 o                         
   0   4   6        500.65        580.69        10.55 o                         
   1   4   6        653.50        703.88        11.23 o                         
   2   4   6        194.36        214.22        10.97 o                         
   3   4   6         90.16         98.62         6.61 o                         
   4   4   6        138.49        163.55         8.51 o                         
   5   4   6          0.09          0.80         1.62 o                         
   6   4   6         81.40         84.24         8.46 o                         
   7   4   6        765.69        808.27        46.59 o                         
   8   4   6         19.28          9.92         3.32 o                         
   9   4   6          2.09         -1.49         2.10 o                         
  10   4   6         16.96         18.54         6.18 o                         
  11   4   6          0.81          3.90        10.53 o                         
 -11   5   6          5.13          5.38         5.48 o                         
 -10   5   6         10.43          8.76         5.63 o                         
  -9   5   6        185.31        264.38        27.71 o                         
  -8   5   6          0.16          0.35         2.89 o                         
  -7   5   6        214.92        215.62        32.47 o                         
  -6   5   6        185.71        216.75        21.17 o                         
  -5   5   6          8.43          8.68         2.40 o                         
  -4   5   6         95.04        103.33         6.28 o                         
  -3   5   6         43.00         42.34         3.86 o                         
  -2   5   6        192.45        205.80         6.38 o                         
  -1   5   6         59.20         56.34         3.75 o                         
   0   5   6        216.61        222.74         7.51 o                         
   1   5   6        268.29        280.77         8.98 o                         
   2   5   6        124.26        126.48         5.67 o                         
   3   5   6         34.13         35.53         2.85 o                         
   4   5   6        140.69        153.22         9.12 o                         
   5   5   6       1142.95       1274.29        33.10 o                         
   6   5   6          5.42          4.43         1.56 o                         
   7   5   6        145.88        132.02        27.67 o                         
   8   5   6         68.58         76.48        18.25 o                         
   9   5   6         22.64         25.82         9.59 o                         
  10   5   6         39.30         47.38        20.32 o                         
 -10   6   6         42.05         39.68        11.44 o                         
  -9   6   6         14.77         20.01         8.83 o                         
  -8   6   6         35.29         48.30        12.98 o                         
  -7   6   6         14.53         24.61         7.73 o                         
  -6   6   6         91.00         88.76         8.63 o                         
  -5   6   6         16.54         14.58         2.76 o                         
  -4   6   6         28.33         31.35         3.67 o                         
  -3   6   6        110.31        134.70         8.24 o                         
  -2   6   6          2.77          3.84         0.84 o                         
  -1   6   6         20.07         21.88         2.40 o                         
   0   6   6          1.32          2.04         1.34 o                         
   1   6   6         25.47         22.76         2.39 o                         
   2   6   6         60.15         58.30         5.22 o                         
   3   6   6          0.53          0.97         1.95 o                         
   4   6   6          1.00          1.31         1.94 o                         
   5   6   6         23.48         29.22         7.12 o                         
   6   6   6        212.60        245.40        20.71 o                         
   7   6   6         45.59         45.15         8.90 o                         
   8   6   6         20.37         21.34         9.42 o                         
   9   6   6          5.25         10.72         6.87 o                         
  -9   7   6          9.05         24.96         9.25 o                         
  -8   7   6         21.29         42.51        11.19 o                         
  -7   7   6         61.77         83.95        16.06 o                         
  -6   7   6          6.02          0.33         2.26 o                         
  -5   7   6         15.43         16.91         4.52 o                         
  -4   7   6        122.68        149.80        12.36 o                         
  -3   7   6         14.17         13.49         2.89 o                         
  -2   7   6        303.79        259.03        26.47 o                         
  -1   7   6       1114.64       1314.56        44.28 o                         
   0   7   6        358.14        408.07        18.81 o                         
   1   7   6        105.81        101.45         7.49 o                         
   2   7   6         59.00         76.41         8.61 o                         
   3   7   6         68.44         61.36         9.24 o                         
   4   7   6        462.87        544.40        32.84 o                         
   5   7   6         21.01         23.15         6.85 o                         
   6   7   6         54.59         50.44        12.22 o                         
   7   7   6        120.87        159.18        17.86 o                         
   8   7   6         10.21         15.38         5.23 o                         
  -8   8   6         57.53         84.86        23.30 o                         
  -7   8   6          2.12          0.48         2.31 o                         
  -6   8   6         86.64        120.72        15.67 o                         
  -5   8   6         14.46         10.95         7.55 o                         
  -4   8   6         16.88         22.64         7.41 o                         
  -3   8   6        346.29        383.00        43.51 o                         
  -2   8   6          7.42          6.98         2.88 o                         
  -1   8   6         31.47         20.06        10.50 o                         
   0   8   6        201.40        206.70        21.10 o                         
   1   8   6          0.35         -0.90         0.90 o                         
   2   8   6         17.07         11.28         3.08 o                         
   3   8   6          0.16          0.24         1.37 o                         
   4   8   6          0.67         -0.51         2.48 o                         
   5   8   6        147.27        176.97        17.72 o                         
   6   8   6          4.03          3.10         2.12 o                         
   7   8   6        209.66        220.32        75.69 o                         
   8   8   6          7.19          2.88         5.77 o                         
  -6   9   6          5.54          3.90        10.11 o                         
  -5   9   6         36.06         46.78        21.32 o                         
  -4   9   6         10.56          4.13         4.31 o                         
  -3   9   6          0.20         -0.96         2.21 o                         
  -2   9   6         68.63         71.15        19.15 o                         
  -1   9   6        265.41        255.06        49.95 o                         
   0   9   6          9.21          2.88         2.00 o                         
   1   9   6         18.04          2.30         2.77 o                         
   2   9   6          1.96          0.99         2.16 o                         
   3   9   6         17.25          7.37         5.32 o                         
   4   9   6         77.17         84.52        13.76 o                         
   5   9   6         22.61         19.10         6.44 o                         
   6   9   6         11.63          3.07         4.12 o                         
   7   9   6          7.22          6.90         8.27 o                         
  -5  10   6          0.45         -9.31         9.31 o                         
  -4  10   6          0.14          0.09         4.88 o                         
  -3  10   6          4.63          4.39         5.95 o                         
  -2  10   6         20.03          4.10         1.66 o                         
  -1  10   6          1.37         -7.66         7.66 o                         
   0  10   6          0.30         -2.98         4.57 o                         
   1  10   6          1.03         -9.25         9.25 o                         
   2  10   6          8.26          8.07         5.93 o                         
   4  10   6         10.95          5.25         9.83 o                         
   5  10   6          0.70          0.48         1.99 o                         
  -3  11   6          2.25          0.02         6.77 o                         
  -2  11   6          0.05         -0.94         4.03 o                         
  -1  11   6         28.79          7.52        10.43 o                         
 -14   1   7         30.76         10.89         8.71 o                         
 -13   1   7          5.51          6.95         3.35 o                         
 -12   1   7         25.80         28.62         6.14 o                         
 -11   1   7          2.46          1.59         2.31 o                         
 -10   1   7         91.35         91.93        11.40 o                         
  -9   1   7        404.68        421.24        26.04 o                         
  -8   1   7         17.15         16.33         3.44 o                         
  -7   1   7         63.21         77.38         5.73 o                         
  -6   1   7        227.97        214.85         9.49 o                         
  -5   1   7        706.77        776.55        17.63 o                         
  -4   1   7        175.99        166.82         6.92 o                         
  -3   1   7       1034.67       1000.62        16.88 o                         
  -2   1   7        151.93        147.54         7.33 o                         
  -1   1   7        127.05        147.21        34.74 o                         
   0   1   7       8028.24       7548.23        64.59 o                         
   1   1   7         96.84         89.23         9.07 o                         
   2   1   7         99.46        110.55         7.17 o                         
   3   1   7          7.51          2.01         0.86 o                         
   4   1   7         71.32         60.79         3.91 o                         
   5   1   7          7.39          7.34         0.97 o                         
   6   1   7         53.93         53.26         6.60 o                         
   7   1   7        175.99        190.91        12.38 o                         
   8   1   7          1.81         -1.08         3.32 o                         
   9   1   7          1.00          0.03         1.91 o                         
  10   1   7        236.73        245.39        37.64 o                         
  11   1   7          3.47          0.61         3.27 o                         
  12   1   7          0.67          6.62        10.37 o                         
 -13   2   7         18.81         16.84         5.93 o                         
 -12   2   7         22.26         28.48         8.30 o                         
 -11   2   7          2.69          5.70         2.63 o                         
 -10   2   7          0.03          1.13         1.98 o                         
  -9   2   7        174.24        178.96        27.07 o                         
  -8   2   7        501.68        496.90        24.24 o                         
  -7   2   7          8.17          6.05         1.84 o                         
  -6   2   7        532.23        560.73        13.21 o                         
  -5   2   7        281.26        279.92         9.21 o                         
  -4   2   7         49.53         43.10         3.78 o                         
  -3   2   7          0.55         -0.06         1.63 o                         
  -2   2   7       2439.31       2309.10        27.14 o                         
  -1   2   7         10.95         16.38         2.03 o                         
   0   2   7          2.88          4.30         1.55 o                         
   1   2   7        559.87        489.49        12.81 o                         
   2   2   7        522.07        486.65        13.79 o                         
   3   2   7       2569.42       2638.49        74.85 o                         
   4   2   7        315.01        270.70        13.86 o                         
   5   2   7        375.84        396.06        13.16 o                         
   6   2   7         10.39          5.42         1.79 o                         
   7   2   7         38.23         33.80         5.67 o                         
   8   2   7          3.55          3.37         3.57 o                         
   9   2   7         62.08         55.07         9.01 o                         
  10   2   7          5.82          7.51         4.94 o                         
  11   2   7        241.65        217.51        34.98 o                         
  12   2   7         34.30         37.89        14.87 o                         
 -12   3   7          0.26         -0.20         2.69 o                         
 -11   3   7         10.04          2.66         7.24 o                         
 -10   3   7          0.65         -0.47         3.87 o                         
  -9   3   7         60.77         52.39        10.35 o                         
  -8   3   7          1.73          3.30         2.54 o                         
  -7   3   7        309.92        361.40        12.58 o                         
  -6   3   7         28.44         26.64         2.49 o                         
  -5   3   7         24.82         36.64         2.82 o                         
  -4   3   7        257.20        291.50        12.21 o                         
  -3   3   7        436.90        457.70        15.95 o                         
  -2   3   7       2169.91       1990.46        23.14 o                         
  -1   3   7       1164.57       1167.75        15.39 o                         
   0   3   7        413.86        385.13         8.13 o                         
   1   3   7        959.31        925.47        13.31 o                         
   2   3   7        344.05        300.32         7.99 o                         
   3   3   7          7.80          4.68         1.01 o                         
   4   3   7        713.62        743.09        18.90 o                         
   5   3   7        415.44        417.12        13.89 o                         
   6   3   7        146.86        152.65        11.33 o                         
   7   3   7        176.71        175.92        15.02 o                         
   8   3   7         53.63         61.96         9.38 o                         
   9   3   7        116.35        116.89        13.40 o                         
  10   3   7        208.01        228.35        27.51 o                         
  11   3   7        214.20        212.85        32.77 o                         
  12   3   7         15.96          3.15         3.55 o                         
 -11   4   7        258.78        355.04        33.95 o                         
 -10   4   7        226.33        312.31        30.64 o                         
  -9   4   7         52.10         53.98        15.00 o                         
  -8   4   7        437.88        428.24        47.16 o                         
  -7   4   7        281.23        294.05        10.69 o                         
  -6   4   7        186.68        224.80        19.73 o                         
  -5   4   7        155.01        157.84         8.32 o                         
  -4   4   7        223.77        236.99         9.70 o                         
  -3   4   7       2149.41       2300.64        33.64 o                         
  -2   4   7        487.45        477.14        14.50 o                         
  -1   4   7        332.97        326.21         8.08 o                         
   0   4   7       1712.27       1802.37        19.91 o                         
   1   4   7          7.18          3.95         1.23 o                         
   2   4   7        412.78        390.29        13.07 o                         
   3   4   7       1081.51       1128.56        23.84 o                         
   4   4   7        227.97        229.23        10.48 o                         
   5   4   7        662.07        696.93        21.22 o                         
   6   4   7         35.25         32.10         5.11 o                         
   7   4   7          0.16         -3.14         3.14 o                         
   8   4   7        165.01        174.85        17.55 o                         
   9   4   7        209.14        203.98        32.79 o                         
  10   4   7         52.76         39.18        15.85 o                         
  11   4   7          2.95         -2.42         4.24 o                         
 -11   5   7         41.64         63.99        15.51 o                         
 -10   5   7        102.45        132.26        20.75 o                         
  -9   5   7        132.56        163.70        22.13 o                         
  -8   5   7         53.09         88.43        15.69 o                         
  -7   5   7        174.34        203.26        28.23 o                         
  -6   5   7          0.01          0.04         1.44 o                         
  -5   5   7        422.99        498.27        17.19 o                         
  -4   5   7          0.02          0.67         1.50 o                         
  -3   5   7         10.09          9.86         1.87 o                         
  -2   5   7        885.90        958.05        19.63 o                         
  -1   5   7       1029.66       1038.65        15.40 o                         
   0   5   7          7.33          8.77         1.20 o                         
   1   5   7        120.14        117.01         5.88 o                         
   2   5   7         69.95         71.58         5.48 o                         
   3   5   7        139.09        133.41         8.39 o                         
   4   5   7        137.35        158.69         9.73 o                         
   5   5   7        220.51        234.62        13.16 o                         
   6   5   7         85.63         72.85         8.15 o                         
   7   5   7         53.19         55.38        11.02 o                         
   8   5   7         95.65         70.39        24.10 o                         
   9   5   7         35.38         39.08        11.31 o                         
  10   5   7         51.30         54.72        16.67 o                         
 -10   6   7        186.32        272.06        30.81 o                         
  -9   6   7         41.13         65.37        14.50 o                         
  -8   6   7          9.17          6.22         2.01 o                         
  -7   6   7        254.91        317.51        29.48 o                         
  -6   6   7         21.72         21.24         4.65 o                         
  -5   6   7        205.74        221.72        14.41 o                         
  -4   6   7         85.21         93.31         8.93 o                         
  -3   6   7        150.94        158.40         8.83 o                         
  -2   6   7         17.61         13.41         2.16 o                         
  -1   6   7        406.02        420.95        11.13 o                         
   0   6   7          9.83          5.84         1.07 o                         
   1   6   7         42.89         49.28         4.10 o                         
   2   6   7         16.96         13.80         2.43 o                         
   3   6   7         81.10         88.35         8.83 o                         
   4   6   7        514.03        583.48        34.66 o                         
   5   6   7          2.33          2.86         1.24 o                         
   6   6   7         17.02         24.61         5.54 o                         
   7   6   7         23.26         24.27         6.82 o                         
   8   6   7         83.51        119.37        15.86 o                         
   9   6   7         19.12         43.26        10.56 o                         
  -9   7   7          2.89         -2.78         4.61 o                         
  -8   7   7          1.63          1.78        10.86 o                         
  -7   7   7          6.79          5.80         4.81 o                         
  -6   7   7         24.48         37.56        10.68 o                         
  -5   7   7         20.16         24.01         5.97 o                         
  -4   7   7        138.28        135.81        10.45 o                         
  -3   7   7          7.29          9.96         2.35 o                         
  -2   7   7          1.92          0.81         0.76 o                         
  -1   7   7         35.58         40.93         3.68 o                         
   0   7   7         73.24         95.40         6.87 o                         
   1   7   7         71.09         60.91         5.66 o                         
   2   7   7        290.64        313.26        31.47 o                         
   3   7   7        127.47        129.42        16.14 o                         
   4   7   7        193.77        183.05        17.53 o                         
   5   7   7        412.93        516.58        29.88 o                         
   6   7   7          0.91         -1.15         6.16 o                         
   7   7   7         35.53         40.72         8.94 o                         
   8   7   7          9.58         -1.17         2.40 o                         
  -7   8   7          0.47          1.68         8.20 o                         
  -6   8   7         30.88         32.37         8.04 o                         
  -5   8   7         62.95         98.68        13.54 o                         
  -4   8   7          0.89          0.80         2.85 o                         
  -3   8   7         35.21         28.81         6.06 o                         
  -2   8   7          0.01          0.11         3.15 o                         
  -1   8   7         93.85         89.76        11.18 o                         
   0   8   7         10.81          2.87         1.66 o                         
   1   8   7         45.87         35.55         9.88 o                         
   2   8   7         45.66         24.72        10.09 o                         
   3   8   7         47.41         38.27         9.32 o                         
   4   8   7        190.80        195.84        36.73 o                         
   5   8   7         28.13         28.70         6.12 o                         
   6   8   7         72.28         42.17        16.13 o                         
   7   8   7         29.20          7.39         3.47 o                         
  -6   9   7          0.06         -1.38         2.29 o                         
  -5   9   7         40.30         60.13        14.72 o                         
  -4   9   7          4.73          1.83         3.56 o                         
  -3   9   7          2.48          5.00         1.55 o                         
  -2   9   7         17.41         19.18         7.91 o                         
  -1   9   7         15.73          5.31         8.73 o                         
   0   9   7          0.18         -1.33         2.17 o                         
   1   9   7          0.01         -0.10         2.52 o                         
   2   9   7         38.70          9.10        13.68 o                         
   3   9   7          0.14         -0.78         1.19 o                         
   4   9   7          0.29         -0.91         2.30 o                         
   5   9   7         14.84          4.23         4.57 o                         
   6   9   7          0.10          0.36         5.13 o                         
  -5  10   7         23.60         27.10        17.57 o                         
  -4  10   7         13.75         19.20        18.74 o                         
  -3  10   7          3.15         -6.20         6.20 o                         
  -2  10   7         15.50         11.03         5.08 o                         
  -1  10   7          2.91          0.29         5.84 o                         
   0  10   7          3.05          1.40         2.54 o                         
   1  10   7          5.16          6.84        10.50 o                         
   2  10   7          0.72         -8.93         8.93 o                         
   5  10   7          0.92          6.40         9.18 o                         
  -1  11   7          2.75         -7.12         7.12 o                         
   0  11   7         12.13          0.02         8.21 o                         
 -13   0   8          0.01         -4.26         5.09 o                         
 -12   0   8          4.04          1.83         3.91 o                         
 -11   0   8          0.28          2.26         9.04 o                         
 -10   0   8         42.62         36.37        11.32 o                         
  -9   0   8        539.05        535.75       118.71 o                         
  -8   0   8        639.71        656.57        32.08 o                         
  -7   0   8        194.20        215.94        15.06 o                         
  -6   0   8        896.05        862.13        27.49 o                         
  -5   0   8         17.58         33.68         6.05 o                         
  -4   0   8       2368.46       2292.32        41.29 o                         
  -3   0   8        107.38         71.97         7.93 o                         
  -2   0   8          2.07          0.85         2.26 o                         
  -1   0   8         56.74         30.72         7.34 o                         
   0   0   8       1030.80        889.41        41.20 o                         
   1   0   8       1698.81       1560.87        56.03 o                         
   2   0   8        444.88        414.36        30.52 o                         
   3   0   8       2154.22       2058.96        72.96 o                         
   4   0   8       1602.06       1589.29        31.30 o                         
   5   0   8        837.09        836.83        21.87 o                         
   6   0   8        234.74        233.07        12.89 o                         
   7   0   8        637.14        649.49        27.15 o                         
   8   0   8         73.50         38.36         9.95 o                         
   9   0   8        142.22        183.40        22.31 o                         
  10   0   8        130.33        128.41        19.88 o                         
  11   0   8        176.49        296.40        44.20 o                         
 -13   1   8         37.80         22.66         7.96 o                         
 -12   1   8         14.12         14.58         5.33 o                         
 -11   1   8         10.90          0.16         4.13 o                         
 -10   1   8        841.12       1049.47        38.88 o                         
  -9   1   8          3.85          4.07         1.60 o                         
  -8   1   8          2.80          0.54         1.00 o                         
  -7   1   8        386.52        386.58        14.78 o                         
  -6   1   8          0.30          2.21         0.86 o                         
  -5   1   8       1366.23       1443.45        28.14 o                         
  -4   1   8       2091.01       2127.19        39.03 o                         
  -3   1   8         82.51         66.91         4.55 o                         
  -2   1   8        281.31        245.39        10.17 o                         
  -1   1   8       1574.83       1454.35        37.00 o                         
   0   1   8        762.05        802.98        22.02 o                         
   1   1   8        251.36        210.67        10.04 o                         
   2   1   8        353.45        334.32        16.95 o                         
   3   1   8          4.36          1.62         1.34 o                         
   4   1   8        328.16        309.69         9.26 o                         
   5   1   8        826.94        811.75        14.96 o                         
   6   1   8         11.33          8.12         1.41 o                         
   7   1   8        203.31        207.87        12.24 o                         
   8   1   8         33.09         45.47         6.00 o                         
   9   1   8          0.84         -2.24         4.48 o                         
  10   1   8        119.60        111.80        15.09 o                         
  11   1   8          0.01          1.47         1.86 o                         
  12   1   8          1.69         -0.87         6.10 o                         
 -13   2   8         62.53         36.13        12.96 o                         
 -12   2   8          0.55         -2.43         2.43 o                         
 -11   2   8          4.05          8.84         3.98 o                         
 -10   2   8        182.08        241.63        18.58 o                         
  -9   2   8         80.17         76.38        14.74 o                         
  -8   2   8        246.19        256.99        13.62 o                         
  -7   2   8         98.82        109.42         7.05 o                         
  -6   2   8         74.32         70.00         4.87 o                         
  -5   2   8        687.08        669.19        14.56 o                         
  -4   2   8        169.28        125.07         6.78 o                         
  -3   2   8       1257.86       1197.77        18.80 o                         
  -2   2   8       1066.17        991.59        20.25 o                         
  -1   2   8         18.42         29.40         2.66 o                         
   0   2   8       2265.68       2264.49        28.97 o                         
   1   2   8        394.64        373.28        13.40 o                         
   2   2   8        184.88        151.95         8.03 o                         
   3   2   8       1504.13       1373.31        56.09 o                         
   4   2   8          3.93          3.40         1.07 o                         
   5   2   8       1021.37       1024.83        23.42 o                         
   6   2   8        995.87        998.31        26.47 o                         
   7   2   8          9.38          8.59         1.95 o                         
   8   2   8        103.92        113.88        11.49 o                         
   9   2   8         84.08         96.65        12.75 o                         
  10   2   8        116.80        113.64        13.98 o                         
  11   2   8         77.29         72.87        11.87 o                         
  12   2   8         22.48         17.07        10.32 o                         
 -13   3   8         14.16         -4.80         8.95 o                         
 -12   3   8          9.04          3.74         2.97 o                         
 -11   3   8        108.67        138.48        22.32 o                         
 -10   3   8         49.14         57.20         8.67 o                         
  -9   3   8         84.87         83.15        18.19 o                         
  -8   3   8          2.74          2.53         0.79 o                         
  -7   3   8        138.79        137.65         7.61 o                         
  -6   3   8          9.02          5.82         1.95 o                         
  -5   3   8        346.98        391.17         9.43 o                         
  -4   3   8       1758.51       1864.32        27.15 o                         
  -3   3   8        178.92        172.59        10.18 o                         
  -2   3   8        986.04       1114.47        15.54 o                         
  -1   3   8        846.11        838.84        13.85 o                         
   0   3   8       1147.45       1125.93        14.78 o                         
   1   3   8         31.02         34.88         2.54 o                         
   2   3   8        726.96        724.22        14.02 o                         
   3   3   8        277.35        306.75        12.70 o                         
   4   3   8        110.05        115.00         7.73 o                         
   5   3   8        641.88        670.25        19.55 o                         
   6   3   8         61.88         63.78         7.46 o                         
   7   3   8        226.64        225.69        15.40 o                         
   8   3   8         64.06         72.17         9.10 o                         
   9   3   8         95.79         97.62        12.97 o                         
  10   3   8          2.41          2.37         2.34 o                         
  11   3   8         56.54         40.49        10.06 o                         
 -11   4   8         21.96         35.71        15.46 o                         
 -10   4   8         19.35         18.38        12.27 o                         
  -9   4   8        116.44        132.71        19.00 o                         
  -8   4   8         61.94         58.57         7.45 o                         
  -7   4   8         46.41         40.31         7.36 o                         
  -6   4   8          2.95          2.77         0.77 o                         
  -5   4   8          8.32          6.24         1.83 o                         
  -4   4   8         38.56         37.41         4.05 o                         
  -3   4   8        295.12        297.56        12.38 o                         
  -2   4   8       1055.71       1090.54        16.42 o                         
  -1   4   8        545.38        591.50        11.98 o                         
   0   4   8          3.40          1.41         1.13 o                         
   1   4   8          3.04          3.82         1.25 o                         
   2   4   8        346.17        372.25        13.62 o                         
   3   4   8        512.03        603.94        18.21 o                         
   4   4   8        254.59        274.45        12.94 o                         
   5   4   8          0.19          3.36         2.08 o                         
   6   4   8         27.86         25.37         4.48 o                         
   7   4   8         45.65         59.00         8.36 o                         
   8   4   8         32.61         41.09         6.72 o                         
   9   4   8          2.17          3.56         1.93 o                         
  10   4   8         40.37         21.09        15.11 o                         
  11   4   8          0.03         -0.40         5.69 o                         
 -11   5   8         31.58         31.97        14.55 o                         
 -10   5   8        112.65        175.16        23.57 o                         
  -9   5   8         56.43         76.04        14.83 o                         
  -8   5   8          2.40         -2.46         2.79 o                         
  -7   5   8        101.90        108.30        20.55 o                         
  -6   5   8        153.86        157.00        20.65 o                         
  -5   5   8        165.90        174.89        10.58 o                         
  -4   5   8         16.65         19.63         3.00 o                         
  -3   5   8        118.16        119.51         7.33 o                         
  -2   5   8         49.87         48.19         3.45 o                         
  -1   5   8          0.00         -0.66         0.66 o                         
   0   5   8        148.72        169.99         7.61 o                         
   1   5   8        147.44        158.17         7.08 o                         
   2   5   8         19.90         22.30         3.18 o                         
   3   5   8          7.29          6.95         2.10 o                         
   4   5   8         25.66         24.78         4.61 o                         
   5   5   8        105.18        119.38         9.95 o                         
   6   5   8        245.62        253.98        22.75 o                         
   7   5   8          7.10         -0.57         2.07 o                         
   8   5   8          1.67          0.86         1.88 o                         
   9   5   8          1.81         -0.80         2.91 o                         
  10   5   8          0.03          3.58         5.51 o                         
 -10   6   8         13.20         23.40         9.21 o                         
  -9   6   8          0.42         -1.83         3.05 o                         
  -8   6   8        127.83        192.94        23.92 o                         
  -7   6   8         16.32         12.70         5.10 o                         
  -6   6   8         12.47          7.53         2.98 o                         
  -5   6   8         74.66         84.73         8.23 o                         
  -4   6   8         12.39         11.97         2.79 o                         
  -3   6   8         11.10         20.29         3.36 o                         
  -2   6   8        774.02        878.95        36.67 o                         
  -1   6   8         47.73         50.64         4.03 o                         
   0   6   8         14.29          6.42         1.94 o                         
   1   6   8         25.84         21.26         3.21 o                         
   2   6   8          1.40          3.12         3.16 o                         
   3   6   8          0.59         -0.83         1.21 o                         
   4   6   8         50.15         47.51         5.09 o                         
   5   6   8        139.22        133.49        14.38 o                         
   6   6   8          1.97          1.00         2.15 o                         
   7   6   8          3.11          6.61         3.88 o                         
   8   6   8          0.18         -2.85         3.36 o                         
   9   6   8          5.89         10.32         4.91 o                         
  -9   7   8         30.24         52.16        19.08 o                         
  -8   7   8         32.42         37.35         9.58 o                         
  -7   7   8          0.08          1.54         1.23 o                         
  -6   7   8         14.33         12.88         5.42 o                         
  -5   7   8          1.11          4.82         7.36 o                         
  -4   7   8         70.50         69.27         8.98 o                         
  -3   7   8         32.01         37.60         4.96 o                         
  -2   7   8         72.21         86.63         8.74 o                         
  -1   7   8          1.18          0.85         1.52 o                         
   0   7   8         45.76         39.26         4.08 o                         
   1   7   8          8.84          5.09         1.96 o                         
   2   7   8        256.82        288.58        21.72 o                         
   3   7   8         21.09         16.77         4.60 o                         
   4   7   8         80.05         86.98        10.26 o                         
   5   7   8          9.37          8.51         3.52 o                         
   6   7   8         18.64         26.57         7.55 o                         
   7   7   8         58.08         64.98        11.76 o                         
   8   7   8          8.86         -3.91        18.37 o                         
  -7   8   8          0.16         -5.59         5.59 o                         
  -6   8   8          5.68         17.10         8.18 o                         
  -5   8   8        111.56        147.21        20.16 o                         
  -4   8   8         13.57         11.64         4.16 o                         
  -3   8   8          9.03          5.88         3.13 o                         
  -2   8   8         18.36         19.41         5.12 o                         
  -1   8   8        129.45        141.20        22.30 o                         
   0   8   8          9.48          4.42         2.11 o                         
   1   8   8          0.21          0.00         1.51 o                         
   2   8   8         13.49          4.80         5.13 o                         
   3   8   8          8.99          7.01         2.83 o                         
   4   8   8        474.28        638.95        41.34 o                         
   5   8   8         66.15         84.75        12.88 o                         
   6   8   8         73.19         90.65        12.95 o                         
   7   8   8          6.38          3.47         3.93 o                         
  -6   9   8         65.34         66.80        50.88 o                         
  -5   9   8          4.10         -0.55         3.87 o                         
  -4   9   8        162.57        207.54        29.15 o                         
  -3   9   8         96.67         97.10        26.32 o                         
  -2   9   8          4.55          1.85         1.76 o                         
  -1   9   8          0.74         -1.40         4.24 o                         
   0   9   8          0.02         -2.30         2.66 o                         
   1   9   8         14.64         22.21        10.31 o                         
   2   9   8         55.37         30.08        11.31 o                         
   3   9   8          1.80          1.72         2.32 o                         
   4   9   8         23.43          6.76         4.22 o                         
   5   9   8         32.04          7.62         4.06 o                         
   6   9   8         55.84         12.69        13.98 o                         
  -3  10   8          0.01          3.25         3.83 o                         
  -2  10   8          3.88          3.08         3.08 o                         
  -1  10   8         47.19          4.87        25.65 o                         
   0  10   8          2.99         -7.05         7.05 o                         
   1  10   8          0.29          1.28         3.17 o                         
   2  10   8         38.89          8.83         6.98 o                         
   3  10   8          0.35          1.48         2.91 o                         
 -13   1   9          9.35          3.96         1.83 o                         
 -12   1   9        224.04        236.22        17.90 o                         
 -11   1   9        158.89        167.65        16.75 o                         
 -10   1   9          1.24          4.53         2.16 o                         
  -9   1   9         70.17         75.89        15.64 o                         
  -8   1   9          4.04          5.27         1.82 o                         
  -7   1   9          0.33         -0.32         1.73 o                         
  -6   1   9         79.86         72.33         5.58 o                         
  -5   1   9        633.56        721.00        16.70 o                         
  -4   1   9         48.14         63.80         4.93 o                         
  -3   1   9        250.95        226.34        10.75 o                         
  -2   1   9       1107.80       1133.95        28.68 o                         
  -1   1   9        164.59        190.18        14.30 o                         
   0   1   9          0.18         -1.90         1.90 o                         
   1   1   9        513.62        448.79        15.83 o                         
   2   1   9        823.54        762.75        31.10 o                         
   3   1   9       1432.55       1421.52        44.45 o                         
   4   1   9        872.36        870.34        15.75 o                         
   5   1   9         17.95         18.58         2.28 o                         
   6   1   9         63.90         46.45         5.14 o                         
   7   1   9        418.49        391.29        16.92 o                         
   8   1   9          2.05          2.87         1.84 o                         
   9   1   9          2.42          6.05         2.91 o                         
  10   1   9         41.24         43.26         8.63 o                         
  11   1   9          8.25         10.50         5.75 o                         
 -13   2   9         30.21          8.81         5.42 o                         
 -12   2   9          2.67          3.38         5.54 o                         
 -11   2   9         53.19         63.21         9.91 o                         
 -10   2   9        230.94        277.51        19.99 o                         
  -9   2   9          0.85          0.73         1.55 o                         
  -8   2   9         44.80         49.42         5.85 o                         
  -7   2   9         41.61         44.44         5.15 o                         
  -6   2   9        223.29        235.89         9.85 o                         
  -5   2   9       1341.47       1425.32        22.61 o                         
  -4   2   9         48.95         51.77         4.10 o                         
  -3   2   9        239.32        234.40         9.55 o                         
  -2   2   9        301.78        311.91        13.48 o                         
  -1   2   9       1357.34       1331.87        21.47 o                         
   0   2   9        266.51        271.91        10.65 o                         
   1   2   9         99.95         88.39         6.88 o                         
   2   2   9        967.87        943.03        30.15 o                         
   3   2   9        173.12        204.47        10.85 o                         
   4   2   9        121.23         98.67         4.49 o                         
   5   2   9         86.19         86.84         7.48 o                         
   6   2   9         49.79         44.11         5.32 o                         
   7   2   9          0.51         -0.41         2.97 o                         
   8   2   9        215.61        230.60        16.42 o                         
   9   2   9        118.74        129.96        12.74 o                         
  10   2   9         15.75         10.79         4.71 o                         
  11   2   9          5.54          2.84         2.68 o                         
  12   2   9          3.79          1.74         8.52 o                         
 -12   3   9         13.34          8.77        12.01 o                         
 -11   3   9          9.15         14.06         7.49 o                         
 -10   3   9        176.77        259.71        27.25 o                         
  -9   3   9         18.99         14.42         3.66 o                         
  -8   3   9        243.86        254.50        22.57 o                         
  -7   3   9        178.70        203.29         9.22 o                         
  -6   3   9          0.11         -0.90         2.18 o                         
  -5   3   9        184.42        203.54         7.66 o                         
  -4   3   9         11.08         11.58         1.74 o                         
  -3   3   9       1140.35       1116.75        14.85 o                         
  -2   3   9       1108.17        996.01        17.96 o                         
  -1   3   9        458.43        461.63        11.64 o                         
   0   3   9          0.48          3.35         1.53 o                         
   1   3   9         21.25         45.02         3.04 o                         
   2   3   9        451.99        452.35        11.97 o                         
   3   3   9        204.16        197.51        10.60 o                         
   4   3   9         64.54         58.02         5.72 o                         
   5   3   9        836.92        828.79        24.40 o                         
   6   3   9         10.19          6.00         3.46 o                         
   7   3   9        390.31        404.43        20.96 o                         
   8   3   9        190.18        205.67        15.82 o                         
   9   3   9         24.53         40.97         7.37 o                         
  10   3   9        205.29        229.74        24.84 o                         
  11   3   9         11.22          9.30         4.45 o                         
 -11   4   9          4.18         19.76         8.19 o                         
 -10   4   9         16.05         23.89         8.20 o                         
  -9   4   9         20.27         19.10         8.47 o                         
  -8   4   9         45.91         57.69        11.60 o                         
  -7   4   9          0.15         -1.83         1.83 o                         
  -6   4   9         27.66         38.69         7.03 o                         
  -5   4   9         69.58         73.23         7.15 o                         
  -4   4   9          0.05          0.74         1.13 o                         
  -3   4   9        718.18        745.83        18.66 o                         
  -2   4   9        275.12        290.13         9.34 o                         
  -1   4   9         66.93         68.26         4.28 o                         
   0   4   9        452.04        440.52         9.98 o                         
   1   4   9         24.77         28.52         2.94 o                         
   2   4   9        105.22         97.11         5.40 o                         
   3   4   9        259.58        269.80        12.55 o                         
   4   4   9          6.91          7.86         2.14 o                         
   5   4   9        206.84        210.93        13.44 o                         
   6   4   9         18.65         12.04         2.97 o                         
   7   4   9         13.66         17.94         4.21 o                         
   8   4   9         12.23          6.60         3.76 o                         
   9   4   9         43.58         42.46         9.81 o                         
  10   4   9          0.57         -3.45         5.39 o                         
  11   4   9          0.34          5.89         2.47 o                         
 -10   5   9        112.00        162.88        23.17 o                         
  -9   5   9          7.88          5.09         8.66 o                         
  -8   5   9         50.20         58.18        12.97 o                         
  -7   5   9        694.24        876.72        48.18 o                         
  -6   5   9         80.27         70.47         9.32 o                         
  -5   5   9         23.26         22.64         3.87 o                         
  -4   5   9       1163.60       1268.92        26.35 o                         
  -3   5   9         87.42        114.58        12.86 o                         
  -2   5   9        490.26        468.93        11.56 o                         
  -1   5   9        752.48        783.08        17.19 o                         
   0   5   9          7.59          7.11         1.45 o                         
   1   5   9        237.66        236.08         9.05 o                         
   2   5   9        739.25        840.94        18.34 o                         
   3   5   9          4.78          3.64         1.15 o                         
   4   5   9        120.82        115.19        10.52 o                         
   5   5   9        218.88        222.45        13.93 o                         
   6   5   9        300.60        304.60        39.65 o                         
   7   5   9         20.34         17.50         5.48 o                         
   8   5   9        124.39        150.75        17.66 o                         
   9   5   9        199.90        266.60        25.96 o                         
  10   5   9         53.29         28.43        12.21 o                         
  -9   6   9         57.41         94.35        17.80 o                         
  -8   6   9         17.96         21.23         7.41 o                         
  -7   6   9        242.14        285.78        28.62 o                         
  -6   6   9         36.38         29.32        20.26 o                         
  -5   6   9        100.77         91.95         8.87 o                         
  -4   6   9        391.97        404.60        27.69 o                         
  -3   6   9          0.25         -0.99         1.08 o                         
  -2   6   9        526.94        607.75        19.69 o                         
  -1   6   9          2.69          1.04         1.58 o                         
   0   6   9          5.26          2.85         1.08 o                         
   1   6   9         49.81         56.30         6.01 o                         
   2   6   9         61.12         57.69         5.43 o                         
   3   6   9        305.62        307.70        12.81 o                         
   4   6   9        356.16        358.13        29.33 o                         
   5   6   9          8.06          8.68         2.51 o                         
   6   6   9         72.84        106.09        13.65 o                         
   7   6   9          0.01          2.61         2.29 o                         
   8   6   9          0.24         -3.91         3.91 o                         
   9   6   9          0.26          2.04         6.99 o                         
  -8   7   9         19.11         35.90        10.43 o                         
  -7   7   9          0.12         -2.23         8.67 o                         
  -6   7   9        168.85        229.82        25.50 o                         
  -5   7   9          9.81          4.18         2.91 o                         
  -4   7   9        379.63        448.42        20.23 o                         
  -3   7   9        109.46        127.30        10.45 o                         
  -2   7   9         58.02         67.34         8.83 o                         
  -1   7   9         79.70         67.74         7.98 o                         
   0   7   9          9.91          7.85         2.58 o                         
   1   7   9        279.89        296.77        24.93 o                         
   2   7   9         66.00         70.80         7.95 o                         
   3   7   9          6.32          6.16         4.75 o                         
   4   7   9        560.19        507.57        47.79 o                         
   5   7   9          3.32          2.94         1.74 o                         
   6   7   9        134.00        171.44        18.47 o                         
   7   7   9        204.68        255.11        23.40 o                         
   8   7   9          6.74         26.43        14.32 o                         
  -7   8   9          5.50         -1.64         2.22 o                         
  -6   8   9          0.09          2.06         4.97 o                         
  -5   8   9          0.09         -0.98         0.98 o                         
  -4   8   9          2.07          6.29         5.30 o                         
  -3   8   9          6.97          5.21         2.58 o                         
  -2   8   9        122.84        160.75        14.02 o                         
  -1   8   9          0.56         -0.74         2.37 o                         
   0   8   9          6.24         -0.01         2.23 o                         
   1   8   9          0.08          1.06         3.19 o                         
   2   8   9         24.40         19.60         5.19 o                         
   3   8   9          5.32          1.19         1.97 o                         
   4   8   9         84.86         77.67        14.63 o                         
   5   8   9         47.19         43.69         9.45 o                         
   6   8   9          8.05          5.57         4.22 o                         
   7   8   9         11.58         -4.82         4.82 o                         
  -6   9   9          5.52          1.56         3.41 o                         
  -5   9   9          1.43          2.92         6.47 o                         
  -4   9   9         12.59         31.88        15.54 o                         
  -3   9   9          7.40         19.22        11.06 o                         
  -2   9   9          0.52          0.39         3.95 o                         
  -1   9   9          7.88          1.12         2.96 o                         
   0   9   9          0.26          1.79         3.59 o                         
   1   9   9          4.18          0.44         1.85 o                         
   2   9   9          1.08          3.35         2.12 o                         
   3   9   9          1.61          1.75         3.75 o                         
   4   9   9         54.81         23.73        10.73 o                         
   5   9   9         19.99          4.38         3.41 o                         
   6   9   9          0.70          0.73         1.65 o                         
  -3  10   9          4.45          4.85         7.22 o                         
  -2  10   9         61.00        102.69        28.22 o                         
  -1  10   9          6.13          4.63         7.73 o                         
   0  10   9          1.00         -1.08         2.60 o                         
   1  10   9          2.27          5.01         8.11 o                         
   2  10   9          0.55          0.02         1.41 o                         
   3  10   9         20.90          6.12        10.88 o                         
 -13   0  10        230.20        172.50       117.27 o                         
 -12   0  10          6.83          2.32         3.24 o                         
 -11   0  10        144.88        192.04        29.70 o                         
 -10   0  10       1298.14       1449.34        77.05 o                         
  -9   0  10         15.03         23.44        10.39 o                         
  -8   0  10        366.33        375.21        54.38 o                         
  -7   0  10        289.27        274.35        28.12 o                         
  -6   0  10         23.55         28.80         5.13 o                         
  -5   0  10       3666.93       3662.78        53.04 o                         
  -4   0  10        762.96        746.52        29.91 o                         
  -3   0  10        435.99        349.61        19.61 o                         
  -2   0  10       1762.37       1551.40        41.12 o                         
  -1   0  10      12788.47      13338.67       185.15 o                         
   0   0  10         82.79         59.43        12.40 o                         
   1   0  10        675.50        502.78        35.64 o                         
   2   0  10       3428.82       3268.20        95.81 o                         
   3   0  10         42.98         26.39         9.17 o                         
   4   0  10       3658.23       3548.56        56.02 o                         
   5   0  10        813.41        803.70        24.84 o                         
   6   0  10         12.25         11.62         3.51 o                         
   7   0  10        576.41        620.82        31.45 o                         
   8   0  10        978.41       1061.76        43.10 o                         
   9   0  10        212.68        247.56        39.13 o                         
  10   0  10        392.55        468.91        55.84 o                         
  11   0  10        216.40        305.33        48.17 o                         
 -13   1  10          0.09          5.38         2.89 o                         
 -12   1  10         61.30         50.39         9.93 o                         
 -11   1  10         37.93         46.73         8.53 o                         
 -10   1  10          0.78          2.80         3.94 o                         
  -9   1  10        288.87        280.26        22.37 o                         
  -8   1  10         73.18         75.85        12.29 o                         
  -7   1  10          4.74          2.77         1.60 o                         
  -6   1  10        455.12        487.34        14.00 o                         
  -5   1  10         30.71         29.81         3.82 o                         
  -4   1  10        116.86        113.00         7.43 o                         
  -3   1  10          3.52          3.94         1.42 o                         
  -2   1  10        202.07        230.95        13.49 o                         
  -1   1  10        232.74        239.78        16.71 o                         
   0   1  10         17.59         21.40         3.93 o                         
   1   1  10         41.23         40.38         6.75 o                         
   2   1  10        358.29        379.75        22.33 o                         
   3   1  10         39.57         44.44         6.46 o                         
   4   1  10         99.55         96.13         5.91 o                         
   5   1  10         49.14         45.73         4.26 o                         
   6   1  10        112.69         94.58         5.76 o                         
   7   1  10        199.19        178.61        11.61 o                         
   8   1  10         34.01         35.53         5.65 o                         
   9   1  10         16.23         11.74         6.79 o                         
  10   1  10         28.02         35.22         8.47 o                         
  11   1  10          3.39         10.06         9.16 o                         
 -13   2  10          0.33          0.95         4.12 o                         
 -12   2  10          5.42          3.73         2.77 o                         
 -11   2  10        109.45        131.62        19.53 o                         
 -10   2  10        228.27        276.55        20.23 o                         
  -9   2  10         10.66         10.49         3.98 o                         
  -8   2  10         68.22         69.38         7.01 o                         
  -7   2  10        360.91        353.49        16.43 o                         
  -6   2  10        111.53        108.96         7.83 o                         
  -5   2  10         85.08         85.65         5.77 o                         
  -4   2  10        202.72        201.77         8.45 o                         
  -3   2  10        121.47        103.72         6.21 o                         
  -2   2  10        196.19        194.66        11.01 o                         
  -1   2  10       1355.75       1232.27        27.77 o                         
   0   2  10        532.98        445.07        31.81 o                         
   1   2  10        217.15        176.85        14.79 o                         
   2   2  10       1304.46       1177.74        40.74 o                         
   3   2  10        366.98        353.08        14.80 o                         
   4   2  10        428.54        409.61        10.56 o                         
   5   2  10        504.57        519.54        21.54 o                         
   6   2  10         37.02         45.52         5.85 o                         
   7   2  10          7.04         13.64         3.42 o                         
   8   2  10        233.27        258.74        17.63 o                         
   9   2  10        254.21        305.61        19.94 o                         
  10   2  10        126.79        166.13        15.43 o                         
  11   2  10        151.51        158.83        32.16 o                         
 -12   3  10         47.06         34.39        15.21 o                         
 -11   3  10          8.08          0.25         5.82 o                         
 -10   3  10         26.27         39.06        11.25 o                         
  -9   3  10          7.87          7.50         2.12 o                         
  -8   3  10         12.84          9.03         3.40 o                         
  -7   3  10          3.89          4.81         1.82 o                         
  -6   3  10        390.05        420.11        13.89 o                         
  -5   3  10         10.87         15.31         1.84 o                         
  -4   3  10         18.17         14.14         1.56 o                         
  -3   3  10         80.85         69.57         3.93 o                         
  -2   3  10        121.28        115.21         7.00 o                         
  -1   3  10         32.74         39.32         3.94 o                         
   0   3  10         30.87         28.00         3.08 o                         
   1   3  10        119.99        129.85         7.19 o                         
   2   3  10         70.92         75.77         4.02 o                         
   3   3  10        435.70        445.15        18.34 o                         
   4   3  10        308.42        305.10        14.45 o                         
   5   3  10          9.55          7.54         2.52 o                         
   6   3  10        190.36        192.98        14.08 o                         
   7   3  10         48.09         43.58         7.21 o                         
   8   3  10          0.01         -0.88         2.40 o                         
   9   3  10          1.28          0.36         1.49 o                         
  10   3  10          9.01          5.35         3.69 o                         
  11   3  10         68.49         30.65         8.43 o                         
 -11   4  10         87.93        100.00        18.75 o                         
 -10   4  10         18.44         20.39         8.35 o                         
  -9   4  10          0.01          0.36         3.77 o                         
  -8   4  10         28.96         25.25         8.55 o                         
  -7   4  10          5.53          0.23         3.33 o                         
  -6   4  10        138.23        147.09        11.75 o                         
  -5   4  10          0.32          1.74         1.98 o                         
  -4   4  10         29.47         33.82         4.42 o                         
  -3   4  10        104.00        107.04         7.28 o                         
  -2   4  10        201.57        171.87         7.86 o                         
  -1   4  10        111.93        110.89         6.09 o                         
   0   4  10        207.40        209.84         7.71 o                         
   1   4  10          6.96          5.51         1.33 o                         
   2   4  10         22.18         35.86         3.33 o                         
   3   4  10        144.51        161.83        10.88 o                         
   4   4  10        309.37        366.38        27.60 o                         
   5   4  10        312.02        337.46        20.39 o                         
   6   4  10          0.12         -3.98         3.98 o                         
   7   4  10         18.51         14.67         4.27 o                         
   8   4  10         21.50         21.02         5.12 o                         
   9   4  10         17.19         16.45         6.91 o                         
  10   4  10          0.07          9.02         6.57 o                         
  11   4  10         74.11         25.42        14.23 o                         
 -10   5  10         15.68         15.23         6.26 o                         
  -9   5  10        389.10        448.11        37.47 o                         
  -8   5  10        272.09        332.61        30.94 o                         
  -7   5  10         18.48         17.13         6.97 o                         
  -6   5  10        163.32        157.18        18.57 o                         
  -5   5  10        623.58        654.26        40.28 o                         
  -4   5  10       1865.59       2116.10        54.03 o                         
  -3   5  10        153.21        170.46         9.50 o                         
  -2   5  10       1913.93       2028.73        26.95 o                         
  -1   5  10        233.20        242.15        10.14 o                         
   0   5  10         41.26         46.51         3.90 o                         
   1   5  10          8.27          8.89         1.95 o                         
   2   5  10        453.62        497.95        14.89 o                         
   3   5  10         57.52         56.28         6.36 o                         
   4   5  10         22.66         22.46         4.79 o                         
   5   5  10         31.72         26.38         4.88 o                         
   6   5  10         54.66         47.70         9.16 o                         
   7   5  10         15.16         13.76         5.10 o                         
   8   5  10          9.09          0.00         5.58 o                         
   9   5  10          1.02          3.01         5.26 o                         
  10   5  10         19.65          9.13        10.31 o                         
  -9   6  10          0.42         -3.29         3.29 o                         
  -8   6  10         96.16        112.19        18.49 o                         
  -7   6  10          6.36         10.39         4.11 o                         
  -6   6  10          0.16          2.76         2.69 o                         
  -5   6  10         11.95          6.35         3.22 o                         
  -4   6  10         17.38         15.26         3.16 o                         
  -3   6  10        223.42        230.05        15.52 o                         
  -2   6  10         19.09         20.82         2.60 o                         
  -1   6  10          2.92          2.74         1.56 o                         
   0   6  10         23.44         25.09         3.01 o                         
   1   6  10          1.06          1.15         0.98 o                         
   2   6  10        292.90        309.99        13.33 o                         
   3   6  10         47.70         50.38         6.08 o                         
   4   6  10         72.01         71.10        11.88 o                         
   5   6  10          3.09          0.27         1.92 o                         
   6   6  10         22.34         28.12         7.54 o                         
   7   6  10          5.60          4.59         4.87 o                         
   8   6  10          4.84         -0.36         2.64 o                         
  -8   7  10          4.71          0.17         3.14 o                         
  -7   7  10         12.66         21.53         8.02 o                         
  -6   7  10          1.44          0.51         7.77 o                         
  -5   7  10         42.12         46.18         7.83 o                         
  -4   7  10         10.99         11.17         3.14 o                         
  -3   7  10          0.18         -1.02         1.93 o                         
  -2   7  10         93.68        112.17         9.49 o                         
  -1   7  10         28.74         32.61         5.07 o                         
   0   7  10          1.17          0.97         1.37 o                         
   1   7  10         22.70         23.91         4.43 o                         
   2   7  10         16.18         15.68         4.82 o                         
   3   7  10         52.94         53.93         8.97 o                         
   4   7  10        180.28        187.90        25.16 o                         
   5   7  10         52.42         56.02         8.47 o                         
   6   7  10          0.35          1.86         4.24 o                         
   7   7  10         37.68         36.76         8.79 o                         
  -7   8  10          8.49         17.32         8.51 o                         
  -6   8  10         24.88         30.89        13.30 o                         
  -5   8  10          0.24          2.75         6.94 o                         
  -4   8  10         60.70         94.24        17.07 o                         
  -3   8  10         10.55         17.21         5.12 o                         
  -2   8  10        408.47        494.10        25.25 o                         
  -1   8  10          1.26          5.27         4.05 o                         
   0   8  10          3.78          4.94         1.98 o                         
   1   8  10         15.94          8.27         4.06 o                         
   2   8  10         20.29         11.19         7.06 o                         
   3   8  10        275.87        170.13        49.46 o                         
   4   8  10         11.89          6.27         3.50 o                         
   5   8  10          0.30          1.99         2.63 o                         
   6   8  10          7.66          2.83         2.98 o                         
   7   8  10         10.75          9.68        13.13 o                         
  -6   9  10          8.27         -3.80         8.20 o                         
  -5   9  10          3.08         12.63         6.79 o                         
  -4   9  10         69.29         95.62        56.08 o                         
  -3   9  10          1.07         -3.46         8.32 o                         
  -2   9  10         15.67         25.05        14.05 o                         
  -1   9  10          0.09          8.75        10.12 o                         
   0   9  10          1.80          5.32         3.80 o                         
   1   9  10         33.86         29.65        11.91 o                         
   2   9  10          2.31          2.74         2.59 o                         
   3   9  10         10.28          6.14         3.02 o                         
   4   9  10         47.17          7.97         4.58 o                         
   5   9  10          3.81         -2.47         4.95 o                         
   6   9  10         16.44          8.97        13.16 o                         
  -2  10  10          0.28          3.89         4.70 o                         
  -1  10  10          7.25          4.40         2.42 o                         
   0  10  10         89.85        109.63        27.63 o                         
   1  10  10         10.97          9.30        12.56 o                         
   2  10  10         10.75          2.94         8.38 o                         
   3  10  10        111.64         27.51         9.72 o                         
 -13   1  11          0.12          7.67         6.25 o                         
 -12   1  11         61.24         65.47        19.31 o                         
 -11   1  11          0.20          1.95         4.21 o                         
 -10   1  11          0.29          1.69         3.44 o                         
  -9   1  11        546.81        648.39        34.22 o                         
  -8   1  11          0.03         -1.06         2.94 o                         
  -7   1  11         50.90         50.71         5.80 o                         
  -6   1  11          0.06         -1.36         1.36 o                         
  -5   1  11        208.30        224.00         9.82 o                         
  -4   1  11         48.56         44.00         4.75 o                         
  -3   1  11         27.87         42.18         4.48 o                         
  -2   1  11        557.76        537.98        21.70 o                         
  -1   1  11          0.13         -1.41         4.74 o                         
   0   1  11         51.09         66.62         9.13 o                         
   1   1  11        696.48        721.47        32.01 o                         
   2   1  11         13.23         11.76         2.67 o                         
   3   1  11         60.60         66.14         7.62 o                         
   4   1  11        390.88        400.47        16.24 o                         
   5   1  11        296.23        284.79        13.43 o                         
   6   1  11         93.83         89.17         5.97 o                         
   7   1  11          0.59          3.07         1.97 o                         
   8   1  11          0.18         -1.42         2.66 o                         
   9   1  11         29.80         28.16         7.06 o                         
  10   1  11          0.01         -2.67         4.12 o                         
  11   1  11         24.61         31.38        13.93 o                         
 -13   2  11          0.73         -7.94         7.94 o                         
 -12   2  11         78.65         57.41        32.87 o                         
 -11   2  11         60.31         73.89        14.64 o                         
 -10   2  11         15.74         16.71         4.98 o                         
  -9   2  11        152.55        182.87        15.24 o                         
  -8   2  11         13.91         12.48         2.89 o                         
  -7   2  11         19.00         17.29         4.04 o                         
  -6   2  11         31.09         26.79         3.74 o                         
  -5   2  11         68.66         71.44         5.52 o                         
  -4   2  11          0.03          0.02         0.74 o                         
  -3   2  11        642.70        613.44        16.03 o                         
  -2   2  11          3.42          3.02         1.91 o                         
  -1   2  11       1458.09       1495.50        27.74 o                         
   0   2  11         62.13         59.43         6.25 o                         
   1   2  11         14.08          4.49         1.72 o                         
   2   2  11          9.29          6.36         1.72 o                         
   3   2  11         60.23         53.56         6.72 o                         
   4   2  11       1880.61       1967.39        20.92 o                         
   5   2  11         12.96         13.23         3.06 o                         
   6   2  11          3.00          4.28         2.13 o                         
   7   2  11        185.82        185.13        14.56 o                         
   8   2  11         41.08         30.61         6.35 o                         
   9   2  11         13.62         12.69         3.44 o                         
  10   2  11         68.16         68.28        10.01 o                         
  11   2  11          0.59        -10.85        10.85 o                         
 -12   3  11          5.76         10.38        13.61 o                         
 -11   3  11          9.39          9.52         5.58 o                         
 -10   3  11         74.54        108.32        17.98 o                         
  -9   3  11        351.44        425.01        21.75 o                         
  -8   3  11         67.96         76.55         8.93 o                         
  -7   3  11        173.59        217.04        13.06 o                         
  -6   3  11        114.22        110.45         7.25 o                         
  -5   3  11        175.76        168.58         8.30 o                         
  -4   3  11       1337.02       1392.06        18.40 o                         
  -3   3  11        724.99        706.69        13.63 o                         
  -2   3  11         12.50         22.12         2.88 o                         
  -1   3  11        214.12        217.55         9.49 o                         
   0   3  11        373.54        358.87        13.03 o                         
   1   3  11        184.87        182.56        10.13 o                         
   2   3  11       1179.81       1205.50        22.87 o                         
   3   3  11        120.31        106.82         5.64 o                         
   4   3  11        606.75        588.14        22.96 o                         
   5   3  11        399.89        416.36        23.79 o                         
   6   3  11        127.61        124.80        11.71 o                         
   7   3  11          1.61         -2.51         2.78 o                         
   8   3  11        254.69        293.25        19.25 o                         
   9   3  11         66.73         69.39         9.45 o                         
  10   3  11         13.98          3.40        13.68 o                         
  11   3  11         60.63         18.66        12.20 o                         
 -11   4  11          0.01          9.64         6.51 o                         
 -10   4  11         36.09         53.91        13.14 o                         
  -9   4  11         53.19         59.57        13.60 o                         
  -8   4  11         51.41         73.93        14.35 o                         
  -7   4  11        149.89        168.04        21.43 o                         
  -6   4  11          7.22          7.21         2.14 o                         
  -5   4  11         56.12         65.59         7.69 o                         
  -4   4  11         68.16         67.54         6.32 o                         
  -3   4  11         19.72         20.05         1.84 o                         
  -2   4  11          0.80          3.59         0.96 o                         
  -1   4  11        775.21        792.81        17.02 o                         
   0   4  11         60.49         56.04         4.40 o                         
   1   4  11        179.23        181.06         9.27 o                         
   2   4  11       1788.83       1907.56        31.97 o                         
   3   4  11         32.86         31.00         4.45 o                         
   4   4  11          1.27          2.50         1.62 o                         
   5   4  11        467.59        470.10        24.91 o                         
   6   4  11         79.96         81.71         9.40 o                         
   7   4  11         21.44         13.85         5.63 o                         
   8   4  11        135.02        127.15        15.00 o                         
   9   4  11          7.24          9.42         5.74 o                         
  10   4  11         52.47         32.09        13.75 o                         
 -10   5  11        172.69        230.24        27.81 o                         
  -9   5  11         56.93         98.98        17.43 o                         
  -8   5  11          0.25         -1.52         2.03 o                         
  -7   5  11        305.16        379.19        32.16 o                         
  -6   5  11        290.39        379.51        23.14 o                         
  -5   5  11          0.10          1.30         2.41 o                         
  -4   5  11       1405.82       1471.98        52.95 o                         
  -3   5  11        328.56        350.86        14.10 o                         
  -2   5  11        100.59        112.23         6.17 o                         
  -1   5  11        551.30        576.62        16.05 o                         
   0   5  11         58.70         64.88         5.24 o                         
   1   5  11         38.38         41.31         4.08 o                         
   2   5  11        494.23        536.14        17.25 o                         
   3   5  11        571.40        606.14        22.29 o                         
   4   5  11        220.86        235.89        16.19 o                         
   5   5  11        433.46        459.95        44.52 o                         
   6   5  11        117.00        114.86        11.84 o                         
   7   5  11         71.91         57.74        17.21 o                         
   8   5  11         49.65         68.12        11.31 o                         
   9   5  11        148.47        174.57        33.39 o                         
  -9   6  11          1.61         -3.81         3.81 o                         
  -8   6  11         45.17         58.19        13.06 o                         
  -7   6  11         28.49         32.16         9.70 o                         
  -6   6  11          3.13          0.21         3.64 o                         
  -5   6  11         24.83         29.90         5.70 o                         
  -4   6  11         19.45         19.82         5.79 o                         
  -3   6  11         96.11         86.97         8.20 o                         
  -2   6  11        388.82        408.91        21.13 o                         
  -1   6  11         20.31         11.63         3.67 o                         
   0   6  11         26.50         22.23         3.82 o                         
   1   6  11         30.93         26.54         2.92 o                         
   2   6  11          7.96         11.10         3.33 o                         
   3   6  11         87.36         85.34         8.02 o                         
   4   6  11         12.11         10.95         3.50 o                         
   5   6  11          2.31         -2.51         2.68 o                         
   6   6  11         18.32         20.35         5.72 o                         
   7   6  11         45.57         47.14        10.15 o                         
   8   6  11          9.09         12.23         7.90 o                         
  -8   7  11         19.13         14.97         5.92 o                         
  -7   7  11         23.36         21.22         7.06 o                         
  -6   7  11         15.69         16.34         6.16 o                         
  -5   7  11        161.77        204.41        17.03 o                         
  -4   7  11         77.31         89.89        11.74 o                         
  -3   7  11          1.25         -0.99         1.19 o                         
  -2   7  11        209.36        245.79        14.69 o                         
  -1   7  11          7.40          9.85         3.70 o                         
   0   7  11         24.42         19.34         5.72 o                         
   1   7  11         16.63         13.68         3.35 o                         
   2   7  11          0.98          1.66         3.37 o                         
   3   7  11        119.79        121.45        19.23 o                         
   4   7  11          0.31          4.81         4.22 o                         
   5   7  11         10.75         13.18         5.46 o                         
   6   7  11          2.25          2.83         2.87 o                         
   7   7  11        127.03        126.68        65.10 o                         
  -7   8  11         13.18         12.12         7.48 o                         
  -6   8  11         20.78         40.72        11.21 o                         
  -5   8  11         16.22         14.26         5.96 o                         
  -4   8  11         29.07         45.24        12.79 o                         
  -3   8  11         90.63        114.24        12.31 o                         
  -2   8  11          5.77          6.20         3.34 o                         
  -1   8  11         59.88         89.77        13.51 o                         
   0   8  11         21.74         30.13         7.91 o                         
   1   8  11          5.64          3.95         2.12 o                         
   2   8  11          8.14          6.56         3.77 o                         
   3   8  11         54.74         52.60        12.61 o                         
   4   8  11         37.24         36.25        10.92 o                         
   5   8  11         15.04          8.76         2.17 o                         
   6   8  11          4.39          1.52         2.75 o                         
   7   8  11         13.70          0.07         7.38 o                         
  -5   9  11          3.72         -7.96         7.96 o                         
  -4   9  11          0.90          3.48         4.04 o                         
  -3   9  11          6.81         10.83         8.86 o                         
  -2   9  11          0.22         17.81        10.49 o                         
  -1   9  11          0.74          6.96         7.11 o                         
   0   9  11         29.51         33.73        14.51 o                         
   1   9  11         18.98         17.75        10.52 o                         
   2   9  11          6.01          8.79         3.97 o                         
   3   9  11         13.23         10.80         7.31 o                         
   4   9  11         12.03         -3.67         3.67 o                         
   5   9  11          8.18         -0.99         2.81 o                         
  -1  10  11          0.14          7.18         7.03 o                         
   0  10  11          7.67          0.07        10.07 o                         
   1  10  11         22.39         18.91        10.00 o                         
   2  10  11          0.28         -4.28         5.37 o                         
   3  10  11          3.11          1.70         1.95 o                         
 -12   0  12         14.61         15.37         7.08 o                         
 -11   0  12         14.60         16.88         9.54 o                         
 -10   0  12         81.75        118.32        22.55 o                         
  -9   0  12         41.94         47.50        13.87 o                         
  -8   0  12        141.08        130.19        37.52 o                         
  -7   0  12         69.94         60.33         9.30 o                         
  -6   0  12        152.90        154.01        15.62 o                         
  -5   0  12          1.94          4.79         1.22 o                         
  -4   0  12        234.10        227.66        15.15 o                         
  -3   0  12        216.45        226.45        17.73 o                         
  -2   0  12       1148.48       1056.50        37.42 o                         
  -1   0  12         73.08        113.17        18.11 o                         
   0   0  12        227.92        164.88        22.14 o                         
   1   0  12         33.76         20.71         5.39 o                         
   2   0  12       1757.00       1763.23        44.28 o                         
   3   0  12        987.23       1095.80        57.68 o                         
   4   0  12        592.05        615.30        29.15 o                         
   5   0  12        330.81        357.97        22.61 o                         
   6   0  12        223.47        256.02        19.58 o                         
   7   0  12          2.56          3.63         4.64 o                         
   8   0  12        575.56        689.89        35.24 o                         
   9   0  12         68.33         80.02        22.42 o                         
  10   0  12         18.81         34.49        16.49 o                         
 -13   1  12         53.98         -2.87         9.16 o                         
 -12   1  12         18.50          6.83        14.92 o                         
 -11   1  12          0.45          0.46         3.24 o                         
 -10   1  12        202.93        239.67        21.99 o                         
  -9   1  12          1.21          1.73         2.08 o                         
  -8   1  12         21.93         21.48         4.47 o                         
  -7   1  12        162.58        160.29        13.23 o                         
  -6   1  12        301.99        323.02        15.73 o                         
  -5   1  12        673.46        700.65        19.22 o                         
  -4   1  12        509.42        506.70        15.78 o                         
  -3   1  12        157.05        168.52         9.59 o                         
  -2   1  12        388.13        338.53        18.07 o                         
  -1   1  12        568.88        582.67        23.78 o                         
   0   1  12          1.37          3.44         1.55 o                         
   1   1  12        196.16        207.35        12.36 o                         
   2   1  12          4.01          5.42         1.53 o                         
   3   1  12        193.26        192.40        13.24 o                         
   4   1  12       1909.99       1888.48        70.63 o                         
   5   1  12        326.57        331.69        12.37 o                         
   6   1  12          3.53         -0.81         1.72 o                         
   7   1  12          3.98          5.01         1.03 o                         
   8   1  12         92.82        107.06        12.88 o                         
   9   1  12         70.87         79.51        11.55 o                         
  10   1  12        122.81        200.66        25.14 o                         
 -12   2  12        266.19        122.61        28.92 o                         
 -11   2  12         87.11        116.49        19.47 o                         
 -10   2  12         22.86         24.06         6.59 o                         
  -9   2  12        320.08        373.44        22.13 o                         
  -8   2  12         22.39         25.20         6.11 o                         
  -7   2  12          7.98         11.66         6.11 o                         
  -6   2  12        906.76        969.90        29.68 o                         
  -5   2  12         22.56         22.17         3.87 o                         
  -4   2  12        358.19        354.16        13.01 o                         
  -3   2  12       2776.96       2737.72        39.96 o                         
  -2   2  12         47.93         56.21         5.84 o                         
  -1   2  12         82.38         71.55         5.78 o                         
   0   2  12        591.56        542.35        20.23 o                         
   1   2  12         88.59         95.17         7.48 o                         
   2   2  12         88.84         78.41         7.20 o                         
   3   2  12        257.84        244.81        22.44 o                         
   4   2  12        202.35        208.26         9.02 o                         
   5   2  12         10.00          8.43         1.50 o                         
   6   2  12        127.36        130.13        11.46 o                         
   7   2  12        261.73        268.74        17.99 o                         
   8   2  12         48.57         50.88         8.34 o                         
   9   2  12        156.57        188.92        18.41 o                         
  10   2  12         27.17         39.98        14.95 o                         
  11   2  12         12.66         19.69        13.44 o                         
 -12   3  12         11.46          3.47         6.83 o                         
 -11   3  12         54.02         60.81        14.33 o                         
 -10   3  12          0.84          4.51         4.35 o                         
  -9   3  12         37.26         34.26         9.96 o                         
  -8   3  12          9.76          6.34         4.42 o                         
  -7   3  12          6.06          3.66         2.32 o                         
  -6   3  12        426.23        477.12        18.01 o                         
  -5   3  12        127.78        132.34         8.57 o                         
  -4   3  12         25.95         35.82         3.13 o                         
  -3   3  12          0.46          1.86         1.36 o                         
  -2   3  12         87.23         82.85         6.24 o                         
  -1   3  12        141.91        135.68         7.29 o                         
   0   3  12          0.03         -0.26         0.93 o                         
   1   3  12        137.73        147.94         7.88 o                         
   2   3  12         66.39         72.72         5.44 o                         
   3   3  12        222.80        221.23        16.06 o                         
   4   3  12        293.98        289.02        19.14 o                         
   5   3  12        711.58        699.21        31.86 o                         
   6   3  12         19.47         18.80         4.21 o                         
   7   3  12         36.50         32.06         5.99 o                         
   8   3  12         32.70         37.67         6.51 o                         
   9   3  12         49.80         48.58         7.81 o                         
  10   3  12         71.98         29.67         9.12 o                         
 -11   4  12          0.07         -3.00         3.00 o                         
 -10   4  12          3.20          4.91         4.10 o                         
  -9   4  12          0.34          3.72         3.99 o                         
  -8   4  12         58.69         70.97        14.34 o                         
  -7   4  12         20.93         21.26         7.66 o                         
  -6   4  12         14.19         14.47         4.37 o                         
  -5   4  12        787.37        851.84        28.92 o                         
  -4   4  12        114.63        131.53         8.86 o                         
  -3   4  12         50.01         49.48         3.35 o                         
  -2   4  12        635.63        661.69        15.21 o                         
  -1   4  12          0.03          0.27         0.79 o                         
   0   4  12         57.23         51.92         4.55 o                         
   1   4  12        300.65        319.14        11.72 o                         
   2   4  12        443.46        505.64        16.41 o                         
   3   4  12        174.92        171.15        12.48 o                         
   4   4  12        353.86        389.95        22.54 o                         
   5   4  12         18.35         11.07         3.75 o                         
   6   4  12         58.88         77.30         9.23 o                         
   7   4  12         10.80          7.18         3.17 o                         
   8   4  12         14.04         15.95         4.76 o                         
   9   4  12         25.74         10.45         9.82 o                         
  10   4  12          7.54          1.69         4.94 o                         
 -10   5  12         40.25         43.45        24.14 o                         
  -9   5  12          5.08          7.99         5.35 o                         
  -8   5  12         47.04         74.66        19.30 o                         
  -7   5  12        199.94        265.65        27.53 o                         
  -6   5  12        213.83        243.10        19.39 o                         
  -5   5  12          4.85          3.31         1.33 o                         
  -4   5  12        184.59        186.87        14.26 o                         
  -3   5  12         49.64         60.93         6.17 o                         
  -2   5  12          7.40          7.82         1.49 o                         
  -1   5  12          5.50          4.48         1.41 o                         
   0   5  12        103.30        106.42         7.70 o                         
   1   5  12         32.78         38.69         4.35 o                         
   2   5  12        210.06        241.00        10.40 o                         
   3   5  12        126.57        130.48        12.90 o                         
   4   5  12         81.78         79.52         9.64 o                         
   5   5  12          9.04          9.20         3.93 o                         
   6   5  12         12.85         10.20         3.49 o                         
   7   5  12         11.02         15.42         5.78 o                         
   8   5  12         13.09         19.17         7.29 o                         
   9   5  12          0.52          5.56         1.82 o                         
  -9   6  12         11.28         10.05         6.18 o                         
  -8   6  12          6.96          4.77        11.87 o                         
  -7   6  12          3.74          3.43         7.39 o                         
  -6   6  12          4.48          6.53         0.99 o                         
  -5   6  12         12.44          5.63         2.06 o                         
  -4   6  12        268.64        357.12        22.39 o                         
  -3   6  12        295.62        333.01        17.94 o                         
  -2   6  12         46.33         51.37         4.04 o                         
  -1   6  12         23.24         22.05         3.53 o                         
   0   6  12         85.87         92.26         8.40 o                         
   1   6  12          0.45          1.41         1.31 o                         
   2   6  12          1.05         -0.09         2.52 o                         
   3   6  12         15.75         19.96         4.05 o                         
   4   6  12        136.85         85.16        24.13 o                         
   5   6  12         40.24         55.92        11.28 o                         
   6   6  12         50.33         68.08        11.79 o                         
   7   6  12         14.29         16.64         6.35 o                         
   8   6  12         62.25         27.57        11.84 o                         
  -8   7  12          0.05          2.06         3.72 o                         
  -7   7  12         16.10         26.79         9.86 o                         
  -6   7  12          0.35         -1.26         1.26 o                         
  -5   7  12         15.76         10.27         7.65 o                         
  -4   7  12        167.60        215.39        18.03 o                         
  -3   7  12         53.12         56.68         8.93 o                         
  -2   7  12          0.04          0.14         2.34 o                         
  -1   7  12         18.27         17.19         5.03 o                         
   0   7  12          4.35          0.25         3.46 o                         
   1   7  12          3.07         -0.08         2.19 o                         
   2   7  12          2.40          3.30         2.56 o                         
   3   7  12        109.99        107.98        17.29 o                         
   4   7  12         24.21         26.12         6.79 o                         
   5   7  12         19.58         17.55         5.66 o                         
   6   7  12         18.34         14.67         3.73 o                         
   7   7  12         15.34         17.35        13.51 o                         
  -7   8  12          1.36          6.09         9.72 o                         
  -6   8  12         22.43         16.19        17.21 o                         
  -5   8  12        224.77        312.34        93.07 o                         
  -4   8  12          4.20          0.47         2.48 o                         
  -3   8  12          0.05          1.51         3.58 o                         
  -2   8  12         30.82         42.07         7.45 o                         
  -1   8  12         33.59         33.18         6.55 o                         
   0   8  12          3.01          5.89         3.76 o                         
   1   8  12         92.38        122.37        17.82 o                         
   2   8  12         28.95         14.58        11.37 o                         
   3   8  12         17.46          9.97         7.83 o                         
   4   8  12          2.31          0.48         0.89 o                         
   5   8  12          9.28         -1.91         3.00 o                         
   6   8  12         52.29         12.84        19.46 o                         
  -5   9  12         24.06          8.19         2.81 o                         
  -4   9  12          7.70          6.82         5.49 o                         
  -3   9  12          6.17         12.57         9.35 o                         
  -2   9  12          0.25        -10.01        10.01 o                         
  -1   9  12         14.98         44.82        18.83 o                         
   0   9  12          3.81         21.42        12.08 o                         
   1   9  12          0.50          6.74         8.22 o                         
   2   9  12          8.08          2.92         2.76 o                         
   3   9  12         84.11         44.29        11.76 o                         
   4   9  12          0.09         -1.51         3.58 o                         
   5   9  12          0.62          0.29         3.02 o                         
 -12   1  13          6.01          1.48         5.29 o                         
 -11   1  13        140.36        139.85        15.35 o                         
 -10   1  13         19.57         22.18         7.05 o                         
  -9   1  13          2.97          0.67         1.73 o                         
  -8   1  13        168.58        177.64        17.49 o                         
  -7   1  13        127.37        134.78        14.40 o                         
  -6   1  13        744.62        815.01        26.28 o                         
  -5   1  13        313.86        311.79        15.66 o                         
  -4   1  13         66.27         66.12         5.88 o                         
  -3   1  13          9.97          7.39         1.50 o                         
  -2   1  13        517.45        522.58        18.42 o                         
  -1   1  13          0.03          1.93         1.80 o                         
   0   1  13          1.00          3.24         1.82 o                         
   1   1  13        317.95        324.13        14.50 o                         
   2   1  13        272.04        277.18        12.89 o                         
   3   1  13        618.40        598.20        34.13 o                         
   4   1  13          0.26          1.77         4.17 o                         
   5   1  13        105.05        102.64         7.17 o                         
   6   1  13         16.00         13.27         2.40 o                         
   7   1  13        111.79        114.02         9.26 o                         
   8   1  13          6.42         16.82         4.92 o                         
   9   1  13          0.91         -5.51         5.51 o                         
  10   1  13         24.53         26.35        13.81 o                         
 -12   2  13          5.94          0.36         5.18 o                         
 -11   2  13          0.91          4.94         3.50 o                         
 -10   2  13         98.55         85.05        16.13 o                         
  -9   2  13        387.52        422.26        26.98 o                         
  -8   2  13         75.18         97.75        12.24 o                         
  -7   2  13        239.65        243.69        16.00 o                         
  -6   2  13        277.57        286.63        16.96 o                         
  -5   2  13        294.08        294.64        14.82 o                         
  -4   2  13          0.72          0.06         1.51 o                         
  -3   2  13        499.42        469.95        15.36 o                         
  -2   2  13         33.74         29.86         3.54 o                         
  -1   2  13         44.67         47.92         5.76 o                         
   0   2  13        260.65        245.93        14.15 o                         
   1   2  13         64.48         64.22         6.44 o                         
   2   2  13        522.23        548.02        21.69 o                         
   3   2  13        116.30        109.59        14.46 o                         
   4   2  13          7.46          8.96         1.86 o                         
   5   2  13          1.51          2.65         0.83 o                         
   6   2  13         77.42         80.03        11.00 o                         
   7   2  13        114.44        140.89        15.16 o                         
   8   2  13         46.25         64.21        10.36 o                         
   9   2  13         75.39         79.11        11.78 o                         
  10   2  13         48.37         47.16        16.71 o                         
 -11   3  13        126.14        129.11        37.57 o                         
 -10   3  13          0.36         -0.12         6.08 o                         
  -9   3  13         90.69        100.78        17.11 o                         
  -8   3  13          2.18          0.68         1.90 o                         
  -7   3  13          6.70          4.63         3.30 o                         
  -6   3  13        443.41        494.04        19.40 o                         
  -5   3  13          2.02          1.43         0.86 o                         
  -4   3  13        164.78        177.99         8.05 o                         
  -3   3  13          0.33          3.05         1.69 o                         
  -2   3  13        304.04        296.35        11.41 o                         
  -1   3  13         61.82         59.78         5.63 o                         
   0   3  13         21.45         24.42         3.85 o                         
   1   3  13        760.85        757.29        20.12 o                         
   2   3  13          1.38          0.29         1.72 o                         
   3   3  13        775.68        882.33        59.45 o                         
   4   3  13         17.35         22.98         6.24 o                         
   5   3  13         59.23         58.95        11.80 o                         
   6   3  13         77.99         92.03        10.06 o                         
   7   3  13        113.64        120.22        12.14 o                         
   8   3  13         28.75         27.26         5.49 o                         
   9   3  13         62.25         57.38        10.35 o                         
  10   3  13          4.21         -0.72         3.64 o                         
 -11   4  13         37.90         15.32         9.76 o                         
 -10   4  13         40.82         44.90        16.85 o                         
  -9   4  13         37.01         39.96        11.43 o                         
  -8   4  13         14.27         12.97         5.94 o                         
  -7   4  13         59.43        100.29        12.87 o                         
  -6   4  13        109.92        131.10        13.97 o                         
  -5   4  13        187.96        221.36        17.80 o                         
  -4   4  13        823.51        836.35        36.12 o                         
  -3   4  13       1939.34       2039.38        28.49 o                         
  -2   4  13         62.11         58.08         4.55 o                         
  -1   4  13        326.22        357.62        13.34 o                         
   0   4  13        310.11        321.37        12.36 o                         
   1   4  13         56.00         64.61         5.02 o                         
   2   4  13       1110.20       1156.38        23.92 o                         
   3   4  13        134.71        141.63        16.07 o                         
   4   4  13        233.36        266.98        19.72 o                         
   5   4  13        738.53        843.31        35.07 o                         
   6   4  13        257.29        266.83        18.44 o                         
   7   4  13          8.68         12.23         2.98 o                         
   8   4  13        283.27        301.33        33.97 o                         
   9   4  13        101.63        111.48        25.95 o                         
  10   4  13         12.02          2.82         5.27 o                         
 -10   5  13         44.17         27.20        12.69 o                         
  -9   5  13         90.25        107.85        19.09 o                         
  -8   5  13         13.27         10.46         3.55 o                         
  -7   5  13         26.42         33.50         7.24 o                         
  -6   5  13         71.81         96.30        12.30 o                         
  -5   5  13         11.31          7.45         3.43 o                         
  -4   5  13          7.79          4.47         3.20 o                         
  -3   5  13        384.48        425.35        18.16 o                         
  -2   5  13        174.07        183.85         8.75 o                         
  -1   5  13         57.32         49.23         4.47 o                         
   0   5  13        684.03        796.33        19.70 o                         
   1   5  13         13.46         10.94         1.80 o                         
   2   5  13        164.81        154.03         8.37 o                         
   3   5  13         19.32         22.27         5.01 o                         
   4   5  13         10.04          8.96         3.01 o                         
   5   5  13          6.17          4.04         4.03 o                         
   6   5  13          5.95          8.54         1.12 o                         
   7   5  13          3.95          0.75         2.90 o                         
   8   5  13          3.70          1.04         5.74 o                         
   9   5  13         13.22          5.72         7.63 o                         
  -8   6  13          8.16         18.39         7.75 o                         
  -7   6  13         30.31         42.45        14.19 o                         
  -6   6  13        140.86        154.04        15.64 o                         
  -5   6  13        315.12        377.19        24.39 o                         
  -4   6  13        142.42        143.27        14.78 o                         
  -3   6  13          3.68         -1.69         2.82 o                         
  -2   6  13        217.91        239.06        13.37 o                         
  -1   6  13         96.71        113.00         8.42 o                         
   0   6  13          6.64          9.37         1.94 o                         
   1   6  13        397.64        440.38        23.03 o                         
   2   6  13          1.26         -0.59         2.82 o                         
   3   6  13         49.83         33.80         7.39 o                         
   4   6  13         55.23         27.64        13.66 o                         
   5   6  13         17.28         21.93         8.07 o                         
   6   6  13         49.24         61.36        10.77 o                         
   7   6  13         46.69         41.91         8.68 o                         
  -7   7  13         53.77         72.95        16.12 o                         
  -6   7  13          0.10         -0.03         3.55 o                         
  -5   7  13        176.64        225.74        24.67 o                         
  -4   7  13          0.94          2.81         3.35 o                         
  -3   7  13         14.98         11.70         3.90 o                         
  -2   7  13         13.50         20.73         5.55 o                         
  -1   7  13         11.44         18.36         3.19 o                         
   0   7  13         20.15         19.82         4.83 o                         
   1   7  13          4.90          2.21         1.56 o                         
   2   7  13        238.79        306.55        28.75 o                         
   3   7  13         13.74          4.65         2.72 o                         
   4   7  13         10.01          6.22         3.77 o                         
   5   7  13         61.00         65.49         9.13 o                         
   6   7  13          8.46         -3.11         6.18 o                         
  -6   8  13         13.64         15.77        12.13 o                         
  -5   8  13        116.89        146.99        61.20 o                         
  -4   8  13          5.45          1.07         2.66 o                         
  -3   8  13          1.91          1.10         1.51 o                         
  -2   8  13         23.90         35.05         7.23 o                         
  -1   8  13         25.64         30.55         6.52 o                         
   0   8  13         93.42        126.41        29.94 o                         
   1   8  13         83.72        117.37        17.27 o                         
   2   8  13          6.02          3.30         2.36 o                         
   3   8  13          2.67          0.25         2.65 o                         
   4   8  13         20.34          9.81         6.41 o                         
   5   8  13          1.60         -3.30         3.30 o                         
   6   8  13          1.77          6.05         5.45 o                         
  -5   9  13          2.05         -7.67         7.67 o                         
  -4   9  13         19.79          1.65         4.55 o                         
  -3   9  13          4.61         -2.12         4.53 o                         
  -2   9  13          0.33          2.17         7.90 o                         
  -1   9  13         32.39         60.61        21.92 o                         
   0   9  13          3.96          3.78         3.89 o                         
   1   9  13          4.14         -1.08         8.68 o                         
   2   9  13          5.67         -0.23         7.09 o                         
   3   9  13         26.50         21.73        15.43 o                         
   4   9  13         25.78         -2.48         5.22 o                         
 -11   0  14          9.29          7.02         6.69 o                         
 -10   0  14        297.21        306.02        36.41 o                         
  -9   0  14          0.13         -0.12         2.48 o                         
  -8   0  14          4.42          2.77         2.24 o                         
  -7   0  14        198.15        216.70        27.12 o                         
  -6   0  14         48.27         39.26         8.23 o                         
  -5   0  14       1314.47       1253.17        46.53 o                         
  -4   0  14        350.94        355.52        23.87 o                         
  -3   0  14         54.27         76.97        15.21 o                         
  -2   0  14          5.19          4.11         2.74 o                         
  -1   0  14         21.90         20.36         5.16 o                         
   0   0  14        153.59        166.18        16.97 o                         
   1   0  14          7.80          5.17         2.62 o                         
   2   0  14          1.34          0.23         2.30 o                         
   3   0  14        579.15        612.52        50.77 o                         
   4   0  14        412.65        442.78        44.00 o                         
   5   0  14        245.32        236.04        35.25 o                         
   6   0  14        272.41        338.82        24.15 o                         
   7   0  14        100.67        109.03        13.95 o                         
   8   0  14         56.85         66.83        21.00 o                         
   9   0  14          0.53         -1.38         6.77 o                         
 -12   1  14        105.29         35.72        14.96 o                         
 -11   1  14          0.70         -6.40         6.40 o                         
 -10   1  14         78.59         95.36        13.86 o                         
  -9   1  14        200.86        253.27        22.13 o                         
  -8   1  14          3.85          3.70         7.42 o                         
  -7   1  14        436.72        489.22        24.26 o                         
  -6   1  14        950.76       1115.66        31.51 o                         
  -5   1  14          1.55         -0.68         2.10 o                         
  -4   1  14        665.11        652.79        22.90 o                         
  -3   1  14        230.49        225.12        11.93 o                         
  -2   1  14       1058.19       1066.91        27.42 o                         
  -1   1  14        538.53        513.02        21.18 o                         
   0   1  14         18.61         18.15         3.88 o                         
   1   1  14        506.32        468.56        20.26 o                         
   2   1  14       1043.41       1044.67        32.92 o                         
   3   1  14       3726.34       3939.94        89.40 o                         
   4   1  14        253.59        242.63        22.78 o                         
   5   1  14         59.47         60.53         5.65 o                         
   6   1  14        239.83        270.42        12.77 o                         
   7   1  14        217.68        249.49        19.30 o                         
   8   1  14        429.02        525.28        29.43 o                         
   9   1  14        184.92        239.90        28.12 o                         
  10   1  14          7.36         -5.03         8.82 o                         
 -12   2  14         12.41          5.19         3.96 o                         
 -11   2  14          4.16         -2.65         3.79 o                         
 -10   2  14          6.58         -2.58         6.97 o                         
  -9   2  14         60.45         70.95        10.99 o                         
  -8   2  14         31.87         31.65         6.75 o                         
  -7   2  14          0.68         -1.21         3.54 o                         
  -6   2  14         29.81         27.72         4.82 o                         
  -5   2  14        170.28        178.53        12.07 o                         
  -4   2  14          0.09         -1.40         1.40 o                         
  -3   2  14         86.82         93.65         7.68 o                         
  -2   2  14         19.31         30.57         4.76 o                         
  -1   2  14        145.35        154.27        10.36 o                         
   0   2  14        542.20        578.05        21.96 o                         
   1   2  14         47.53         39.96         5.70 o                         
   2   2  14         40.06         46.85         6.72 o                         
   3   2  14        318.10        338.96        26.54 o                         
   4   2  14          4.21          1.39         1.11 o                         
   5   2  14         24.84         24.02         2.67 o                         
   6   2  14         67.04         87.18        11.25 o                         
   7   2  14         18.86         16.27         5.57 o                         
   8   2  14          3.60          4.28         4.23 o                         
   9   2  14          3.51          7.50         3.28 o                         
  10   2  14         15.47         36.21        16.23 o                         
 -11   3  14         15.11          6.37         2.18 o                         
 -10   3  14          7.80          3.57         3.98 o                         
  -9   3  14         35.84         47.73        12.11 o                         
  -8   3  14          0.04         -5.81         5.81 o                         
  -7   3  14         25.08         30.57         4.99 o                         
  -6   3  14         12.45         12.85         4.31 o                         
  -5   3  14        146.29        154.28        10.65 o                         
  -4   3  14         43.35         42.53         4.51 o                         
  -3   3  14        905.76        921.63        20.57 o                         
  -2   3  14         14.10         15.30         2.26 o                         
  -1   3  14          1.79          3.82         2.17 o                         
   0   3  14        213.04        240.86        14.13 o                         
   1   3  14          0.50          0.92         1.39 o                         
   2   3  14         54.75         45.62         4.97 o                         
   3   3  14          0.21         -0.33         1.43 o                         
   4   3  14        107.29        123.10        16.14 o                         
   5   3  14         56.69         46.09        19.59 o                         
   6   3  14          6.99          8.62        10.26 o                         
   7   3  14         86.05         94.32        12.52 o                         
   8   3  14          0.02         -2.57         3.32 o                         
   9   3  14         86.64         73.28        13.45 o                         
  10   3  14         38.75         18.10         7.91 o                         
 -10   4  14         10.46         10.36         6.99 o                         
  -9   4  14         13.56         15.29         8.46 o                         
  -8   4  14         32.02         34.64         9.10 o                         
  -7   4  14         10.64         -0.01         3.71 o                         
  -6   4  14          0.35         -3.88         4.13 o                         
  -5   4  14        235.32        272.22        20.20 o                         
  -4   4  14        173.18        183.39         7.41 o                         
  -3   4  14          1.14          1.85         1.73 o                         
  -2   4  14          0.14         -0.34         1.45 o                         
  -1   4  14         33.05         39.41         5.03 o                         
   0   4  14        121.43        110.99         6.98 o                         
   1   4  14         58.55         55.08         4.87 o                         
   2   4  14        347.98        384.95        11.29 o                         
   3   4  14        120.53         56.06        30.88 o                         
   4   4  14         85.92         89.14        13.19 o                         
   5   4  14         11.22         13.22         4.32 o                         
   6   4  14         11.00          8.64         3.97 o                         
   7   4  14         39.03         46.01         7.84 o                         
   8   4  14         13.20          8.42         3.06 o                         
   9   4  14         10.65          0.84         9.75 o                         
  -9   5  14          8.38          6.81         3.86 o                         
  -8   5  14         66.96         92.54        16.64 o                         
  -7   5  14          2.43          1.01         3.80 o                         
  -6   5  14         58.08         74.82        11.44 o                         
  -5   5  14        192.87        239.88        19.32 o                         
  -4   5  14        375.18        449.07        25.84 o                         
  -3   5  14         37.52         36.08         3.20 o                         
  -2   5  14          6.37          4.17         1.18 o                         
  -1   5  14        106.60        111.92         7.17 o                         
   0   5  14        149.59        145.41         8.18 o                         
   1   5  14         61.65         57.91         5.44 o                         
   2   5  14          0.95          0.67         0.93 o                         
   3   5  14          1.31          0.09         1.94 o                         
   4   5  14          0.05         -0.64         1.27 o                         
   5   5  14         22.01         20.46         7.38 o                         
   6   5  14         31.60         25.89         5.24 o                         
   7   5  14          6.48          4.63         2.26 o                         
   8   5  14         19.73         10.15        11.53 o                         
  -8   6  14          0.06         -0.84         5.54 o                         
  -7   6  14         50.69         52.22         9.62 o                         
  -6   6  14          8.11         14.70         4.56 o                         
  -5   6  14        219.93        235.21        19.61 o                         
  -4   6  14        137.58        160.66        15.81 o                         
  -3   6  14         57.74         58.54         9.60 o                         
  -2   6  14         31.89         31.53         4.62 o                         
  -1   6  14        147.16        166.27         9.92 o                         
   0   6  14        219.03        252.38        13.03 o                         
   1   6  14        131.43        150.56         9.81 o                         
   2   6  14        347.50        419.48        33.27 o                         
   3   6  14         54.06         45.78         8.58 o                         
   4   6  14         93.82         95.29        24.64 o                         
   5   6  14         74.19         93.56        16.73 o                         
   6   6  14          0.00         -0.56         4.17 o                         
   7   6  14          6.26         -1.29         5.85 o                         
  -7   7  14         16.42         23.59        13.74 o                         
  -6   7  14          7.94          7.66         4.27 o                         
  -5   7  14         72.17         89.87        12.09 o                         
  -4   7  14          8.40         12.90         3.96 o                         
  -3   7  14          2.05          7.49         3.78 o                         
  -2   7  14         13.37         26.05         6.04 o                         
  -1   7  14          0.91         -3.76         3.76 o                         
   0   7  14         36.92         31.54         6.12 o                         
   1   7  14         19.00         15.85         5.71 o                         
   2   7  14         26.77         23.05         7.73 o                         
   3   7  14         81.23         93.02        20.37 o                         
   4   7  14          1.64         -0.63         4.05 o                         
   5   7  14          0.62          0.45         1.32 o                         
   6   7  14         30.52         22.45        11.76 o                         
  -6   8  14         30.25         17.41        13.63 o                         
  -5   8  14         60.74         47.92        17.36 o                         
  -4   8  14          5.11          5.60         4.34 o                         
  -3   8  14          3.27          5.36         6.09 o                         
  -2   8  14         34.73         52.09         9.00 o                         
  -1   8  14          3.48          1.16         1.39 o                         
   0   8  14         14.86         24.17        13.17 o                         
   1   8  14          0.54         -0.19        10.68 o                         
   2   8  14         30.89         47.20        17.00 o                         
   3   8  14         34.68         25.16        28.87 o                         
   4   8  14         14.11          1.25         3.10 o                         
   5   8  14          4.46          0.02        10.20 o                         
  -5   9  14         76.68         19.54        12.18 o                         
  -4   9  14          0.01         -0.50         3.73 o                         
   0   9  14          5.46         12.66         7.10 o                         
   3   9  14         11.14          9.62        11.40 o                         
 -12   1  15          7.54         -3.47         4.68 o                         
 -11   1  15         44.30         43.70        16.54 o                         
 -10   1  15          0.01          1.90         2.56 o                         
  -9   1  15        104.62        114.31        14.86 o                         
  -8   1  15          6.04         -1.42         2.22 o                         
  -7   1  15         26.74         23.52         5.29 o                         
  -6   1  15        307.38        342.51        17.99 o                         
  -5   1  15         69.23         79.67         8.18 o                         
  -4   1  15        229.73        252.12        14.78 o                         
  -3   1  15         11.18         14.10         3.22 o                         
  -2   1  15         10.38         13.53         4.51 o                         
  -1   1  15         26.04         24.73         7.93 o                         
   0   1  15          1.13          3.30         2.45 o                         
   1   1  15         25.30         25.81         5.50 o                         
   2   1  15          6.95          0.47         3.09 o                         
   3   1  15        991.16       1066.19        48.73 o                         
   4   1  15         55.14         55.02        11.51 o                         
   5   1  15          5.13          5.84         2.09 o                         
   6   1  15         37.57         31.50         8.32 o                         
   7   1  15          1.34         -0.06         2.03 o                         
   8   1  15         13.82         11.77         6.56 o                         
   9   1  15         10.44         11.00         6.37 o                         
 -12   2  15         13.82         10.93         9.00 o                         
 -11   2  15        106.75         36.67        16.75 o                         
 -10   2  15         12.79         17.01         8.14 o                         
  -9   2  15         31.95         49.93        17.87 o                         
  -8   2  15        165.35        180.57        17.79 o                         
  -7   2  15        324.38        324.44        19.58 o                         
  -6   2  15        178.58        189.53        12.98 o                         
  -5   2  15       2519.16       2721.59        48.82 o                         
  -4   2  15        128.02        122.77        10.07 o                         
  -3   2  15        251.12        257.71        14.79 o                         
  -2   2  15        605.35        646.58        28.56 o                         
  -1   2  15        125.46        114.94         8.96 o                         
   0   2  15        348.52        328.19        17.41 o                         
   1   2  15         84.23         78.15         8.46 o                         
   2   2  15        302.44        322.35        25.25 o                         
   3   2  15        759.60        809.02        73.66 o                         
   4   2  15         15.24          6.00         5.32 o                         
   5   2  15         83.07         96.87        15.20 o                         
   6   2  15         30.96         35.01         8.06 o                         
   7   2  15         38.00         27.62         6.38 o                         
   8   2  15         80.24         86.96        12.04 o                         
   9   2  15          1.05         -7.12         9.03 o                         
  10   2  15         25.03         34.86        13.79 o                         
 -11   3  15          7.53         23.20        11.35 o                         
 -10   3  15          5.41          4.44         1.82 o                         
  -9   3  15         14.00         10.21         4.17 o                         
  -8   3  15         26.00         24.92         8.54 o                         
  -7   3  15          6.91          5.00         1.17 o                         
  -6   3  15        198.10        212.22        13.99 o                         
  -5   3  15        168.36        179.67        11.66 o                         
  -4   3  15          0.03          3.08         1.30 o                         
  -3   3  15         68.90         65.77         5.72 o                         
  -2   3  15         18.92         20.47         4.07 o                         
  -1   3  15         33.22         41.95         6.32 o                         
   0   3  15         18.10         27.29         5.15 o                         
   1   3  15        161.01        172.50        12.71 o                         
   2   3  15          1.18          1.99         1.37 o                         
   3   3  15       1171.69       1286.75        26.71 o                         
   4   3  15        140.76        150.59        18.63 o                         
   5   3  15         36.30         35.43        16.10 o                         
   6   3  15         54.33         54.55         9.63 o                         
   7   3  15        111.86        108.64        13.94 o                         
   8   3  15         93.88         74.14        13.50 o                         
   9   3  15          5.34          5.25         5.41 o                         
 -10   4  15         52.82         51.68        17.20 o                         
  -9   4  15        100.76        141.17        21.21 o                         
  -8   4  15          5.69         11.93         5.45 o                         
  -7   4  15         33.86         46.11         8.97 o                         
  -6   4  15        141.66        166.88        16.48 o                         
  -5   4  15         47.56         38.77         6.07 o                         
  -4   4  15        259.85        286.98        10.41 o                         
  -3   4  15        284.22        330.48        12.31 o                         
  -2   4  15         13.29         18.71         3.76 o                         
  -1   4  15         44.57         46.19         5.57 o                         
   0   4  15       1217.13       1396.97        28.80 o                         
   1   4  15         66.71         58.67         5.13 o                         
   2   4  15          0.73          0.21         1.04 o                         
   3   4  15        685.65        771.42        40.15 o                         
   4   4  15         69.21         76.25        12.78 o                         
   5   4  15         87.85         98.97        14.97 o                         
   6   4  15        273.38        281.04        27.62 o                         
   7   4  15          1.96          0.71         1.58 o                         
   8   4  15        151.22         67.28        23.83 o                         
   9   4  15        383.74         64.31        20.33 o                         
  -9   5  15          4.32          2.86         6.36 o                         
  -8   5  15         10.44         14.95         6.76 o                         
  -7   5  15          0.61         -2.32         2.32 o                         
  -6   5  15        149.92        168.32        16.87 o                         
  -5   5  15          7.03         -0.31         2.47 o                         
  -4   5  15          2.40          3.06         2.56 o                         
  -3   5  15         23.25         24.74         3.03 o                         
  -2   5  15          5.05          3.73         1.32 o                         
  -1   5  15         13.04         17.01         3.21 o                         
   0   5  15        221.05        249.01        12.00 o                         
   1   5  15          5.93          7.79         2.01 o                         
   2   5  15         58.18         51.82         5.67 o                         
   3   5  15         69.28         82.61        21.61 o                         
   4   5  15          9.42          3.51         3.17 o                         
   5   5  15          0.27          3.06         6.59 o                         
   6   5  15          1.05          0.47         2.39 o                         
   7   5  15          3.75         13.98         7.34 o                         
   8   5  15          0.68          3.69         3.82 o                         
  -8   6  15         17.54         32.42        10.84 o                         
  -7   6  15          5.50          4.45         3.47 o                         
  -6   6  15        111.18        124.65        14.53 o                         
  -5   6  15        100.94        147.23        15.58 o                         
  -4   6  15         83.47         79.95        11.49 o                         
  -3   6  15         30.53         37.48         7.69 o                         
  -2   6  15         35.44         59.88         9.48 o                         
  -1   6  15        150.49        148.47        12.15 o                         
   0   6  15         46.83         56.08         6.88 o                         
   1   6  15          2.02          0.90         3.59 o                         
   2   6  15        382.16        471.12        36.15 o                         
   3   6  15          3.85          4.01         2.50 o                         
   4   6  15        104.95        156.05        30.60 o                         
   5   6  15        156.11        169.12        22.36 o                         
   6   6  15         73.71         81.30        12.48 o                         
  -7   7  15         19.16         13.59         8.24 o                         
  -6   7  15        110.83        120.83        21.27 o                         
  -5   7  15         95.76        114.88        14.16 o                         
  -4   7  15          0.13          0.24         2.75 o                         
  -3   7  15         23.71         35.71         6.98 o                         
  -2   7  15         34.50         40.67         7.55 o                         
  -1   7  15         11.47         14.53         4.71 o                         
   0   7  15          1.81          5.35         5.70 o                         
   1   7  15         13.23         17.04         7.29 o                         
   2   7  15         14.68         12.97         7.23 o                         
   3   7  15         37.06         49.43        12.34 o                         
   4   7  15         96.54         74.71        19.76 o                         
   5   7  15          1.68          1.70         3.96 o                         
   6   7  15          8.63         13.45        11.23 o                         
  -6   8  15         24.84          5.25         3.02 o                         
  -5   8  15          5.40         -3.19         3.56 o                         
  -4   8  15         58.20         41.25        15.39 o                         
  -3   8  15         11.51         15.35         6.55 o                         
  -2   8  15          8.98          2.17         1.90 o                         
  -1   8  15        101.99        123.78        29.56 o                         
   0   8  15         50.45         55.02        25.51 o                         
   1   8  15         18.44         17.66        15.59 o                         
   2   8  15          2.39          2.78         4.36 o                         
   3   8  15         23.88         26.49         9.73 o                         
   4   8  15         82.25         46.51        17.94 o                         
   5   8  15          5.91          2.42         3.90 o                         
  -4   9  15          0.11         -1.41         1.41 o                         
 -10   0  16          3.48          5.58         4.13 o                         
  -9   0  16         63.91        104.62        20.43 o                         
  -8   0  16          0.22         -3.27         5.56 o                         
  -7   0  16        158.03        159.95        18.19 o                         
  -6   0  16          7.82         12.06         5.37 o                         
  -5   0  16        360.55        380.76        27.07 o                         
  -4   0  16         12.25          3.95         6.09 o                         
  -3   0  16        145.65        157.05        16.87 o                         
  -2   0  16         98.51        128.37        15.09 o                         
  -1   0  16         52.25         60.48        15.66 o                         
   0   0  16          2.49          3.94         4.34 o                         
   1   0  16         50.35         48.57        13.60 o                         
   2   0  16        453.31        513.25        47.88 o                         
   3   0  16        788.03        863.59        62.71 o                         
   4   0  16          0.18          0.38         2.02 o                         
   5   0  16         19.52         10.57         7.97 o                         
   6   0  16          7.67          5.74         3.12 o                         
   7   0  16          1.76          3.59         4.33 o                         
   8   0  16        250.24        373.41        50.54 o                         
 -11   1  16         10.64          1.59         5.89 o                         
 -10   1  16         73.32         51.14        15.85 o                         
  -9   1  16        110.10        118.57        15.17 o                         
  -8   1  16         11.12         15.24         5.51 o                         
  -7   1  16         53.77         56.78         8.45 o                         
  -6   1  16         73.81         73.54         8.43 o                         
  -5   1  16        232.22        251.44        15.42 o                         
  -4   1  16        627.53        620.54        23.99 o                         
  -3   1  16        231.38        256.07        15.22 o                         
  -2   1  16          0.17         -1.04         3.24 o                         
  -1   1  16        325.79        326.08        25.78 o                         
   0   1  16        238.32        240.67        17.77 o                         
   1   1  16        606.95        613.23        36.33 o                         
   2   1  16        925.16        986.55        46.75 o                         
   3   1  16        102.30        123.22        24.52 o                         
   4   1  16          0.19          5.42         4.19 o                         
   5   1  16        175.56        200.19        15.29 o                         
   6   1  16        276.53        319.20        22.69 o                         
   7   1  16        144.22        179.61        17.39 o                         
   8   1  16         77.03         88.36        16.72 o                         
   9   1  16        103.82        165.44        35.03 o                         
 -12   2  16          6.39          6.82        11.04 o                         
 -11   2  16          0.71          9.51        10.47 o                         
 -10   2  16          0.04         -5.83         5.83 o                         
  -9   2  16         22.93         19.07         9.52 o                         
  -8   2  16         41.55         41.66         9.66 o                         
  -7   2  16          3.42          5.74         2.75 o                         
  -6   2  16         37.91         42.81         6.32 o                         
  -5   2  16        418.27        488.86        21.23 o                         
  -4   2  16        139.52        175.15        12.66 o                         
  -3   2  16        322.92        349.41        17.69 o                         
  -2   2  16        271.54        319.11        17.38 o                         
  -1   2  16        223.27        228.72        14.88 o                         
   0   2  16         18.77         25.41         5.07 o                         
   1   2  16        178.60        198.75        20.35 o                         
   2   2  16        329.73        337.98        27.61 o                         
   3   2  16         17.58         10.31         3.88 o                         
   4   2  16          4.79          1.36         6.88 o                         
   5   2  16        109.72        134.86        18.34 o                         
   6   2  16          0.01         -2.90         4.32 o                         
   7   2  16          8.51          3.15         2.76 o                         
   8   2  16         92.91        128.59        20.37 o                         
   9   2  16        109.42        145.84        32.31 o                         
 -11   3  16          3.46         -0.88         6.10 o                         
 -10   3  16          7.34          8.86         7.33 o                         
  -9   3  16         67.91         71.97        14.38 o                         
  -8   3  16        186.63        207.84        33.60 o                         
  -7   3  16         39.43         51.22        11.70 o                         
  -6   3  16        103.83        122.26        11.01 o                         
  -5   3  16         73.00         65.08         6.08 o                         
  -4   3  16        339.31        365.06        14.95 o                         
  -3   3  16        117.44        134.60        10.88 o                         
  -2   3  16         98.51         88.96        11.19 o                         
  -1   3  16          2.42          7.83         2.89 o                         
   0   3  16        321.34        363.85        21.91 o                         
   1   3  16        677.17        694.80        31.48 o                         
   2   3  16         44.14         44.84         6.78 o                         
   3   3  16        171.04        156.88        19.75 o                         
   4   3  16        133.36        164.27        19.40 o                         
   5   3  16         36.51         42.46        10.69 o                         
   6   3  16         31.59         22.47         6.16 o                         
   7   3  16        126.03        121.04        17.67 o                         
   8   3  16          8.64         -1.33         4.89 o                         
   9   3  16          5.75          6.57         9.50 o                         
 -10   4  16          0.08         -5.73         8.15 o                         
  -9   4  16          0.15          4.01         1.36 o                         
  -8   4  16         20.57         23.77         8.24 o                         
  -7   4  16        162.91        177.65        17.92 o                         
  -6   4  16          1.88          3.44         1.21 o                         
  -5   4  16        119.17        140.33        15.16 o                         
  -4   4  16          3.31          7.89         2.33 o                         
  -3   4  16         39.66         36.78         4.67 o                         
  -2   4  16         14.41         11.13         4.12 o                         
  -1   4  16         32.85         35.91         5.15 o                         
   0   4  16         90.78        119.23        11.06 o                         
   1   4  16          3.31          1.21         1.01 o                         
   2   4  16         45.08         40.87         5.96 o                         
   3   4  16        110.83        118.62        16.74 o                         
   4   4  16          1.82         10.26         7.29 o                         
   5   4  16         42.98         45.32        10.50 o                         
   6   4  16        312.81        295.91        36.97 o                         
   7   4  16          0.82          4.25         2.45 o                         
   8   4  16          0.01          6.65         8.07 o                         
  -8   5  16          2.82          6.70         4.79 o                         
  -7   5  16         22.75         35.58         8.24 o                         
  -6   5  16          4.15          0.92         2.71 o                         
  -5   5  16         15.86         18.61         4.66 o                         
  -4   5  16          5.28          5.99         5.78 o                         
  -3   5  16          4.89          6.92         1.29 o                         
  -2   5  16         50.83         50.73         6.55 o                         
  -1   5  16         25.69         27.40         4.78 o                         
   0   5  16         58.87         73.87         7.54 o                         
   1   5  16         86.21         94.46         9.06 o                         
   2   5  16          5.64          3.89         2.20 o                         
   3   5  16         29.21         20.13         5.77 o                         
   4   5  16        173.50        165.31        38.68 o                         
   5   5  16         29.57         31.25        13.62 o                         
   6   5  16         13.68         14.91        12.38 o                         
   7   5  16         19.60          1.81         4.96 o                         
  -8   6  16         17.93         12.70         8.16 o                         
  -7   6  16          0.00          5.35         2.29 o                         
  -6   6  16          3.64          4.02         4.07 o                         
  -5   6  16          9.86         10.28         3.75 o                         
  -4   6  16         35.26         37.47         7.95 o                         
  -3   6  16          4.38          5.50         2.82 o                         
  -2   6  16         18.69          6.55         5.87 o                         
  -1   6  16         17.26         16.42         3.88 o                         
   0   6  16         57.17         49.81         6.86 o                         
   1   6  16          0.07          3.51         4.57 o                         
   2   6  16          9.73          8.95         3.57 o                         
   3   6  16          8.28          9.03         4.60 o                         
   4   6  16         12.98         16.27         9.94 o                         
   5   6  16         50.83         47.52        17.06 o                         
  -7   7  16          0.34         16.86        13.97 o                         
  -6   7  16        126.31        113.00        35.39 o                         
  -5   7  16          6.52          8.09         5.14 o                         
  -4   7  16          0.57          4.27         2.92 o                         
  -3   7  16         27.38         47.68         9.02 o                         
  -2   7  16         26.49         26.34         6.66 o                         
  -1   7  16          4.01          1.94         2.31 o                         
   0   7  16         52.05         49.98        11.32 o                         
   1   7  16         85.91         87.48        25.68 o                         
   2   7  16          2.01          4.13         8.52 o                         
   3   7  16         22.92         36.47        11.44 o                         
   4   7  16         15.02         13.36         7.97 o                         
  -5   8  16         30.97          7.97         5.09 o                         
  -4   8  16          2.54          6.26         7.35 o                         
  -3   8  16         24.48         14.19         4.14 o                         
  -2   8  16          2.55          1.22         1.72 o                         
  -1   8  16         14.33         18.45         8.11 o                         
   0   8  16         36.22         36.77        30.17 o                         
   1   8  16          2.94          5.07        14.19 o                         
   2   8  16          0.64          0.13         6.13 o                         
   3   8  16          6.01         -4.41         8.94 o                         
 -11   1  17          0.31         -3.75         3.75 o                         
 -10   1  17          0.64          5.03         6.17 o                         
  -9   1  17          0.55          0.87         4.08 o                         
  -8   1  17          0.84         -1.25         1.63 o                         
  -7   1  17        151.39        168.00        13.47 o                         
  -6   1  17        125.97        139.48        12.16 o                         
  -5   1  17        194.66        213.55        14.52 o                         
  -4   1  17         89.12         87.50         9.01 o                         
  -3   1  17         31.45         30.57         5.37 o                         
  -2   1  17         24.06         20.77         5.36 o                         
  -1   1  17         40.71         33.16         6.56 o                         
   0   1  17         30.51         40.08         9.73 o                         
   1   1  17          1.68          2.67         3.41 o                         
   2   1  17         17.41         24.99         8.65 o                         
   3   1  17          8.70         15.36         9.04 o                         
   4   1  17          3.79          6.48         3.17 o                         
   5   1  17          6.14          4.06         4.18 o                         
   6   1  17         40.96         43.81         8.39 o                         
   7   1  17          7.01          9.42        13.05 o                         
   8   1  17         11.77         17.67        13.68 o                         
 -11   2  17        108.28         24.75        11.28 o                         
 -10   2  17          9.07          4.88         5.67 o                         
  -9   2  17         40.45         28.92        11.59 o                         
  -8   2  17        168.79        172.84        21.12 o                         
  -7   2  17        142.09        154.30        14.10 o                         
  -6   2  17         20.92         16.41         3.02 o                         
  -5   2  17        498.34        527.87        22.75 o                         
  -4   2  17         55.24         51.37         7.18 o                         
  -3   2  17          2.78         -1.65         1.65 o                         
  -2   2  17        993.38        931.66        31.20 o                         
  -1   2  17         18.81         11.72         6.11 o                         
   0   2  17         36.70         26.95         5.76 o                         
   1   2  17        611.02        639.48        38.37 o                         
   2   2  17        637.21        725.74        41.21 o                         
   3   2  17          0.74          4.00         2.14 o                         
   4   2  17        183.39        223.86        23.74 o                         
   5   2  17          2.03          2.03         4.60 o                         
   6   2  17         82.09         86.28        12.54 o                         
   7   2  17        287.56        337.02        42.37 o                         
   8   2  17          2.00          2.63         4.33 o                         
 -10   3  17          0.15         -5.44         8.68 o                         
  -9   3  17        122.16        130.94        21.12 o                         
  -8   3  17         11.58          7.24         3.11 o                         
  -7   3  17         18.05         24.39         8.21 o                         
  -6   3  17         31.63         22.99         4.88 o                         
  -5   3  17         48.03         59.95         7.30 o                         
  -4   3  17         43.22         45.67         6.43 o                         
  -3   3  17         69.60         80.32         8.84 o                         
  -2   3  17         47.38         47.67         7.16 o                         
  -1   3  17         84.42         64.38         7.97 o                         
   0   3  17        160.97        165.78        14.95 o                         
   1   3  17        771.44        829.32        43.95 o                         
   2   3  17         11.29          6.65         3.60 o                         
   3   3  17        151.92        170.14        19.89 o                         
   4   3  17        153.20        163.84        20.74 o                         
   5   3  17         75.15         83.26        14.89 o                         
   6   3  17        313.11        367.34        25.81 o                         
   7   3  17          3.90          5.22         3.92 o                         
   8   3  17          2.50         -0.74         4.99 o                         
  -9   4  17          1.80         -4.62         4.62 o                         
  -8   4  17         34.74         38.63         8.49 o                         
  -7   4  17        222.83        262.53        22.32 o                         
  -6   4  17         95.84        133.59        15.56 o                         
  -5   4  17        133.60        163.20        16.91 o                         
  -4   4  17         85.54         94.06         8.47 o                         
  -3   4  17         68.12         90.68         8.88 o                         
  -2   4  17         56.98         53.77         7.39 o                         
  -1   4  17          0.90          0.55         1.66 o                         
   0   4  17        108.50        120.30        11.63 o                         
   1   4  17        142.20        147.01        13.30 o                         
   2   4  17         11.48         17.63         3.84 o                         
   3   4  17        259.77        309.82        33.51 o                         
   4   4  17        160.59        186.49        21.61 o                         
   5   4  17         11.38         14.69         6.21 o                         
   6   4  17        135.67        106.78        20.03 o                         
   7   4  17         96.63         37.03        10.12 o                         
   8   4  17          0.64          6.32         3.35 o                         
  -8   5  17         58.72         76.57        16.27 o                         
  -7   5  17         13.62         13.37         5.81 o                         
  -6   5  17         33.42         44.53         9.01 o                         
  -5   5  17         15.25         19.39        12.60 o                         
  -4   5  17         52.86         60.78        10.24 o                         
  -3   5  17         35.65         38.70         6.48 o                         
  -2   5  17         13.80         13.74         4.73 o                         
  -1   5  17          6.52          4.50         2.50 o                         
   0   5  17         85.88        107.36        10.50 o                         
   1   5  17         86.65         88.34         8.95 o                         
   2   5  17        257.26        269.60        21.28 o                         
   3   5  17         44.17         46.96        10.36 o                         
   4   5  17          5.47          3.43         4.06 o                         
   5   5  17         65.25         36.21        26.63 o                         
   6   5  17          0.74          2.60         2.92 o                         
   7   5  17         12.23          1.31         6.24 o                         
  -7   6  17          5.42          1.49         5.15 o                         
  -6   6  17        121.29        128.05        15.90 o                         
  -5   6  17         12.26         25.62         6.59 o                         
  -4   6  17         25.34         27.51         6.99 o                         
  -3   6  17         46.03         60.81        10.03 o                         
  -2   6  17         14.75         29.15         5.48 o                         
  -1   6  17         47.19         48.25         7.22 o                         
   0   6  17          7.15          5.12         4.66 o                         
   1   6  17          5.03          8.48         3.62 o                         
   2   6  17         12.77          8.28         2.75 o                         
   3   6  17        144.38        222.12        56.88 o                         
   4   6  17         10.73         21.49        12.34 o                         
  -6   7  17         21.36         24.19        13.24 o                         
  -5   7  17          2.38          2.96         2.85 o                         
  -4   7  17          2.73         -0.04         2.38 o                         
  -3   7  17          9.22          5.39         5.58 o                         
  -2   7  17          9.76         18.03         4.95 o                         
  -1   7  17        106.03        124.55        30.53 o                         
   0   7  17          1.01          9.95         6.48 o                         
   1   7  17         18.94         15.47         5.82 o                         
   2   7  17         18.34         11.02         5.66 o                         
   3   7  17          0.01          4.20         8.12 o                         
  -5   8  17         18.24         -7.23         7.23 o                         
  -4   8  17          0.27          3.88         7.46 o                         
  -2   8  17          9.11         -3.07         6.60 o                         
  -1   8  17         41.26         11.89         9.14 o                         
   0   8  17          0.02          1.80         4.16 o                         
   1   8  17          6.30          3.80         2.39 o                         
   2   8  17          4.29         -2.48         3.98 o                         
  -9   0  18         56.83         65.41        16.42 o                         
  -8   0  18        104.80        103.66        20.34 o                         
  -7   0  18          7.75         16.33         6.05 o                         
  -6   0  18          2.80         -0.23         5.04 o                         
  -5   0  18        727.75        806.52        41.82 o                         
  -4   0  18         14.95         13.66         4.93 o                         
  -3   0  18         69.82         72.20        12.46 o                         
  -2   0  18        521.16        529.55        34.05 o                         
  -1   0  18         16.34         11.77         6.16 o                         
   0   0  18        145.75        143.75        25.68 o                         
   1   0  18        353.11        420.44        44.22 o                         
   2   0  18       1968.31       2227.27       107.78 o                         
   3   0  18         27.94         33.49        13.16 o                         
   4   0  18         80.44        104.27        25.26 o                         
   5   0  18        228.66        245.16        38.43 o                         
   6   0  18        129.13        158.27        30.99 o                         
   7   0  18        471.39        724.65        69.66 o                         
 -10   1  18         27.73         10.36        10.68 o                         
  -9   1  18          1.77          2.72         4.90 o                         
  -8   1  18         14.36         20.03         5.50 o                         
  -7   1  18          9.91          6.80         3.00 o                         
  -6   1  18        873.10        927.96        32.37 o                         
  -5   1  18         67.01         81.81         9.78 o                         
  -4   1  18         29.17         20.79         4.18 o                         
  -3   1  18         21.31         10.54         2.83 o                         
  -2   1  18          3.33          5.34         3.22 o                         
  -1   1  18        553.38        537.67        35.37 o                         
   0   1  18        160.99        161.73        19.50 o                         
   1   1  18          4.39          5.78         0.58 o                         
   2   1  18        122.90        143.87        18.96 o                         
   3   1  18          3.91         -0.12         3.85 o                         
   4   1  18         93.24        119.53        18.27 o                         
   5   1  18        148.12        165.47        21.83 o                         
   6   1  18          1.33          0.87         4.85 o                         
   7   1  18         85.18        113.54        20.09 o                         
   8   1  18          0.09         -6.84         6.84 o                         
 -11   2  18          8.52         -6.39         6.39 o                         
 -10   2  18         29.34         14.46         8.87 o                         
  -9   2  18          0.78         -2.39         3.44 o                         
  -8   2  18         27.79         35.81         9.64 o                         
  -7   2  18         66.86         79.60        10.23 o                         
  -6   2  18          7.85         12.26         3.23 o                         
  -5   2  18        113.60        119.57        11.07 o                         
  -4   2  18        190.90        217.03        15.00 o                         
  -3   2  18        132.80        146.17        10.69 o                         
  -2   2  18          2.10         -0.35         2.88 o                         
  -1   2  18          0.60         -1.93         1.93 o                         
   0   2  18         81.37         92.92        15.26 o                         
   1   2  18         69.78         61.53        12.54 o                         
   2   2  18        301.60        337.98        29.27 o                         
   3   2  18         73.52         90.95        15.39 o                         
   4   2  18         22.76         35.74         9.90 o                         
   5   2  18        177.13        189.17        23.86 o                         
   6   2  18         53.85         66.67        11.03 o                         
   7   2  18         62.04         67.27        22.31 o                         
   8   2  18         63.46         65.94        20.62 o                         
 -10   3  18          7.57          1.95         4.42 o                         
  -9   3  18          6.63          2.65        11.32 o                         
  -8   3  18          0.04         -3.50         5.65 o                         
  -7   3  18         59.84         67.41        13.13 o                         
  -6   3  18         23.58         20.54         6.47 o                         
  -5   3  18        522.46        567.30        23.62 o                         
  -4   3  18         24.47         25.28         4.71 o                         
  -3   3  18         28.44         25.81         4.09 o                         
  -2   3  18        346.45        358.38        19.89 o                         
  -1   3  18         26.46         24.70         4.98 o                         
   0   3  18         23.58         20.29         5.43 o                         
   1   3  18        298.94        322.74        28.57 o                         
   2   3  18        625.88        774.87        47.65 o                         
   3   3  18          0.27         -0.73         6.55 o                         
   4   3  18        365.18        436.83        44.97 o                         
   5   3  18          3.23         14.23         7.62 o                         
   6   3  18          5.72          8.09         3.88 o                         
   7   3  18         69.03         46.59        15.40 o                         
   8   3  18         20.66         14.25        10.32 o                         
  -9   4  18          6.93          6.29         8.80 o                         
  -8   4  18          1.70          0.61         5.60 o                         
  -7   4  18         80.21        108.58        14.37 o                         
  -6   4  18         59.96         72.21        11.60 o                         
  -5   4  18         21.66         21.72         5.28 o                         
  -4   4  18         22.79         20.18         5.48 o                         
  -3   4  18          2.65          0.27         2.88 o                         
  -2   4  18         38.99         39.05         8.09 o                         
  -1   4  18          9.90         16.27         6.02 o                         
   0   4  18         37.97         32.39         8.87 o                         
   1   4  18         70.59         72.47        10.93 o                         
   2   4  18        164.99        190.65        21.80 o                         
   3   4  18         22.59         22.67        13.16 o                         
   4   4  18          8.13          8.97         3.19 o                         
   5   4  18         11.67          3.64         5.94 o                         
   6   4  18         29.43         14.14         3.96 o                         
   7   4  18          0.14          1.48         7.69 o                         
  -8   5  18          1.13          3.08         4.86 o                         
  -7   5  18         15.76         14.58         6.43 o                         
  -6   5  18          1.08          6.44         2.89 o                         
  -5   5  18          9.10          7.75         5.67 o                         
  -4   5  18          0.46         -0.32         3.65 o                         
  -3   5  18          0.74         -2.15         3.04 o                         
  -2   5  18          0.87         -2.08         2.08 o                         
  -1   5  18          1.26         -1.78         4.96 o                         
   0   5  18          1.40         -2.45         2.45 o                         
   1   5  18         73.82         63.74        10.85 o                         
   2   5  18          1.81          2.79         3.72 o                         
   3   5  18          4.17         -0.23         5.10 o                         
   4   5  18         20.01         18.36         9.37 o                         
   6   5  18          5.11         11.77        11.77 o                         
  -7   6  18         59.35         22.57        15.04 o                         
  -6   6  18         74.75         56.99        20.72 o                         
  -5   6  18         16.60         12.14         5.39 o                         
  -4   6  18         27.56         30.04         7.56 o                         
  -3   6  18        132.72        153.42        16.41 o                         
  -2   6  18         45.38         52.62         7.92 o                         
  -1   6  18         13.85          7.59         4.08 o                         
   0   6  18         22.66         27.41         7.95 o                         
   1   6  18         30.07         23.85         6.11 o                         
   2   6  18         17.41         17.41        11.36 o                         
   3   6  18         40.67         37.10        11.97 o                         
  -6   7  18         19.68         11.47         9.03 o                         
  -5   7  18          5.60         -0.19         4.41 o                         
  -4   7  18          3.29          4.42         2.47 o                         
  -3   7  18         13.47         19.14         7.23 o                         
  -2   7  18         15.57         18.51         6.50 o                         
  -1   7  18         99.61        104.72        26.41 o                         
   0   7  18          0.60          4.79         5.73 o                         
   1   7  18          2.51         -0.68         4.45 o                         
   2   7  18         12.21          3.01        10.00 o                         
  -2   8  18          6.11          9.81         7.33 o                         
  -1   8  18          0.03         -4.32         4.97 o                         
   0   8  18         18.12          7.45         6.36 o                         
   1   8  18          0.77        -10.16        10.16 o                         
 -10   1  19         53.10         31.03        13.77 o                         
  -9   1  19          4.40          0.67         5.23 o                         
  -8   1  19         64.56         65.29        10.01 o                         
  -7   1  19          6.84          3.49         3.65 o                         
  -6   1  19         75.45         85.30         9.98 o                         
  -5   1  19        106.51        140.71        12.66 o                         
  -4   1  19          2.52          3.14         1.78 o                         
  -3   1  19         11.04          5.94         1.74 o                         
  -2   1  19         99.30         95.60        11.92 o                         
  -1   1  19         45.91         47.75        11.17 o                         
   0   1  19          4.08          0.40         5.58 o                         
   1   1  19          7.88         12.79        10.60 o                         
   2   1  19        288.31        373.95        31.37 o                         
   3   1  19          1.36         -0.60         0.60 o                         
   4   1  19          3.25          1.19         4.26 o                         
   5   1  19          1.48          2.94         2.12 o                         
   6   1  19          2.21         -1.46         3.94 o                         
   7   1  19         65.84        102.52        27.37 o                         
 -11   2  19          1.13          2.53         5.14 o                         
 -10   2  19          0.01         -0.80         3.37 o                         
  -9   2  19          9.22         16.91        12.68 o                         
  -8   2  19          7.12          2.71         5.09 o                         
  -7   2  19          2.11          0.06         3.46 o                         
  -6   2  19         39.98         64.26         8.71 o                         
  -5   2  19         19.05         17.94         5.74 o                         
  -4   2  19        111.21        106.98        10.58 o                         
  -3   2  19        186.37        161.33        11.50 o                         
  -2   2  19          0.66          1.68         2.21 o                         
  -1   2  19        132.09        134.04        14.85 o                         
   0   2  19        238.11        230.29        24.07 o                         
   1   2  19        245.45        267.44        26.40 o                         
   2   2  19         84.61         98.14        16.42 o                         
   3   2  19         55.52         58.83        12.38 o                         
   4   2  19         19.12         12.40         5.64 o                         
   5   2  19         12.49         16.67         7.68 o                         
   6   2  19          2.36          0.23         3.65 o                         
   7   2  19          7.17         20.92        12.72 o                         
 -10   3  19          8.04          0.15         5.43 o                         
  -9   3  19          0.01          2.23        10.17 o                         
  -8   3  19          2.55          8.95         6.59 o                         
  -7   3  19          0.17          4.59         3.06 o                         
  -6   3  19        197.48        239.15        21.14 o                         
  -5   3  19         29.12         30.42         5.38 o                         
  -4   3  19         69.64         82.47         9.09 o                         
  -3   3  19         21.89         32.98         6.17 o                         
  -2   3  19         50.06         43.58         6.67 o                         
  -1   3  19        127.84        127.96        14.57 o                         
   0   3  19         12.29         14.32         5.18 o                         
   1   3  19        137.28        159.18        20.47 o                         
   2   3  19         29.27         37.40        11.01 o                         
   3   3  19          6.75          9.21         8.47 o                         
   4   3  19        365.99        405.00        34.77 o                         
   5   3  19         49.67         49.07        11.76 o                         
   6   3  19          9.62          8.01         5.30 o                         
   7   3  19        427.36        325.89        44.11 o                         
  -8   4  19         38.57         33.09         8.15 o                         
  -7   4  19          0.17          4.94         1.56 o                         
  -6   4  19          6.50          6.65         3.92 o                         
  -5   4  19         11.50         11.58         5.77 o                         
  -4   4  19          0.64          1.51         3.61 o                         
  -3   4  19          0.96          1.32         1.93 o                         
  -2   4  19          8.07         13.13         5.02 o                         
  -1   4  19         85.23         94.61        13.17 o                         
   0   4  19        221.83        239.23        20.92 o                         
   1   4  19         42.54         60.33        11.00 o                         
   2   4  19         10.78         14.40         5.95 o                         
   3   4  19          8.11          6.78         5.11 o                         
   4   4  19          5.47          3.96         3.36 o                         
   5   4  19          1.57          0.74         6.08 o                         
   6   4  19         17.30          7.71         4.44 o                         
  -8   5  19          0.67          9.53         7.69 o                         
  -7   5  19          7.45          1.26         2.31 o                         
  -6   5  19          1.43          6.86         4.65 o                         
  -5   5  19        111.77        143.24        16.72 o                         
  -4   5  19         47.01         53.39         8.54 o                         
  -3   5  19         26.04         32.39         6.35 o                         
  -2   5  19         90.37        122.10        12.70 o                         
  -1   5  19         46.46         47.78         7.64 o                         
   0   5  19         80.11         88.84        12.92 o                         
   1   5  19        123.75        138.42        15.64 o                         
   2   5  19          6.00         -1.11         2.16 o                         
   3   5  19         54.55         39.78        22.57 o                         
   4   5  19         47.95         21.87        11.13 o                         
  -7   6  19        115.60         25.61        14.53 o                         
  -6   6  19         36.88         27.14         8.47 o                         
  -5   6  19         13.67         21.42         7.76 o                         
  -4   6  19         27.06         30.18         8.42 o                         
  -3   6  19         12.43         14.43         5.66 o                         
  -2   6  19         37.13         36.03         6.75 o                         
  -1   6  19          4.98          2.16         3.50 o                         
   0   6  19         27.24         20.22         8.92 o                         
   1   6  19         53.25         50.61        10.52 o                         
   2   6  19         63.31         57.34        18.41 o                         
  -5   7  19         25.12          8.41         6.78 o                         
  -4   7  19          2.02         -3.93         4.51 o                         
  -3   7  19          5.78         -5.08         5.88 o                         
  -2   7  19         28.10          3.04         5.04 o                         
  -1   7  19         40.61         17.39        11.62 o                         
   0   7  19         17.12         12.22        12.83 o                         
   1   7  19         15.50         -2.28         3.84 o                         
  -1   8  19         33.71          2.56         8.13 o                         
  -8   0  20         76.62         85.97        19.73 o                         
  -7   0  20         84.05         87.98        14.79 o                         
  -6   0  20       1015.16       1234.42        55.76 o                         
  -5   0  20        124.28        167.73        24.82 o                         
  -4   0  20          2.30         -2.20         2.88 o                         
  -3   0  20         40.61         55.84        11.32 o                         
  -2   0  20          3.33         -2.21         2.21 o                         
  -1   0  20        305.27        330.44        42.18 o                         
   0   0  20        184.31        188.90        32.67 o                         
   1   0  20        191.05        223.26        34.27 o                         
   2   0  20        110.94        138.70        28.25 o                         
   3   0  20        148.23        214.10        35.52 o                         
   4   0  20         34.18         39.15        15.20 o                         
   5   0  20        323.23        499.87        57.35 o                         
   6   0  20        106.93        130.55        30.24 o                         
 -10   1  20          2.14          1.31         4.30 o                         
  -9   1  20          5.37         -3.31         3.31 o                         
  -8   1  20          0.07          4.76         3.57 o                         
  -7   1  20        161.40        161.51        14.12 o                         
  -6   1  20          2.69          3.86         1.96 o                         
  -5   1  20         90.55         99.36        11.04 o                         
  -4   1  20          0.35         -0.26         1.40 o                         
  -3   1  20         98.69         86.11        10.09 o                         
  -2   1  20          8.54          3.07         3.16 o                         
  -1   1  20          8.34         15.67         6.45 o                         
   0   1  20          8.16          4.25         6.05 o                         
   1   1  20         58.50         64.95        13.45 o                         
   2   1  20         11.17         10.61         4.09 o                         
   3   1  20        146.12        183.04        24.80 o                         
   4   1  20         39.47         57.83        13.32 o                         
   5   1  20         35.96         48.20        12.52 o                         
   6   1  20         54.14        102.94        26.16 o                         
 -10   2  20         24.42          0.11         4.88 o                         
  -9   2  20         15.72          1.24         7.12 o                         
  -8   2  20          4.36          1.56         5.97 o                         
  -7   2  20         19.44         24.81         8.58 o                         
  -6   2  20         33.91         45.44         7.18 o                         
  -5   2  20        113.00        131.95        12.32 o                         
  -4   2  20         15.54         26.08         5.23 o                         
  -3   2  20         12.22         19.84         5.01 o                         
  -2   2  20        102.08        121.37        14.37 o                         
  -1   2  20         34.45         32.73         7.32 o                         
   0   2  20        588.75        645.43        41.65 o                         
   1   2  20        356.37        464.04        36.01 o                         
   2   2  20         32.16         40.11         9.98 o                         
   3   2  20        186.92        217.60        25.52 o                         
   4   2  20         97.98        137.17        20.76 o                         
   5   2  20         19.03         20.99         8.28 o                         
   6   2  20        151.33        211.46        35.96 o                         
   7   2  20          5.46          2.50         5.20 o                         
  -9   3  20         10.67        -13.60        13.60 o                         
  -8   3  20         76.29         39.64        11.12 o                         
  -7   3  20         11.30          2.74         8.07 o                         
  -6   3  20         33.13         34.39         8.24 o                         
  -5   3  20          3.10          1.03         3.01 o                         
  -4   3  20         26.75         36.62         6.33 o                         
  -3   3  20         28.01         21.52         4.42 o                         
  -2   3  20         68.85         93.40        13.21 o                         
  -1   3  20         16.74         17.77         5.40 o                         
   0   3  20         42.13         56.56        10.34 o                         
   1   3  20          2.60          2.11         7.26 o                         
   2   3  20        123.58        159.53        22.02 o                         
   3   3  20          1.09          6.17         3.67 o                         
   4   3  20         28.35         25.97         7.26 o                         
   5   3  20         14.75         21.95        11.13 o                         
   6   3  20         94.30         64.30        23.53 o                         
   7   3  20         19.37         27.01        12.86 o                         
  -8   4  20          0.03          0.98         4.58 o                         
  -7   4  20         10.09          6.69         3.87 o                         
  -6   4  20          2.78          0.29         2.94 o                         
  -5   4  20         20.79         25.68         7.09 o                         
  -4   4  20         33.34         32.27         7.87 o                         
  -3   4  20        112.47        130.86        15.59 o                         
  -2   4  20         25.59         24.35         5.97 o                         
  -1   4  20          3.98          4.35         3.39 o                         
   0   4  20        155.17        178.57        18.11 o                         
   1   4  20          7.56          8.66         4.89 o                         
   2   4  20         16.35         13.56         5.02 o                         
   3   4  20         14.40         15.13         3.95 o                         
   4   4  20        105.53         76.60        19.38 o                         
   5   4  20          3.01          5.45         7.25 o                         
   6   4  20          1.08          3.44         1.23 o                         
  -8   5  20         85.46         21.50        14.34 o                         
  -7   5  20         58.14         28.49        17.90 o                         
  -6   5  20          5.60          5.14         4.09 o                         
  -5   5  20        180.96        194.63        33.62 o                         
  -4   5  20         47.78         65.20         9.19 o                         
  -3   5  20         16.25          6.46         1.99 o                         
  -2   5  20         39.06         59.77         8.76 o                         
  -1   5  20          7.46          6.03         2.34 o                         
   0   5  20         13.24         14.85         6.28 o                         
   1   5  20         99.22        102.08        14.02 o                         
   2   5  20         53.78         69.52        11.28 o                         
   3   5  20          3.14          4.86         5.52 o                         
  -7   6  20          3.35          3.25         7.02 o                         
  -6   6  20         17.24         13.67         7.10 o                         
  -5   6  20          5.24         -0.62         3.65 o                         
  -4   6  20          5.27         -2.97         7.83 o                         
  -3   6  20         46.02         44.91        11.81 o                         
  -2   6  20         26.69         15.43         6.44 o                         
  -1   6  20         13.91          1.29         6.89 o                         
   0   6  20        126.05         66.98        19.51 o                         
   1   6  20         21.98         13.21        11.29 o                         
  -5   7  20          0.40         -5.04         5.04 o                         
  -4   7  20          1.75          0.02         2.54 o                         
  -3   7  20          9.26          8.54         9.89 o                         
  -2   7  20          2.92        -11.04        11.04 o                         
  -1   7  20          7.36          5.14         4.15 o                         
  -9   1  21          3.16          5.24         6.74 o                         
  -8   1  21         27.39         35.29        11.08 o                         
  -7   1  21         37.80         35.96         6.29 o                         
  -6   1  21          2.38         -0.03         2.94 o                         
  -5   1  21          1.80          0.32         2.40 o                         
  -4   1  21        136.96        142.55        13.22 o                         
  -3   1  21          0.23         -0.19         1.95 o                         
  -2   1  21          2.25         -0.16         2.31 o                         
  -1   1  21        148.30        180.05        18.30 o                         
   0   1  21        111.39        127.55        19.40 o                         
   1   1  21         86.73         83.95        15.14 o                         
   2   1  21         10.09         13.51         8.24 o                         
   3   1  21         19.20         29.88        10.62 o                         
   4   1  21         17.41         13.37         7.32 o                         
   5   1  21         58.72         72.16        15.88 o                         
  -9   2  21          4.62          0.51         4.32 o                         
  -8   2  21          8.05          0.32         2.42 o                         
  -7   2  21         81.10         64.76        11.24 o                         
  -6   2  21        113.15        130.23        16.06 o                         
  -5   2  21         24.99         28.52         5.80 o                         
  -4   2  21          2.17         -1.04         1.96 o                         
  -3   2  21          0.01         -2.14         2.77 o                         
  -2   2  21         34.50         27.61         7.82 o                         
  -1   2  21          7.61          0.33         3.71 o                         
   0   2  21         10.45          5.83         3.53 o                         
   1   2  21          1.26          1.09         3.24 o                         
   2   2  21          3.57          9.51        11.74 o                         
   3   2  21        189.35        243.57        27.50 o                         
   4   2  21          5.06         15.75         5.96 o                         
   5   2  21          2.31         -6.48         8.90 o                         
   6   2  21         16.24         39.16        18.33 o                         
  -8   3  21         96.23         36.39        15.26 o                         
  -7   3  21         21.41          4.47         4.39 o                         
  -6   3  21         28.57         28.54         7.58 o                         
  -5   3  21        139.79        174.82        18.71 o                         
  -4   3  21         16.69         18.21         5.33 o                         
  -3   3  21         59.16         68.00         9.10 o                         
  -2   3  21         37.03         44.25         9.23 o                         
  -1   3  21         78.09         79.28        12.46 o                         
   0   3  21         86.35        104.69        14.02 o                         
   1   3  21        198.37        265.43        27.52 o                         
   2   3  21         13.94          6.29         7.05 o                         
   3   3  21         31.15         45.36        11.60 o                         
   4   3  21         65.15         72.93        20.81 o                         
   5   3  21        127.02        139.59        30.37 o                         
   6   3  21         44.27         61.95        20.58 o                         
  -7   4  21          3.42          0.93         2.77 o                         
  -6   4  21          0.06          6.03         4.33 o                         
  -5   4  21          0.39         -2.63         4.32 o                         
  -4   4  21         10.28          9.09         2.50 o                         
  -3   4  21         29.08         39.85         8.22 o                         
  -2   4  21          0.05         -2.96         3.23 o                         
  -1   4  21          0.74         -1.95         5.07 o                         
   0   4  21         21.63         17.62         5.50 o                         
   1   4  21        215.85        240.83        22.08 o                         
   2   4  21         12.64          8.98         3.18 o                         
   3   4  21          0.01         -3.76         5.17 o                         
   4   4  21         30.50         13.83         7.50 o                         
   5   4  21          0.00         -5.19         5.19 o                         
  -6   5  21         11.78         -1.45         3.71 o                         
  -5   5  21         11.57          7.85         6.26 o                         
  -4   5  21         85.30        103.37        12.47 o                         
  -3   5  21          7.39          6.86         3.70 o                         
  -2   5  21         63.25         75.86        10.37 o                         
  -1   5  21         38.37         51.18         9.76 o                         
   0   5  21          1.17          0.29         3.05 o                         
   1   5  21         85.23         91.65        15.58 o                         
   2   5  21         84.66         65.19        18.68 o                         
   3   5  21          1.72         -8.94         8.94 o                         
  -5   6  21          9.62          1.14         6.75 o                         
  -4   6  21         11.34         10.33         5.56 o                         
  -3   6  21         16.63          7.15         6.08 o                         
  -2   6  21          0.39         -4.58         4.58 o                         
  -1   6  21         15.11          6.68         4.61 o                         
  -7   0  22        373.97        332.47        35.77 o                         
  -6   0  22         15.43         17.84         7.59 o                         
  -5   0  22          4.85         12.78         6.34 o                         
  -4   0  22         24.07         22.69         6.48 o                         
  -3   0  22         69.33         56.04        16.76 o                         
  -2   0  22        419.64        454.79        39.81 o                         
  -1   0  22        177.14        206.79        36.02 o                         
   0   0  22         85.84         91.03        22.75 o                         
   1   0  22         39.30         49.77        17.18 o                         
   2   0  22         23.52         27.07        10.20 o                         
   3   0  22         33.31         34.95        14.53 o                         
   4   0  22          0.29         -6.83         6.83 o                         
  -8   1  22          1.14         -1.39         5.43 o                         
  -7   1  22         24.58         29.21         8.24 o                         
  -6   1  22        169.84        164.44        14.90 o                         
  -5   1  22         83.02        112.63        12.26 o                         
  -4   1  22          0.26          6.44         2.85 o                         
  -3   1  22         36.43         44.01         7.59 o                         
  -2   1  22          4.03          3.60         3.25 o                         
  -1   1  22        101.92        104.50        13.98 o                         
   0   1  22          4.37          1.05        11.06 o                         
   1   1  22         49.71         61.09        12.86 o                         
   2   1  22          0.36          1.05         3.73 o                         
   3   1  22         34.52         47.69        11.97 o                         
   4   1  22         49.25         57.55        19.28 o                         
  -9   2  22          0.30         -7.84         7.84 o                         
  -8   2  22         34.98          6.99         8.79 o                         
  -7   2  22         82.89         63.72        14.09 o                         
  -6   2  22         14.57         13.97         5.75 o                         
  -5   2  22         10.17          9.10         4.51 o                         
  -4   2  22         28.07         22.86         4.79 o                         
  -3   2  22          1.03         -0.21         2.27 o                         
  -2   2  22         66.34         72.37         9.66 o                         
  -1   2  22        156.39        168.14        18.47 o                         
   0   2  22          9.61         10.32         7.46 o                         
   1   2  22          0.07          2.80         4.56 o                         
   2   2  22         27.64         36.50        16.29 o                         
   3   2  22         48.98         55.02        13.06 o                         
   4   2  22         30.06         47.91        18.33 o                         
   5   2  22         13.47         14.08         9.29 o                         
  -7   3  22        196.88         94.69        26.12 o                         
  -6   3  22         15.32         14.15         5.32 o                         
  -5   3  22         38.66         46.60        12.06 o                         
  -4   3  22          4.15          7.10         5.11 o                         
  -3   3  22          1.04          1.26         0.76 o                         
  -2   3  22          3.64          8.99         1.47 o                         
  -1   3  22          9.34          4.57         2.55 o                         
   0   3  22        185.93        202.86        20.00 o                         
   1   3  22          0.28         -5.85         6.24 o                         
   2   3  22         18.11         12.12         4.65 o                         
   3   3  22        135.81        165.09        32.35 o                         
   4   3  22         13.03         16.46         9.63 o                         
   5   3  22         21.81         37.28        16.02 o                         
  -6   4  22         23.42         14.50         8.67 o                         
  -5   4  22          2.33          8.13         3.30 o                         
  -4   4  22          5.71          2.59         4.93 o                         
  -3   4  22         12.05          1.75         1.89 o                         
  -2   4  22          0.22         -1.41         1.78 o                         
  -1   4  22         15.85         13.41         4.63 o                         
   0   4  22          1.33          8.52         1.73 o                         
   1   4  22         31.25         40.11        10.36 o                         
   2   4  22         23.34         27.26        10.22 o                         
   3   4  22         43.58         43.95        15.25 o                         
   4   4  22          2.89          4.76         4.58 o                         
  -5   5  22          0.06         -2.29         6.75 o                         
  -4   5  22         29.75          7.31         4.66 o                         
  -3   5  22         24.03         17.88         7.31 o                         
  -2   5  22         29.94         30.09        12.05 o                         
  -1   5  22          0.48          0.72         4.67 o                         
   0   5  22         35.57         39.68        14.24 o                         
   1   5  22         90.48         65.67        18.26 o                         
   2   5  22         17.59          8.10         5.56 o                         
  -5   6  22         51.81         24.05        12.54 o                         
  -3   6  22          4.27          2.24         5.60 o                         
  -2   6  22         14.79         18.57        12.82 o                         
  -1   6  22         54.83         32.22        14.59 o                         
  -8   1  23         18.95         -6.43         6.43 o                         
  -7   1  23        206.91        101.59        24.72 o                         
  -6   1  23          0.05         -2.83         3.19 o                         
  -5   1  23         79.73         84.28        10.74 o                         
  -4   1  23         37.96         42.07         7.00 o                         
  -3   1  23          3.93          6.22         2.60 o                         
  -2   1  23          2.00          8.73         2.70 o                         
  -1   1  23         30.52         28.22         7.40 o                         
   0   1  23          6.27          3.52        13.93 o                         
   1   1  23          0.07         -0.74         3.97 o                         
   2   1  23        106.64        150.68        22.36 o                         
   3   1  23         20.57         39.49        16.37 o                         
  -8   2  23         11.46          0.37         3.87 o                         
  -7   2  23         46.63          6.91         3.21 o                         
  -6   2  23          1.03          5.15        10.72 o                         
  -5   2  23          2.12         -4.05         4.34 o                         
  -4   2  23         34.62         41.12         7.29 o                         
  -3   2  23          1.64          3.07         3.43 o                         
  -2   2  23         48.89         38.58         7.09 o                         
  -1   2  23         79.68        104.60        14.63 o                         
   0   2  23          2.70          0.74         2.56 o                         
   1   2  23        148.73        199.43        25.15 o                         
   2   2  23          1.75          9.18         7.14 o                         
   3   2  23          2.47         14.30        10.52 o                         
  -6   3  23          1.01          0.56         4.93 o                         
  -5   3  23          3.41         -4.42         5.95 o                         
  -4   3  23          2.87          6.40         4.14 o                         
  -3   3  23         12.32          4.32         3.13 o                         
  -2   3  23         65.64         64.19         9.09 o                         
  -1   3  23          2.90          6.18         4.39 o                         
   0   3  23         43.70         35.77         8.78 o                         
   1   3  23         11.33          7.73         7.32 o                         
   2   3  23         42.50         53.75        18.34 o                         
   3   3  23          5.62         11.34        11.07 o                         
   4   3  23          5.61         18.03        11.00 o                         
  -4   4  23          0.58         -2.73         4.88 o                         
  -3   4  23         12.87         20.59        10.64 o                         
  -2   4  23         35.20         34.20        21.92 o                         
  -1   4  23          1.12        -10.94        10.94 o                         
   0   4  23         87.25        144.22        29.72 o                         
   1   4  23        121.28        191.42        33.47 o                         
   2   4  23          0.97         -0.52         0.52 o                         
   3   4  23          1.43          0.07         3.63 o                         
  -5   5  23          5.65          1.94         3.05 o                         
  -4   5  23         26.85         27.62        14.50 o                         
  -3   5  23          8.87          5.46         5.08 o                         
  -2   5  23          6.75         10.62         7.26 o                         
  -1   5  23        146.89        187.21        33.04 o                         
   0   5  23          1.25          2.59         4.84 o                         
   1   5  23          3.51          0.02         4.19 o                         
  -3   6  23          0.93         -6.69         6.69 o                         
  -6   0  24          6.19          1.66         4.61 o                         
  -5   0  24          1.21         -2.01         2.01 o                         
  -4   0  24         43.28         32.28        19.57 o                         
  -3   0  24          3.80         -0.04         8.93 o                         
  -2   0  24         37.26         39.43        13.81 o                         
  -1   0  24         26.28         14.87         6.82 o                         
   0   0  24          0.51         -4.77         9.62 o                         
   1   0  24         10.61          2.09         4.46 o                         
  -7   1  24        237.64         44.66        17.02 o                         
  -6   1  24         19.22          1.64         2.13 o                         
  -5   1  24         46.08         35.01         9.73 o                         
  -4   1  24         25.16         18.32         6.99 o                         
  -3   1  24         21.56         21.52         4.46 o                         
  -2   1  24        276.96        330.63        50.92 o                         
  -1   1  24         38.47         27.87         7.84 o                         
   0   1  24          8.36          3.91         3.41 o                         
   1   1  24         82.35        153.29        32.54 o                         
  -7   2  24         23.83          9.63        11.57 o                         
  -6   2  24          0.41         -0.18         5.63 o                         
  -5   2  24         23.16         14.35         7.39 o                         
  -4   2  24          1.98          7.59         6.54 o                         
  -3   2  24         52.01         42.01         9.57 o                         
  -2   2  24         13.98          9.37         3.52 o                         
  -1   2  24         13.74         37.11        14.70 o                         
   0   2  24          3.09         -1.30         7.41 o                         
   1   2  24          0.97          6.96         7.65 o                         
   2   2  24         59.36         77.14        23.22 o                         
  -4   3  24         51.91         29.72        12.67 o                         
  -3   3  24         61.38         19.09        40.60 o                         
  -2   3  24         32.13         47.83        13.20 o                         
  -1   3  24         34.40         51.04        17.62 o                         
   0   3  24          3.98         -5.29         5.29 o                         
   1   3  24          1.82         12.24         7.13 o                         
   2   3  24          1.23         -2.65         7.95 o                         
  -3   4  24          3.59         12.39         8.56 o                         
  -2   4  24         14.27         36.15        14.23 o                         
  -1   4  24         38.33         59.92        20.20 o                         
   0   4  24          4.14          4.30         9.70 o                         
   1   4  24        150.48        209.44        36.47 o                         
   2   4  24         19.75         22.37        11.91 o                         
  -2   5  24          3.83         33.01        17.41 o                         
  -1   5  24         51.24         61.00        21.26 o                         
   0   5  24         79.76         55.64        19.00 o                         
  -6   1  25          4.29         14.63         9.99 o                         
  -5   1  25          9.06          5.47         9.00 o                         
  -4   1  25          0.00          0.50         4.19 o                         
  -3   1  25         73.37         28.20         8.69 o                         
  -2   1  25         62.65         30.66         9.57 o                         
  -1   1  25          4.31         11.84         8.95 o                         
   0   1  25         13.47         19.29        13.97 o                         
  -5   2  25         36.29         13.14        12.18 o                         
  -4   2  25         41.03          5.07        10.71 o                         
  -3   2  25          1.25         -4.70         9.04 o                         
  -2   2  25          0.16          2.04         5.05 o                         
  -4   0  26          0.00         -1.38         1.38 o                         
  -3   0  26        103.48         11.60         8.44 o                         
  -2   0  26         88.78         16.46        10.33 o                         
  -1   0  26         16.90          4.60         2.65 o                         
  -5   1  26         15.83          7.25         7.63 o                         
  -4   1  26         32.52         -0.23         1.59 o                         
  -3   1  26         18.57          1.52         7.55 o                         
  -2   1  26         16.48         -0.11         7.58 o                         
  -1   1  26         49.67         13.17        10.61 o                         
  -1   2  26          5.02          0.09         1.86 o                         
                                                                                
